# Supplementary material for: Transcription Landscape of the Early Developmental Biology in Pigs
Source: Animals (Basel). 2021 May 18;11(5):1443. doi: 10.3390/ani11051443 (PMC8157595; doi:10.3390/ani11051443)
Supplement: Supplementary file 1 [file animals-11-01443-s001.zip]

Archive with 3 entries (2 files):
- animals-1197879-supplementary/
- animals-1197879-supplementary/animals-1197879- S1 - M&M- conversion.pdf
- animals-1197879-supplementary/animals-1197879- Tables S1¿CS5- conversion.xlsx
