# Supplementary material for: Transcription Landscape of the Early Developmental Biology in Pigs
Source: Animals (Basel). 2021 May 18;11(5):1443. doi: 10.3390/ani11051443 (PMC8157595; doi:10.3390/ani11051443)
Supplement: Supplementary file 1 [file animals-11-01443-s001.zip › animals-1197879-supplementary/animals-1197879- Tables S1¿CS5- conversion.xlsx]

## Sheet: DE genes
UP_Embryos
Gene_ID	logFC	AveExpr	t	P.Value	adj.P.Val	Gene.stable.ID	Transcript.stable.ID	Gene.name	Source.of.gene.name	NCBI.gene.ID	HGNC.ID
ENSSSCG00000014726	-6.7644	9.41187	-12.8102	9.96052e-11	1.38375e-08	ENSSSCG00000014726	ENSSSCT00000016077	HBE1	NCBI gene	407067
ENSSSCG00000007975	-6.3795	8.1422	-15.8639	2.84953e-12	8.49641e-10	ENSSSCG00000007975	ENSSSCT00000008738	HBZ	HGNC Symbol	100737689	HGNC:4835
ENSSSCG00000031865	-5.21742	1.36403	-7.75173	2.07815e-07	8.04082e-06	ENSSSCG00000031865	ENSSSCT00000027286	AQP8	NCBI gene	100127152
ENSSSCG00000021902	-4.96042	3.97528	-23.5413	1.5226e-15	3.7017e-12	ENSSSCG00000021902	ENSSSCT00000026800	GABRP	HGNC Symbol	100525792	HGNC:4089
ENSSSCG00000040513	-4.53776	5.6819	-15.4263	4.35859e-12	1.17738e-09	ENSSSCG00000040513	ENSSSCT00000051147	AQP3	NCBI gene	100126235
ENSSSCG00000006731	-4.45164	0.984881	-15.4817	2.01251e-12	7.07741e-10	ENSSSCG00000006731	ENSSSCT00000007374	VTCN1	HGNC Symbol	100157401	HGNC:28873
ENSSSCG00000031080	-3.79593	2.60922	-9.39128	1.05848e-08	6.4874e-07	ENSSSCG00000031080	ENSSSCT00000043495	HAND1	HGNC Symbol	541594	HGNC:4807
ENSSSCG00000000418	-3.69976	4.01155	-20.6273	1.25923e-14	1.5307e-11	ENSSSCG00000000418	ENSSSCT00000000452	TAC3	HGNC Symbol	492314	HGNC:11521
ENSSSCG00000030461	-3.60743	2.87189	-14.1743	9.37955e-12	2.04208e-09	ENSSSCG00000030461	ENSSSCT00000028395	HEPHL1	HGNC Symbol	100625356	HGNC:30477
ENSSSCG00000002432	-3.41801	0.601032	-12.0396	1.46432e-10	1.87369e-08	ENSSSCG00000002432	ENSSSCT00000002702	KCNK13	HGNC Symbol	100623906	HGNC:6275
ENSSSCG00000018080	-3.38864	6.20536	-3.3693	0.0018436	0.0184829	ENSSSCG00000018080	ENSSSCT00000019675	ATP8	NCBI gene	808505
ENSSSCG00000015526	-3.31695	4.48789	-5.29788	2.53172e-05	0.000477135	ENSSSCG00000015526	ENSSSCT00000016914	NPHS2	HGNC Symbol	100523986	HGNC:13394
ENSSSCG00000025483	-3.20834	2.6146	-15.4667	2.01723e-12	7.07741e-10	ENSSSCG00000025483	ENSSSCT00000022725	GREB1	HGNC Symbol	100511013	HGNC:24885
ENSSSCG00000017120	-3.15011	3.37327	-7.13478	6.19109e-07	2.034e-05	ENSSSCG00000017120	ENSSSCT00000018638	SLC6A19	HGNC Symbol	641346	HGNC:27960
ENSSSCG00000004659	-3.14146	6.2129	-5.75006	9.70999e-06	0.0002086	ENSSSCG00000004659	ENSSSCT00000005145	SLC12A1	HGNC Symbol	100154291	HGNC:10910
ENSSSCG00000002901	-3.09555	-0.186606	-6.36833	2.24711e-06	5.9706e-05	ENSSSCG00000002901	ENSSSCT00000003206	UPK1A	NCBI gene	397335
ENSSSCG00000004932	-3.07179	4.54408	-14.1815	1.16106e-11	2.38541e-09	ENSSSCG00000004932	ENSSSCT00000005442	IGDCC3	HGNC Symbol	100737193	HGNC:9700
ENSSSCG00000024788	-2.88764	2.79671	-4.93217	5.50942e-05	0.000924809	ENSSSCG00000024788	ENSSSCT00000045531	CLDN16	HGNC Symbol	100302019	HGNC:2037
ENSSSCG00000015236	-2.74648	3.41548	-4.71226	8.87688e-05	0.00137314	ENSSSCG00000015236	ENSSSCT00000016602	KCNJ1	HGNC Symbol	100517668	HGNC:6255
ENSSSCG00000008449	-2.6807	3.01601	-5.54543	1.47731e-05	0.000297645	ENSSSCG00000008449	ENSSSCT00000009251	SLC3A1	NCBI gene	100144588
ENSSSCG00000002929	-2.66835	0.584239	-7.96344	9.90239e-08	4.35079e-06	ENSSSCG00000002929	ENSSSCT00000050942	SYNE4	HGNC Symbol	100521795	HGNC:26703
ENSSSCG00000040729	-2.58907	1.83804	-4.94487	5.09368e-05	0.000870042	ENSSSCG00000040729	ENSSSCT00000057858	C11orf86	HGNC Symbol	100514562	HGNC:34442
ENSSSCG00000026345	-2.5689	4.54177	-4.94562	5.31601e-05	0.00089959	ENSSSCG00000026345	ENSSSCT00000028197			100628082
ENSSSCG00000023186	-2.55909	3.82912	-5.45328	1.79107e-05	0.000352146	ENSSSCG00000023186	ENSSSCT00000032087	CA4	NCBI gene	100511956
ENSSSCG00000014067	-2.51201	1.24638	-6.56668	1.48817e-06	4.29009e-05	ENSSSCG00000014067	ENSSSCT00000015367	TMEM174	HGNC Symbol	100514450	HGNC:28187
ENSSSCG00000039413	-2.49143	4.07402	-4.58127	0.000117749	0.00175378	ENSSSCG00000039413	ENSSSCT00000065153	SLC9A3	HGNC Symbol	397358	HGNC:11073
ENSSSCG00000038966	-2.45811	2.79898	-7.07783	5.75846e-07	1.92216e-05	ENSSSCG00000038966	ENSSSCT00000039279	KRT7	HGNC Symbol	NA	HGNC:6445
ENSSSCG00000000184	-2.44134	1.18184	-4.27629	0.000222788	0.00301747	ENSSSCG00000000184	ENSSSCT00000000194	DDN	HGNC Symbol	100525642	HGNC:24458
ENSSSCG00000020872	-2.42316	4.39997	-5.97219	6.07255e-06	0.000138841	ENSSSCG00000020872	ENSSSCT00000024574			100626400
ENSSSCG00000027710	-2.41161	1.68819	-4.64351	9.81777e-05	0.00150469	ENSSSCG00000027710	ENSSSCT00000023671	PDZD3	HGNC Symbol	100519043	HGNC:19891
ENSSSCG00000012075	-2.39439	1.84956	-6.90084	7.61002e-07	2.44252e-05	ENSSSCG00000012075	ENSSSCT00000054565	FAM3B	HGNC Symbol	100517916	HGNC:1253
ENSSSCG00000036098	-2.29501	0.13474	-9.32154	9.11866e-09	5.75818e-07	ENSSSCG00000036098	ENSSSCT00000040008	NKX6-2	HGNC Symbol	106506164	HGNC:19321
ENSSSCG00000031423	-2.29067	1.09929	-5.46064	1.51745e-05	0.00030447	ENSSSCG00000031423	ENSSSCT00000053081	UPK3A	HGNC Symbol	397558	HGNC:12580
ENSSSCG00000020680	-2.28868	0.895715	-4.31564	0.000198228	0.00272343	ENSSSCG00000020680	ENSSSCT00000022282	CLDN14	HGNC Symbol	100302017	HGNC:2035
ENSSSCG00000030198	-2.28592	0.299572	-4.7528	7.22161e-05	0.00115506	ENSSSCG00000030198	ENSSSCT00000032071			NA
ENSSSCG00000023018	-2.27281	2.96797	-4.77133	7.73558e-05	0.00122651	ENSSSCG00000023018	ENSSSCT00000022720	MCCD1	HGNC Symbol	100157598	HGNC:20668
ENSSSCG00000013338	-2.26905	3.54531	-3.68952	0.000851842	0.00949286	ENSSSCG00000013338	ENSSSCT00000014566	SLC5A12	HGNC Symbol	100519011	HGNC:28750
ENSSSCG00000008937	-2.26251	-0.139452	-6.7037	1.1193e-06	3.41017e-05	ENSSSCG00000008937	ENSSSCT00000009789	AMBN	NCBI gene	397102
ENSSSCG00000002720	-2.23718	4.39877	-5.21842	2.94098e-05	0.000544417	ENSSSCG00000002720	ENSSSCT00000034776			100525922
ENSSSCG00000037125	-2.22291	1.96645	-3.60584	0.00102568	0.0111238	ENSSSCG00000037125	ENSSSCT00000056483	TMEM252	HGNC Symbol	100512327	HGNC:28537
ENSSSCG00000016527	-2.21125	3.90309	-3.8016	0.00066226	0.00767916	ENSSSCG00000016527	ENSSSCT00000017995	SLC13A4	HGNC Symbol	100522048	HGNC:15827
ENSSSCG00000004565	-2.20984	3.36678	-5.06131	4.12012e-05	0.000726725	ENSSSCG00000004565	ENSSSCT00000062560	CA12	HGNC Symbol	100152749	HGNC:1371
ENSSSCG00000016516	-2.19658	3.5405	-5.72995	9.69354e-06	0.000208554	ENSSSCG00000016516	ENSSSCT00000017984	ATP6V0A4	HGNC Symbol	100519402	HGNC:866
ENSSSCG00000016245	-2.19545	2.89331	-4.15356	0.000302025	0.00389535	ENSSSCG00000016245	ENSSSCT00000017689			100621504
ENSSSCG00000010474	-2.19382	0.127693	-5.5327	1.29066e-05	0.000268571	ENSSSCG00000010474	ENSSSCT00000011462	CYP26C1	HGNC Symbol	100739552	HGNC:20577
ENSSSCG00000037535	-2.18995	4.03804	-3.76636	0.000716143	0.00817401	ENSSSCG00000037535	ENSSSCT00000039861	SLC34A1	HGNC Symbol	733703	HGNC:11019
ENSSSCG00000017763	-2.18476	1.17709	-4.5534	0.000115733	0.00173149	ENSSSCG00000017763	ENSSSCT00000019335	SLC13A2	NCBI gene	100512737
ENSSSCG00000008153	-2.17828	2.55153	-6.28776	2.73669e-06	7.01584e-05	ENSSSCG00000008153	ENSSSCT00000008930	SLC9A2	NCBI gene	100101921
ENSSSCG00000021971	-2.15868	0.36263	-4.43527	0.000147275	0.00210824	ENSSSCG00000021971	ENSSSCT00000028144	DPEP1	HGNC Symbol	397196	HGNC:3002
ENSSSCG00000023462	-2.14715	0.0542915	-6.06343	4.1683e-06	0.000101848	ENSSSCG00000023462	ENSSSCT00000035039	GPR50	HGNC Symbol	100620104	HGNC:4506
ENSSSCG00000032643	-2.14255	5.79138	-3.18883	0.00258681	0.0247272	ENSSSCG00000032643	ENSSSCT00000055809	SLC12A3	HGNC Symbol	110260927	HGNC:10912
ENSSSCG00000020989	-2.13496	0.910193	-5.0116	4.05307e-05	0.000719247	ENSSSCG00000020989	ENSSSCT00000027522	BSND	HGNC Symbol	100628002	HGNC:16512
ENSSSCG00000007673	-2.12936	1.88594	-4.77248	7.12169e-05	0.00114284	ENSSSCG00000007673	ENSSSCT00000008413	EPO	NCBI gene	397249
ENSSSCG00000032431	-2.12852	5.54534	-4.43002	0.00016347	0.00231508	ENSSSCG00000032431	ENSSSCT00000030958	TMEM52B	HGNC Symbol	100524496	HGNC:26438
ENSSSCG00000035798	-2.12262	2.02673	-7.42524	2.71463e-07	1.00759e-05	ENSSSCG00000035798	ENSSSCT00000055885	PRTG	HGNC Symbol	100154460	HGNC:26373
ENSSSCG00000034921	-2.12012	2.30197	-4.72338	8.12e-05	0.00127636	ENSSSCG00000034921	ENSSSCT00000061636	CLDN19	NCBI gene	100294682
ENSSSCG00000028896	-2.11887	2.9145	-4.86144	6.08053e-05	0.00100449	ENSSSCG00000028896	ENSSSCT00000026326	DIO1	NCBI gene	414380
ENSSSCG00000038600	-2.11837	3.21477	-6.81925	9.47471e-07	2.95315e-05	ENSSSCG00000038600	ENSSSCT00000065119	PRSS8	HGNC Symbol	100522730	HGNC:9491
ENSSSCG00000015332	-2.10662	2.04742	-3.10367	0.00311784	0.0290607	ENSSSCG00000015332	ENSSSCT00000016705	PON1	HGNC Symbol	100048952	HGNC:9204
ENSSSCG00000040950	-2.09655	0.896046	-6.30851	2.50308e-06	6.52007e-05	ENSSSCG00000040950	ENSSSCT00000045185			NA
ENSSSCG00000029248	-2.07995	2.28484	-3.43621	0.00149148	0.0153754	ENSSSCG00000029248	ENSSSCT00000031711			100737764
ENSSSCG00000040746	-2.0789	6.24804	-6.12515	4.43685e-06	0.000106273	ENSSSCG00000040746	ENSSSCT00000039755	LRP2	HGNC Symbol	100519689	HGNC:6694
ENSSSCG00000004759	-2.07262	4.07421	-8.0506	9.27073e-08	4.16099e-06	ENSSSCG00000004759	ENSSSCT00000005258	SPINT1	HGNC Symbol	100157387	HGNC:11246
ENSSSCG00000004968	-2.06767	1.06691	-6.59263	1.39979e-06	4.10015e-05	ENSSSCG00000004968	ENSSSCT00000061797	PAQR5	HGNC Symbol	100521597	HGNC:29645
ENSSSCG00000024697	-2.048	2.36296	-5.71834	8.89698e-06	0.000191983	ENSSSCG00000024697	ENSSSCT00000057480	TMEM125	HGNC Symbol	100519781	HGNC:28275
ENSSSCG00000025097	-2.04207	1.31002	-4.09787	0.000322038	0.00411346	ENSSSCG00000025097	ENSSSCT00000059536	TMEM61	NCBI gene	100628096
ENSSSCG00000035444	-2.03854	2.83895	-6.48669	1.77847e-06	4.96033e-05	ENSSSCG00000035444	ENSSSCT00000062645	ZFP42	HGNC Symbol	100627512	HGNC:30949
ENSSSCG00000008092	-2.0345	0.368531	-5.91073	5.74681e-06	0.000132851	ENSSSCG00000008092	ENSSSCT00000008865	NT5DC4	HGNC Symbol	100517885	HGNC:27678
ENSSSCG00000012030	-2.02684	3.32688	-4.39444	0.000176656	0.0024612	ENSSSCG00000012030	ENSSSCT00000013162	CLDN8	NCBI gene	100302021
ENSSSCG00000009232	-2.0111	1.76689	-5.33599	1.98634e-05	0.000385302	ENSSSCG00000009232	ENSSSCT00000010111	NKX6-1	HGNC Symbol	397289	HGNC:7839
ENSSSCG00000013078	-2.00206	4.46503	-8.61245	3.38353e-08	1.78179e-06	ENSSSCG00000013078	ENSSSCT00000014296	MYRF	HGNC Symbol	100520659	HGNC:1181
ENSSSCG00000008115	-1.9966	4.02896	-6.51067	1.87952e-06	5.20239e-05	ENSSSCG00000008115	ENSSSCT00000008891			100521617
ENSSSCG00000034500	-1.99507	3.07177	-6.55805	1.563e-06	4.44436e-05	ENSSSCG00000034500	ENSSSCT00000050471	MSX2	HGNC Symbol	110257220	HGNC:7392
ENSSSCG00000007479	-1.99168	2.93048	-6.52363	1.64169e-06	4.63198e-05	ENSSSCG00000007479	ENSSSCT00000008186	SALL4	HGNC Symbol	100136902	HGNC:15924
ENSSSCG00000011030	-1.97706	4.48944	-4.06602	0.000365893	0.00458923	ENSSSCG00000011030	ENSSSCT00000012072	CUBN	HGNC Symbol	100521743	HGNC:2548
ENSSSCG00000000253	-1.97688	6.54794	-7.44993	3.40251e-07	1.22247e-05	ENSSSCG00000000253	ENSSSCT00000000272	KRT18	HGNC Symbol	100126286	HGNC:6430
ENSSSCG00000025438	-1.97418	0.635961	-8.1469	7.06209e-08	3.2912e-06	ENSSSCG00000025438	ENSSSCT00000028614	VGLL1	HGNC Symbol	100622133	HGNC:20985
ENSSSCG00000008952	-1.96576	1.82241	-6.73836	1.04314e-06	3.20342e-05	ENSSSCG00000008952	ENSSSCT00000009806	RASSF6	HGNC Symbol	100525351	HGNC:20796
ENSSSCG00000031111	-1.95015	1.89118	-4.09447	0.000327075	0.00416685	ENSSSCG00000031111	ENSSSCT00000062193	CBR1	NCBI gene	397143
ENSSSCG00000021968	-1.92792	2.36544	-4.52735	0.000123492	0.00182882	ENSSSCG00000021968	ENSSSCT00000037499	SLC19A3	HGNC Symbol	100513826	HGNC:16266
ENSSSCG00000031858	-1.92616	3.17177	-4.79436	7.0371e-05	0.00113426	ENSSSCG00000031858	ENSSSCT00000063333	KCNJ10	HGNC Symbol	100627780	HGNC:6256
ENSSSCG00000002524	-1.91976	2.42914	-3.71447	0.000786206	0.0088696	ENSSSCG00000002524	ENSSSCT00000002803	AMN	HGNC Symbol	100157003	HGNC:14604
ENSSSCG00000024058	-1.91737	3.24323	-3.62879	0.000968458	0.0106137	ENSSSCG00000024058	ENSSSCT00000028525	SLC5A2	HGNC Symbol	100286743	HGNC:11037
ENSSSCG00000022948	-1.91125	1.84651	-4.32522	0.000192668	0.00266393	ENSSSCG00000022948	ENSSSCT00000027536	SLC7A9	HGNC Symbol	100037973	HGNC:11067
ENSSSCG00000005688	-1.90657	4.1177	-6.95572	7.44525e-07	2.39744e-05	ENSSSCG00000005688	ENSSSCT00000006255	PTGES	NCBI gene	654407
ENSSSCG00000023732	-1.89949	1.49228	-3.47288	0.00133463	0.0139758	ENSSSCG00000023732	ENSSSCT00000025341	KLHDC7A	HGNC Symbol	100622416	HGNC:26791
ENSSSCG00000023584	-1.88988	-0.269762	-6.37411	2.18571e-06	5.85009e-05	ENSSSCG00000023584	ENSSSCT00000022370			NA
ENSSSCG00000001085	-1.88418	2.02227	-3.33782	0.00181852	0.0182566	ENSSSCG00000001085	ENSSSCT00000001180	DCDC2	HGNC Symbol	100153025	HGNC:18141
ENSSSCG00000009609	-1.88162	-0.063707	-3.66489	0.000841054	0.00941583	ENSSSCG00000009609	ENSSSCT00000010532	FGF17	HGNC Symbol	100155720	HGNC:3673
ENSSSCG00000025838	-1.87503	3.0994	-5.78473	7.84461e-06	0.000173355	ENSSSCG00000025838	ENSSSCT00000031515	AP1M2	HGNC Symbol	102168166	HGNC:558
ENSSSCG00000017934	-1.87418	3.27988	-5.05799	3.89842e-05	0.000694338	ENSSSCG00000017934	ENSSSCT00000028238			100127486
ENSSSCG00000001484	-1.87033	3.21512	-3.79437	0.000669297	0.00774229	ENSSSCG00000001484	ENSSSCT00000031207	TINAG	HGNC Symbol	100153159	HGNC:14599
ENSSSCG00000001746	-1.86625	3.23717	-3.92634	0.000498778	0.00598821	ENSSSCG00000001746	ENSSSCT00000001952	PKHD1	HGNC Symbol	100517169	HGNC:9016
ENSSSCG00000015986	-1.86523	3.59935	-7.06805	5.57676e-07	1.88306e-05	ENSSSCG00000015986	ENSSSCT00000017407	HOXD1	HGNC Symbol	100157662	HGNC:5132
ENSSSCG00000022341	-1.86279	0.897275	-3.90024	0.000494011	0.00594566	ENSSSCG00000022341	ENSSSCT00000023957	TMEM207	HGNC Symbol	100625461	HGNC:33705
ENSSSCG00000023162	-1.86013	5.04169	-8.99862	1.74347e-08	1.01252e-06	ENSSSCG00000023162	ENSSSCT00000026686	CDH3	HGNC Symbol	100187727	HGNC:1762
ENSSSCG00000015536	-1.8584	0.0393422	-4.22845	0.000233866	0.0031326	ENSSSCG00000015536	ENSSSCT00000016925	LHX4	HGNC Symbol	100620544	HGNC:21734
ENSSSCG00000012308	-1.84851	4.90772	-5.89637	7.07439e-06	0.000159005	ENSSSCG00000012308	ENSSSCT00000013458	DGKK	HGNC Symbol	100155983	HGNC:32395
ENSSSCG00000016609	-1.84468	3.51371	-3.58745	0.00106075	0.0114447	ENSSSCG00000016609	ENSSSCT00000054622	SLC13A1	HGNC Symbol	100513574	HGNC:10916
ENSSSCG00000034610	-1.84432	7.56641	-15.4132	2.13482e-12	7.07741e-10	ENSSSCG00000034610	ENSSSCT00000063068			100513206
ENSSSCG00000000252	-1.84034	8.03834	-8.49982	4.58553e-08	2.27514e-06	ENSSSCG00000000252	ENSSSCT00000048358	KRT8	NCBI gene	100152077
ENSSSCG00000012449	-1.83518	0.647101	-4.97121	4.40977e-05	0.000769441	ENSSSCG00000012449	ENSSSCT00000013615	TBX22	HGNC Symbol	100519882	HGNC:11600
ENSSSCG00000032151	-1.82441	1.89013	-5.26582	2.30331e-05	0.000440059	ENSSSCG00000032151	ENSSSCT00000037066	CPZ	HGNC Symbol	110262047	HGNC:2333
ENSSSCG00000023743	-1.81933	1.90847	-6.2339	2.91916e-06	7.37986e-05	ENSSSCG00000023743	ENSSSCT00000027667	CLDN6	HGNC Symbol	100302020	HGNC:2048
ENSSSCG00000032149	-1.81862	0.555635	-4.26873	0.000213422	0.00290409	ENSSSCG00000032149	ENSSSCT00000056422	PLET1	NCBI gene	396570
ENSSSCG00000036146	-1.817	0.709198	-6.0545	4.24358e-06	0.000103513	ENSSSCG00000036146	ENSSSCT00000044394	FGF8	HGNC Symbol	100156242	HGNC:3686
ENSSSCG00000016746	-1.81406	1.60059	-2.96061	0.00417437	0.0374487	ENSSSCG00000016746	ENSSSCT00000018228	NPC1L1	HGNC Symbol	100515982	HGNC:7898
ENSSSCG00000018042	-1.81172	2.82765	-3.29848	0.00201301	0.0199212	ENSSSCG00000018042	ENSSSCT00000019637	SLC47A2	HGNC Symbol	100525483	HGNC:26439
ENSSSCG00000036996	-1.79491	0.548404	-5.02809	3.88712e-05	0.000693172	ENSSSCG00000036996	ENSSSCT00000054666	TRIM71	HGNC Symbol	100623572	HGNC:32669
ENSSSCG00000035677	-1.79416	0.354834	-4.57893	0.000105937	0.00161137	ENSSSCG00000035677	ENSSSCT00000041415	EPOP	HGNC Symbol	110256018	HGNC:34493
ENSSSCG00000015907	-1.79198	2.24521	-7.00289	6.16276e-07	2.03385e-05	ENSSSCG00000015907	ENSSSCT00000061318	GALNT3	HGNC Symbol	100515629	HGNC:4125
ENSSSCG00000006582	-1.79143	2.80504	-4.88924	5.46911e-05	0.00092016	ENSSSCG00000006582	ENSSSCT00000007211	S100A14	NCBI gene	100153930
ENSSSCG00000025787	-1.78942	3.6392	-3.33424	0.00185931	0.0185899	ENSSSCG00000025787	ENSSSCT00000011396	TMEM72	HGNC Symbol	100512136	HGNC:31658
ENSSSCG00000000709	-1.78677	0.606639	-4.91845	4.95729e-05	0.000850888	ENSSSCG00000000709	ENSSSCT00000060629	PLEKHG6	HGNC Symbol	100520565	HGNC:25562
ENSSSCG00000015353	-1.78342	3.46767	-4.60103	0.00010775	0.00162707	ENSSSCG00000015353	ENSSSCT00000058206	SCIN	NCBI gene	100512981
ENSSSCG00000015202	-1.78238	3.72715	-3.62333	0.000978654	0.0107094	ENSSSCG00000015202	ENSSSCT00000046851	ROBO3	HGNC Symbol	100524637	HGNC:13433
ENSSSCG00000010060	-1.77052	1.5336	-2.82975	0.00554544	0.0477235	ENSSSCG00000010060	ENSSSCT00000011021	UPB1	HGNC Symbol	100155919	HGNC:16297
ENSSSCG00000011627	-1.76478	1.05515	-4.22999	0.00023294	0.00312306	ENSSSCG00000011627	ENSSSCT00000054211	ACPP	HGNC Symbol	100302507	HGNC:125
ENSSSCG00000003218	-1.76234	1.36652	-6.05039	4.27995e-06	0.000104053	ENSSSCG00000003218	ENSSSCT00000003575	MYBPC2	HGNC Symbol	100511817	HGNC:7550
ENSSSCG00000005584	-1.75991	4.89628	-4.88605	6.00432e-05	0.000995284	ENSSSCG00000005584	ENSSSCT00000006137	CRB2	HGNC Symbol	100511431	HGNC:18688
ENSSSCG00000015084	-1.7579	2.97015	-3.41769	0.00154353	0.0158226	ENSSSCG00000015084	ENSSSCT00000016450			541593
ENSSSCG00000037304	-1.74714	2.07212	-3.72468	0.000749588	0.00850252	ENSSSCG00000037304	ENSSSCT00000058093	HES5	HGNC Symbol	110261433	HGNC:19764
ENSSSCG00000004615	-1.74638	1.96517	-5.15667	2.92647e-05	0.000542419	ENSSSCG00000004615	ENSSSCT00000005096	WDR72	HGNC Symbol	100153251	HGNC:26790
ENSSSCG00000017448	-1.74285	6.85331	-9.40354	8.87142e-09	5.62641e-07	ENSSSCG00000017448	ENSSSCT00000057740	KRT14	HGNC Symbol	110255312	HGNC:6416
ENSSSCG00000004354	-1.7427	0.897763	-3.23732	0.00222813	0.0216823	ENSSSCG00000004354	ENSSSCT00000004811	PRDM13	HGNC Symbol	100514742	HGNC:13998
ENSSSCG00000004017	-1.73551	3.22973	-4.08576	0.000339688	0.00430872	ENSSSCG00000004017	ENSSSCT00000004442	FRMD1	HGNC Symbol	100514201	HGNC:21240
ENSSSCG00000000707	-1.73056	3.36828	-3.7766	0.00069326	0.0079678	ENSSSCG00000000707	ENSSSCT00000044695	SCNN1A	HGNC Symbol	396608	HGNC:10599
ENSSSCG00000006693	-1.72999	5.36105	-3.74405	0.000747699	0.00848769	ENSSSCG00000006693	ENSSSCT00000030375	PDZK1	HGNC Symbol	100152549	HGNC:8821
ENSSSCG00000014309	-1.72957	1.18851	-4.65573	8.91325e-05	0.00137731	ENSSSCG00000014309	ENSSSCT00000015633	NEUROG1	HGNC Symbol	100511625	HGNC:7764
ENSSSCG00000012651	-1.71557	3.70438	-3.25776	0.00219921	0.0214582	ENSSSCG00000012651	ENSSSCT00000062821	XPNPEP2	HGNC Symbol	445538	HGNC:12823
ENSSSCG00000034708	-1.7132	4.98287	-7.36084	3.39813e-07	1.22247e-05	ENSSSCG00000034708	ENSSSCT00000058997	PITX2	HGNC Symbol	100515395	HGNC:9005
ENSSSCG00000024336	-1.70774	3.8068	-3.43759	0.00147739	0.0152456	ENSSSCG00000024336	ENSSSCT00000043471	TMPRSS2	HGNC Symbol	100739292	HGNC:11876
ENSSSCG00000002632	-1.70012	-0.047795	-4.56978	0.000108109	0.00162911	ENSSSCG00000002632	ENSSSCT00000002921	SLC28A1	HGNC Symbol	397200	HGNC:11001
ENSSSCG00000016196	-1.69892	3.23648	-3.08795	0.00319323	0.0297064	ENSSSCG00000016196	ENSSSCT00000017637	VIL1	HGNC Symbol	100156373	HGNC:12690
ENSSSCG00000034358	-1.68953	4.52191	-4.35536	0.000192189	0.00266009	ENSSSCG00000034358	ENSSSCT00000054230	KCNJ16	HGNC Symbol	100519442	HGNC:6262
ENSSSCG00000016410	-1.68692	0.0461963	-4.11589	0.000301627	0.00389366	ENSSSCG00000016410	ENSSSCT00000017867	MNX1	HGNC Symbol	100511165	HGNC:4979
ENSSSCG00000009735	-1.68248	0.954385	-7.38696	2.91978e-07	1.07282e-05	ENSSSCG00000009735	ENSSSCT00000064628	P2RX2	HGNC Symbol	100736581	HGNC:15459
ENSSSCG00000017734	-1.68057	2.4547	-3.84558	0.000570382	0.00672065	ENSSSCG00000017734	ENSSSCT00000019301	RHBDL3	HGNC Symbol	100522032	HGNC:16502
ENSSSCG00000037360	-1.68037	8.0034	-11.3301	4.02163e-10	4.44421e-08	ENSSSCG00000037360	ENSSSCT00000038762	CST3	NCBI gene	733672
ENSSSCG00000006002	-1.67723	6.89598	-7.66122	2.05682e-07	7.99931e-06	ENSSSCG00000006002	ENSSSCT00000064991	NOV	HGNC Symbol	100154395	HGNC:7885
ENSSSCG00000008727	-1.67333	4.20248	-5.04735	4.04291e-05	0.000718318	ENSSSCG00000008727	ENSSSCT00000009547	MSX1	NCBI gene	100302364
ENSSSCG00000016707	-1.66938	1.87004	-5.33816	1.96592e-05	0.000382358	ENSSSCG00000016707	ENSSSCT00000018188	HOXA1	HGNC Symbol	100520162	HGNC:5099
ENSSSCG00000037612	-1.65362	4.97186	-7.77276	1.51741e-07	6.33684e-06	ENSSSCG00000037612	ENSSSCT00000043008	LIN28B	HGNC Symbol	100738513	HGNC:32207
ENSSSCG00000011557	-1.65345	1.01883	-4.13941	0.000285921	0.0037232	ENSSSCG00000011557	ENSSSCT00000046201	CIDEC	HGNC Symbol	100127161	HGNC:24229
ENSSSCG00000027361	-1.65259	0.968185	-4.45811	0.000139012	0.0020197	ENSSSCG00000027361	ENSSSCT00000040119	OVOL1	HGNC Symbol	100511364	HGNC:8525
ENSSSCG00000017223	-1.64813	0.296678	-5.34193	1.94979e-05	0.000379727	ENSSSCG00000017223	ENSSSCT00000018749	USH1G	HGNC Symbol	100512251	HGNC:16356
ENSSSCG00000009513	-1.64602	2.39324	-3.88178	0.000523089	0.006211	ENSSSCG00000009513	ENSSSCT00000010430	SLC15A1	NCBI gene	397624
ENSSSCG00000035524	-1.64393	2.02612	-7.04532	5.66852e-07	1.89648e-05	ENSSSCG00000035524	ENSSSCT00000047323	WNT9B	HGNC Symbol	100738655	HGNC:12779
ENSSSCG00000003225	-1.64391	1.2324	-3.40627	0.00151444	0.0155681	ENSSSCG00000003225	ENSSSCT00000064307			100624721
ENSSSCG00000001798	-1.64264	3.81804	-10.001	3.00853e-09	2.2857e-07	ENSSSCG00000001798	ENSSSCT00000002014	BNC1	HGNC Symbol	100156444	HGNC:1081
ENSSSCG00000010753	-1.64262	1.47376	-3.58263	0.00101769	0.0110454	ENSSSCG00000010753	ENSSSCT00000011765	CLRN3	HGNC Symbol	100156267	HGNC:20795
ENSSSCG00000013316	-1.64089	3.91134	-3.82672	0.000621663	0.00724876	ENSSSCG00000013316	ENSSSCT00000014542	WT1	HGNC Symbol	397338	HGNC:12796
ENSSSCG00000038489	-1.64018	3.88007	-3.21758	0.00240056	0.023144	ENSSSCG00000038489	ENSSSCT00000056543	BHLHA15	HGNC Symbol	100626975	HGNC:22265
ENSSSCG00000014861	-1.6281	0.296733	-2.84925	0.0052079	0.0452997	ENSSSCG00000014861	ENSSSCT00000060524			100312975
ENSSSCG00000028387	-1.61932	0.75351	-3.74188	0.000704854	0.00807675	ENSSSCG00000028387	ENSSSCT00000023469	CNKSR1	HGNC Symbol	100624309	HGNC:19700
ENSSSCG00000031716	-1.61156	2.89942	-2.98323	0.00400234	0.03615	ENSSSCG00000031716	ENSSSCT00000039234	PTPRQ	HGNC Symbol	102166132	HGNC:9679
ENSSSCG00000004923	-1.6097	2.27739	-3.04065	0.0034841	0.032085	ENSSSCG00000004923	ENSSSCT00000064971	SLC51B	HGNC Symbol	100525144	HGNC:29956
ENSSSCG00000003753	-1.6087	4.54403	-3.88485	0.000546125	0.00644525	ENSSSCG00000003753	ENSSSCT00000004155			414756
ENSSSCG00000005379	-1.60775	2.35404	-7.012	6.05255e-07	2.00656e-05	ENSSSCG00000005379	ENSSSCT00000005919	GALNT12	HGNC Symbol	100512452	HGNC:19877
ENSSSCG00000004155	-1.60394	0.516186	-3.32986	0.00178798	0.0180244	ENSSSCG00000004155	ENSSSCT00000004593	OLIG3	HGNC Symbol	100153431	HGNC:18003
ENSSSCG00000000759	-1.60378	3.13642	-7.93236	1.04596e-07	4.55443e-06	ENSSSCG00000000759	ENSSSCT00000057105			100516268
ENSSSCG00000009132	-1.59816	4.8336	-4.1363	0.000312197	0.00400882	ENSSSCG00000009132	ENSSSCT00000010000	ENPEP	NCBI gene	397080
ENSSSCG00000011904	-1.59768	2.34199	-5.54444	1.25632e-05	0.000262173	ENSSSCG00000011904	ENSSSCT00000013027	UPK1B	NCBI gene	100144488
ENSSSCG00000011576	-1.59511	0.764229	-3.62732	0.000913755	0.0100977	ENSSSCG00000011576	ENSSSCT00000012668	HRH1	HGNC Symbol	100523996	HGNC:5182
ENSSSCG00000013547	-1.59073	1.75751	-4.54768	0.000113596	0.00170126	ENSSSCG00000013547	ENSSSCT00000014795	CRB3	HGNC Symbol	100517699	HGNC:20237
ENSSSCG00000005589	-1.58772	3.54641	-8.13178	7.25745e-08	3.37148e-06	ENSSSCG00000005589	ENSSSCT00000047345	NR6A1	HGNC Symbol	100038028	HGNC:7985
ENSSSCG00000036755	-1.58036	1.25341	-4.811	6.29539e-05	0.00103413	ENSSSCG00000036755	ENSSSCT00000050688	TENT5B	HGNC Symbol	100511570	HGNC:28273
ENSSSCG00000007899	-1.57543	2.51884	-4.01411	0.00038597	0.00479569	ENSSSCG00000007899	ENSSSCT00000008655			102157603
ENSSSCG00000011878	-1.57195	2.53936	-4.89477	5.22344e-05	0.000887012	ENSSSCG00000011878	ENSSSCT00000064997	CASR	HGNC Symbol	100520980	HGNC:1514
ENSSSCG00000033660	-1.56864	2.07462	-6.65221	1.24018e-06	3.71468e-05	ENSSSCG00000033660	ENSSSCT00000049941	FIGNL2	HGNC Symbol	100522548	HGNC:13287
ENSSSCG00000008943	-1.56589	6.60686	-5.12812	3.55879e-05	0.00063976	ENSSSCG00000008943	ENSSSCT00000047428	SLC4A4	HGNC Symbol	503546	HGNC:11030
ENSSSCG00000016548	-1.56089	6.90648	-7.43734	2.97756e-07	1.08584e-05	ENSSSCG00000016548	ENSSSCT00000018018			100512201
ENSSSCG00000002001	-1.55608	2.80073	-7.12303	4.86767e-07	1.6707e-05	ENSSSCG00000002001	ENSSSCT00000002239	REC8	HGNC Symbol	100152822	HGNC:16879
ENSSSCG00000023396	-1.55103	4.0413	-6.87057	8.05541e-07	2.56001e-05	ENSSSCG00000023396	ENSSSCT00000025069	LIX1	HGNC Symbol	100511371	HGNC:18581
ENSSSCG00000012774	-1.54982	7.3439	-4.19937	0.000271388	0.00356643	ENSSSCG00000012774	ENSSSCT00000034977	DUSP9	HGNC Symbol	100519006	HGNC:3076
ENSSSCG00000022643	-1.54831	1.04417	-5.09002	3.38871e-05	0.000614815	ENSSSCG00000022643	ENSSSCT00000029670	KATNAL2	HGNC Symbol	100627107	HGNC:25387
ENSSSCG00000002987	-1.54312	2.25479	-5.12756	3.11944e-05	0.000575263	ENSSSCG00000002987	ENSSSCT00000003318	DLL3	HGNC Symbol	100520433	HGNC:2909
ENSSSCG00000003266	-1.54266	1.5135	-4.95382	4.58094e-05	0.000794556	ENSSSCG00000003266	ENSSSCT00000003627	TMC4	HGNC Symbol	100521320	HGNC:22998
ENSSSCG00000011743	-1.54251	5.22465	-7.0685	5.8068e-07	1.93388e-05	ENSSSCG00000011743	ENSSSCT00000012854	MECOM	HGNC Symbol	100518275	HGNC:3498
ENSSSCG00000031924	-1.53716	1.04032	-4.22983	0.000232869	0.00312306	ENSSSCG00000031924	ENSSSCT00000058894	NKX3-1	HGNC Symbol	100738625	HGNC:7838
ENSSSCG00000009169	-1.53584	6.04716	-4.76434	7.82201e-05	0.00123887	ENSSSCG00000009169	ENSSSCT00000041377	SLC39A8	HGNC Symbol	100524695	HGNC:20862
ENSSSCG00000029754	-1.53281	-0.118854	-4.28143	0.000207187	0.00282572	ENSSSCG00000029754	ENSSSCT00000023651	SLC39A2	HGNC Symbol	100625755	HGNC:17127
ENSSSCG00000006296	-1.52831	8.27393	-4.71819	8.65133e-05	0.00134538	ENSSSCG00000006296	ENSSSCT00000052881	ATP1B1	NCBI gene	396898
ENSSSCG00000010370	-1.52684	3.48329	-4.748	7.46992e-05	0.00118956	ENSSSCG00000010370	ENSSSCT00000011352			100155930
ENSSSCG00000004511	-1.52653	4.37907	-5.86511	6.64273e-06	0.000150605	ENSSSCG00000004511	ENSSSCT00000004983			100521829
ENSSSCG00000036744	-1.52643	3.45721	-3.84222	0.000584083	0.00684889	ENSSSCG00000036744	ENSSSCT00000054393	ALX1	HGNC Symbol	100525700	HGNC:1494
ENSSSCG00000039341	-1.52359	4.72288	-4.18942	0.000277431	0.0036295	ENSSSCG00000039341	ENSSSCT00000047955			397052
ENSSSCG00000033276	-1.52326	0.245339	-4.62504	9.54548e-05	0.00147344	ENSSSCG00000033276	ENSSSCT00000013725	RIPPLY1	HGNC Symbol	100627361	HGNC:25117
ENSSSCG00000040253	-1.51982	2.18642	-3.24174	0.00220354	0.021486	ENSSSCG00000040253	ENSSSCT00000048746			100627495
ENSSSCG00000029284	-1.51977	2.56678	-3.00966	0.00372539	0.034049	ENSSSCG00000029284	ENSSSCT00000027791	NPHS1	HGNC Symbol	100622946	HGNC:7908
ENSSSCG00000010549	-1.50801	3.86765	-2.98978	0.00394627	0.0357764	ENSSSCG00000010549	ENSSSCT00000047005			NA
ENSSSCG00000015246	-1.506	3.21269	-5.83505	6.74183e-06	0.000152148	ENSSSCG00000015246	ENSSSCT00000065952	ST14	HGNC Symbol	100517843	HGNC:11344
ENSSSCG00000039186	-1.50573	2.26571	-4.70849	7.91641e-05	0.00125246	ENSSSCG00000039186	ENSSSCT00000037225	RAB25	HGNC Symbol	100152692	HGNC:18238
ENSSSCG00000006525	-1.50366	2.25408	-4.92816	4.84946e-05	0.000836159	ENSSSCG00000006525	ENSSSCT00000007146			397382
ENSSSCG00000034127	-1.50294	0.81752	-4.10132	0.000311625	0.00400718	ENSSSCG00000034127	ENSSSCT00000037319	SHISAL2A	HGNC Symbol	110261228	HGNC:28757
ENSSSCG00000000079	-1.50067	2.49434	-4.16636	0.000269577	0.00354582	ENSSSCG00000000079	ENSSSCT00000000085	FAM83F	HGNC Symbol	100155438	HGNC:25148
ENSSSCG00000001483	-1.49835	3.01752	-5.9117	5.73084e-06	0.000132692	ENSSSCG00000001483	ENSSSCT00000001655	FAM83B	HGNC Symbol	100155972	HGNC:21357
ENSSSCG00000010009	-1.48947	2.54663	-7.71147	1.57756e-07	6.42789e-06	ENSSSCG00000010009	ENSSSCT00000040361	GAL3ST1	HGNC Symbol	100155265	HGNC:24240
ENSSSCG00000009517	-1.48919	0.797427	-4.20971	0.000243714	0.00325256	ENSSSCG00000009517	ENSSSCT00000010435	GPR183	HGNC Symbol	100522635	HGNC:3128
ENSSSCG00000017888	-1.4864	0.907515	-4.11327	0.000303277	0.00390804	ENSSSCG00000017888	ENSSSCT00000058204	SLC13A5	HGNC Symbol	100520976	HGNC:23089
ENSSSCG00000036932	-1.47905	2.55901	-4.45266	0.000140696	0.00203807	ENSSSCG00000036932	ENSSSCT00000060116	WNT6	HGNC Symbol	100622044	HGNC:12785
ENSSSCG00000028418	-1.47901	2.23962	-3.04993	0.00337627	0.0312498	ENSSSCG00000028418	ENSSSCT00000032547	PAX3	HGNC Symbol	414901	HGNC:8617
ENSSSCG00000008429	-1.47762	5.13814	-5.62343	1.16011e-05	0.000244545	ENSSSCG00000008429	ENSSSCT00000061463	EPCAM	NCBI gene	403163
ENSSSCG00000006140	-1.47522	6.75015	-4.10253	0.000336423	0.00428151	ENSSSCG00000006140	ENSSSCT00000006733	CA2	HGNC Symbol	100154873	HGNC:1373
ENSSSCG00000017296	-1.46822	4.28297	-4.30162	0.000209495	0.00285332	ENSSSCG00000017296	ENSSSCT00000034527	ACE	NCBI gene	613133
ENSSSCG00000038627	-1.46628	3.13076	-4.43391	0.00014808	0.00211466	ENSSSCG00000038627	ENSSSCT00000063815	ADAMTS18	HGNC Symbol	102167408	HGNC:17110
ENSSSCG00000036632	-1.46618	3.10713	-5.29774	2.14705e-05	0.000412636	ENSSSCG00000036632	ENSSSCT00000051471			110260966
ENSSSCG00000027266	-1.46142	3.73158	-3.91959	0.000490939	0.00591357	ENSSSCG00000027266	ENSSSCT00000026951	PNPLA3	HGNC Symbol	100049690	HGNC:18590
ENSSSCG00000027875	-1.46124	3.85145	-9.75394	4.47397e-09	3.16805e-07	ENSSSCG00000027875	ENSSSCT00000037018	CA14	HGNC Symbol	100153371	HGNC:1372
ENSSSCG00000016244	-1.46042	2.49447	-3.26043	0.00211302	0.020756	ENSSSCG00000016244	ENSSSCT00000052450	COL4A4	HGNC Symbol	100621403	HGNC:2206
ENSSSCG00000022405	-1.45954	2.66449	-3.74569	0.000707279	0.00809818	ENSSSCG00000022405	ENSSSCT00000028016	P2RX1	HGNC Symbol	106504105	HGNC:8533
ENSSSCG00000026407	-1.45882	0.357435	-4.65862	8.85229e-05	0.00137079	ENSSSCG00000026407	ENSSSCT00000032263	NCCRP1	HGNC Symbol	100628094	HGNC:33739
ENSSSCG00000002671	-1.45651	1.00055	-3.70426	0.000767242	0.00867579	ENSSSCG00000002671	ENSSSCT00000002962	ATP2C2	HGNC Symbol	100514770	HGNC:29103
ENSSSCG00000006099	-1.44914	3.38479	-4.39769	0.00016295	0.00230997	ENSSSCG00000006099	ENSSSCT00000062270	ESRP1	HGNC Symbol	100512961	HGNC:25966
ENSSSCG00000035893	-1.44396	4.3662	-5.54582	1.30466e-05	0.000270712	ENSSSCG00000035893	ENSSSCT00000040993			102167302
ENSSSCG00000014091	-1.43825	2.49183	-6.02261	4.53616e-06	0.000107943	ENSSSCG00000014091	ENSSSCT00000015392	F2RL1	HGNC Symbol	100519703	HGNC:3538
ENSSSCG00000037234	-1.42974	2.70137	-3.28064	0.00202248	0.0199877	ENSSSCG00000037234	ENSSSCT00000044356	CLDN2	HGNC Symbol	733684	HGNC:2041
ENSSSCG00000007858	-1.42957	4.94143	-2.88891	0.00490648	0.0430158	ENSSSCG00000007858	ENSSSCT00000008609			100510957
ENSSSCG00000029668	-1.42765	0.562251	-5.29439	2.16284e-05	0.000415122	ENSSSCG00000029668	ENSSSCT00000036966	IL2RB	HGNC Symbol	100621776	HGNC:6009
ENSSSCG00000014827	-1.42262	4.68804	-4.44592	0.000151903	0.00216387	ENSSSCG00000014827	ENSSSCT00000016179	PLEKHB1	HGNC Symbol	100513608	HGNC:19079
ENSSSCG00000002734	-1.42223	2.18815	-4.50321	0.000125537	0.00185158	ENSSSCG00000002734	ENSSSCT00000003030	MARVELD3	NCBI gene	100511453
ENSSSCG00000040105	-1.42095	2.37586	-3.24998	0.00216002	0.0211323	ENSSSCG00000040105	ENSSSCT00000044334	SLC34A3	HGNC Symbol	641343	HGNC:20305
ENSSSCG00000003567	-1.42064	1.42369	-4.60873	9.90092e-05	0.00151389	ENSSSCG00000003567	ENSSSCT00000003961	KDF1	HGNC Symbol	100511202	HGNC:26624
ENSSSCG00000017078	-1.4038	0.91395	-2.80089	0.00576287	0.0493907	ENSSSCG00000017078	ENSSSCT00000018594	GLRA1	HGNC Symbol	100513384	HGNC:4326
ENSSSCG00000009022	-1.40203	5.38569	-4.64044	0.000100819	0.00153994	ENSSSCG00000009022	ENSSSCT00000009881	MAB21L2	HGNC Symbol	100519500	HGNC:6758
ENSSSCG00000009347	-1.40109	2.29781	-3.57083	0.00103956	0.011241	ENSSSCG00000009347	ENSSSCT00000010244			100519728
ENSSSCG00000006812	-1.39907	1.64149	-5.00308	4.1066e-05	0.000725217	ENSSSCG00000006812	ENSSSCT00000007462	ALX3	HGNC Symbol	100512714	HGNC:449
ENSSSCG00000039049	-1.39871	4.16861	-6.45534	1.84988e-06	5.13006e-05	ENSSSCG00000039049	ENSSSCT00000046954	MAP7	HGNC Symbol	100514082	HGNC:6869
ENSSSCG00000036515	-1.39726	0.245648	-3.92728	0.000462519	0.00560138	ENSSSCG00000036515	ENSSSCT00000057048			102164540
ENSSSCG00000039651	-1.39702	3.85149	-4.68296	8.61402e-05	0.00134244	ENSSSCG00000039651	ENSSSCT00000047255	SLC2A5	HGNC Symbol	100625876	HGNC:11010
ENSSSCG00000010475	-1.39523	1.54784	-3.66119	0.000845801	0.00945418	ENSSSCG00000010475	ENSSSCT00000011463	CYP26A1	HGNC Symbol	100124374	HGNC:2603
ENSSSCG00000031465	-1.39152	4.03621	-4.22018	0.000247079	0.00328845	ENSSSCG00000031465	ENSSSCT00000065891	PRRT1B	HGNC Symbol	100510887	HGNC:53642
ENSSSCG00000023848	-1.3904	2.35081	-2.89313	0.00475467	0.0419325	ENSSSCG00000023848	ENSSSCT00000032451	VXN	HGNC Symbol	100525161	HGNC:28498
ENSSSCG00000038460	-1.38714	3.02483	-5.18096	2.77338e-05	0.000517993	ENSSSCG00000038460	ENSSSCT00000040450	FOXF1	HGNC Symbol	106510450	HGNC:3809
ENSSSCG00000008118	-1.38213	1.20343	-3.17884	0.00250407	0.0239835	ENSSSCG00000008118	ENSSSCT00000049453	PROM2	HGNC Symbol	100521959	HGNC:20685
ENSSSCG00000016416	-1.37907	3.03793	-5.76522	7.82188e-06	0.000173138	ENSSSCG00000016416	ENSSSCT00000055019	SHH	NCBI gene	100512749
ENSSSCG00000035878	-1.37277	3.01774	-4.79535	6.51832e-05	0.00106119	ENSSSCG00000035878	ENSSSCT00000038493	FOXD1	HGNC Symbol	110259399	HGNC:3802
ENSSSCG00000033518	-1.37038	4.15534	-4.99086	4.347e-05	0.000760329	ENSSSCG00000033518	ENSSSCT00000054120	LLGL2	HGNC Symbol	110255967	HGNC:6629
ENSSSCG00000031703	-1.36969	1.85695	-4.6812	8.41482e-05	0.00131562	ENSSSCG00000031703	ENSSSCT00000050017			100512933
ENSSSCG00000022739	-1.36643	5.68587	-8.71051	2.58712e-08	1.41342e-06	ENSSSCG00000022739	ENSSSCT00000051217	DSG2	HGNC Symbol	100625833	HGNC:3049
ENSSSCG00000011744	-1.36561	0.354532	-3.67654	0.000816865	0.00917291	ENSSSCG00000011744	ENSSSCT00000012855			NA
ENSSSCG00000006740	-1.36269	9.45239	-4.35346	0.000192208	0.00266009	ENSSSCG00000006740	ENSSSCT00000062564	ATP1A1	HGNC Symbol	397481	HGNC:799
ENSSSCG00000015010	-1.36136	1.93047	-5.74842	8.10744e-06	0.000177525	ENSSSCG00000015010	ENSSSCT00000053995	EXPH5	HGNC Symbol	100512977	HGNC:30578
ENSSSCG00000001841	-1.35848	2.27274	-2.98414	0.0038875	0.0353315	ENSSSCG00000001841	ENSSSCT00000002063	RHCG	HGNC Symbol	733644	HGNC:18140
ENSSSCG00000033041	-1.35014	4.67563	-5.80647	7.30408e-06	0.000163589	ENSSSCG00000033041	ENSSSCT00000035506			100049657
ENSSSCG00000010466	-1.34719	3.27804	-3.58686	0.0010165	0.0110407	ENSSSCG00000010466	ENSSSCT00000011454	FGFBP3	HGNC Symbol	100153311	HGNC:23428
ENSSSCG00000002032	-1.34612	5.76698	-5.26407	2.51299e-05	0.000474218	ENSSSCG00000002032	ENSSSCT00000048610	SLC7A8	HGNC Symbol	100522330	HGNC:11066
ENSSSCG00000004540	-1.34419	2.45735	-3.69045	0.0007921	0.00892645	ENSSSCG00000004540	ENSSSCT00000005015	ONECUT2	HGNC Symbol	106507181	HGNC:8139
ENSSSCG00000040329	-1.32726	2.18526	-6.38614	2.13166e-06	5.75824e-05	ENSSSCG00000040329	ENSSSCT00000052641	ALX4	HGNC Symbol	NA	HGNC:450
ENSSSCG00000015885	-1.3242	4.29145	-7.72776	1.5301e-07	6.33684e-06	ENSSSCG00000015885	ENSSSCT00000050187	PLA2R1	HGNC Symbol	100622105	HGNC:9042
ENSSSCG00000026605	-1.32304	1.48279	-3.89266	0.000500296	0.00600149	ENSSSCG00000026605	ENSSSCT00000052491	BPI	HGNC Symbol	100286800	HGNC:1095
ENSSSCG00000029666	-1.31494	2.30842	-2.90946	0.00457098	0.0405331	ENSSSCG00000029666	ENSSSCT00000031604	HOXA13	HGNC Symbol	100359352	HGNC:5102
ENSSSCG00000028814	-1.31232	4.28821	-4.04412	0.000367798	0.00460521	ENSSSCG00000028814	ENSSSCT00000022773	SOD3	HGNC Symbol	780439	HGNC:11181
ENSSSCG00000002490	-1.31121	1.48694	-3.33441	0.00176778	0.0178578	ENSSSCG00000002490	ENSSSCT00000002768	GSC	HGNC Symbol	397342	HGNC:4612
ENSSSCG00000015677	-1.3089	1.68735	-4.20482	0.000246399	0.0032824	ENSSSCG00000015677	ENSSSCT00000017076	LYPD6B	HGNC Symbol	100621830	HGNC:27018
ENSSSCG00000033535	-1.30457	1.50975	-2.81647	0.00556788	0.0478884	ENSSSCG00000033535	ENSSSCT00000046206	PPP1R17	HGNC Symbol	100511608	HGNC:16973
ENSSSCG00000005663	-1.30267	4.02366	-4.13484	0.000295302	0.00382215	ENSSSCG00000005663	ENSSSCT00000057949	KYAT1	HGNC Symbol	100515071	HGNC:1564
ENSSSCG00000016959	-1.29479	3.13589	-4.75095	7.19813e-05	0.00115257	ENSSSCG00000016959	ENSSSCT00000028212	MARVELD2	HGNC Symbol	100516404	HGNC:26401
ENSSSCG00000039677	-1.28842	4.11343	-4.406	0.000160054	0.00227333	ENSSSCG00000039677	ENSSSCT00000039217	CHRNA4	HGNC Symbol	110257409	HGNC:1958
ENSSSCG00000024429	-1.28458	1.43628	-2.97288	0.00395099	0.035797	ENSSSCG00000024429	ENSSSCT00000039531	SIDT1	HGNC Symbol	100625203	HGNC:25967
ENSSSCG00000003160	-1.27563	2.31446	-6.24187	2.87068e-06	7.29353e-05	ENSSSCG00000003160	ENSSSCT00000003510	NTF4	HGNC Symbol	100511085	HGNC:8024
ENSSSCG00000003374	-1.2756	2.39861	-3.07469	0.00315942	0.0294294	ENSSSCG00000003374	ENSSSCT00000032296	ESPN	HGNC Symbol	100515838	HGNC:13281
ENSSSCG00000001419	-1.27227	3.86883	-4.19733	0.000254607	0.0033702	ENSSSCG00000001419	ENSSSCT00000033364	SLC44A4	HGNC Symbol	100124377	HGNC:13941
ENSSSCG00000034178	-1.27114	6.97678	-4.08875	0.000346814	0.00438766	ENSSSCG00000034178	ENSSSCT00000048643	AIF1L	HGNC Symbol	100624075	HGNC:28904
ENSSSCG00000002884	-1.27024	4.1321	-5.22243	2.53842e-05	0.00047778	ENSSSCG00000002884	ENSSSCT00000003186	LSR	HGNC Symbol	100516738	HGNC:29572
ENSSSCG00000027607	-1.26411	2.96767	-3.5236	0.00115648	0.0123406	ENSSSCG00000027607	ENSSSCT00000034652	IER3	HGNC Symbol	100154770	HGNC:5392
ENSSSCG00000013868	-1.26174	0.241669	-2.96864	0.00398779	0.0360632	ENSSSCG00000013868	ENSSSCT00000033865	F2RL3	HGNC Symbol	100514949	HGNC:3540
ENSSSCG00000037013	-1.26102	1.73759	-4.04798	0.00035165	0.00444114	ENSSSCG00000037013	ENSSSCT00000046653	WFIKKN1	HGNC Symbol	100623309	HGNC:30912
ENSSSCG00000017578	-1.25992	4.22658	-5.52305	1.3156e-05	0.000272208	ENSSSCG00000017578	ENSSSCT00000034265	ITGA3	HGNC Symbol	100517053	HGNC:6139
ENSSSCG00000002388	-1.25853	2.82753	-2.87996	0.00488563	0.0429059	ENSSSCG00000002388	ENSSSCT00000066216	ESRRB	HGNC Symbol	100151940	HGNC:3473
ENSSSCG00000037642	-1.25308	5.52185	-5.38011	1.86889e-05	0.000365926	ENSSSCG00000037642	ENSSSCT00000027334	ARID3A	HGNC Symbol	100622803	HGNC:3031
ENSSSCG00000010023	-1.25221	1.39882	-5.17251	2.82533e-05	0.000525677	ENSSSCG00000010023	ENSSSCT00000010980	PLA2G3	HGNC Symbol	100511161	HGNC:17934
ENSSSCG00000005131	-1.24344	1.21928	-2.7958	0.00581738	0.0497788	ENSSSCG00000005131	ENSSSCT00000005657	DMRTA1	HGNC Symbol	100517627	HGNC:13826
ENSSSCG00000001536	-1.24149	5.68763	-6.21052	3.08603e-06	7.76136e-05	ENSSSCG00000001536	ENSSSCT00000065256	SCUBE3	HGNC Symbol	100738130	HGNC:13655
ENSSSCG00000017232	-1.23682	6.0092	-5.01877	4.17827e-05	0.000736092	ENSSSCG00000017232	ENSSSCT00000018759	SLC9A3R1	NCBI gene	100233201
ENSSSCG00000035774	-1.23679	4.89935	-8.27802	5.56937e-08	2.69902e-06	ENSSSCG00000035774	ENSSSCT00000057897	ERRFI1	HGNC Symbol	100738544	HGNC:18185
ENSSSCG00000023187	-1.23646	5.07421	-4.836	6.14927e-05	0.00101342	ENSSSCG00000023187	ENSSSCT00000028041			NA
ENSSSCG00000022525	-1.23142	2.73602	-4.3117	0.000193433	0.00267197	ENSSSCG00000022525	ENSSSCT00000025725	ARHGEF5	HGNC Symbol	100627158	HGNC:13209
ENSSSCG00000038471	-1.23122	3.18395	-5.12465	3.13921e-05	0.000578177	ENSSSCG00000038471	ENSSSCT00000052099	NUAK2	HGNC Symbol	100625699	HGNC:29558
ENSSSCG00000016574	-1.22418	4.02431	-4.73683	7.44972e-05	0.00118764	ENSSSCG00000016574	ENSSSCT00000027047	KCP	HGNC Symbol	100517738	HGNC:17585
ENSSSCG00000023128	-1.22221	5.03608	-10.1924	2.22268e-09	1.78144e-07	ENSSSCG00000023128	ENSSSCT00000022825			100620940
ENSSSCG00000032735	-1.21779	2.32961	-4.57544	0.000106696	0.00162122	ENSSSCG00000032735	ENSSSCT00000038044	INAVA	HGNC Symbol	102164093	HGNC:25599
ENSSSCG00000027206	-1.21749	4.30067	-6.57379	1.45338e-06	4.21563e-05	ENSSSCG00000027206	ENSSSCT00000042905	PARD6B	NCBI gene	100151957
ENSSSCG00000022953	-1.21687	2.74998	-3.67263	0.000824047	0.00924644	ENSSSCG00000022953	ENSSSCT00000026176	PTER	HGNC Symbol	100625702	HGNC:9590
ENSSSCG00000023924	-1.21324	3.70337	-2.9985	0.00380047	0.0346267	ENSSSCG00000023924	ENSSSCT00000057525	PDE1A	HGNC Symbol	100152819	HGNC:8774
ENSSSCG00000007602	-1.21299	3.5798	-3.50255	0.00122554	0.0129825	ENSSSCG00000007602	ENSSSCT00000008342	BAIAP2L1	HGNC Symbol	100521439	HGNC:21649
ENSSSCG00000001905	-1.21281	3.47426	-7.96426	9.86177e-08	4.34603e-06	ENSSSCG00000001905	ENSSSCT00000002134	ARID3B	HGNC Symbol	100521805	HGNC:14350
ENSSSCG00000036801	-1.21252	2.72852	-3.81973	0.000590321	0.00691648	ENSSSCG00000036801	ENSSSCT00000063094	C6orf132	HGNC Symbol	102167684	HGNC:21288
ENSSSCG00000000021	-1.21199	1.72174	-3.14047	0.00272653	0.0258932	ENSSSCG00000000021	ENSSSCT00000056308			100533202
ENSSSCG00000033657	-1.20942	4.90731	-3.88293	0.000532267	0.00630169	ENSSSCG00000033657	ENSSSCT00000062618	GREM1	HGNC Symbol	100156280	HGNC:2001
ENSSSCG00000038693	-1.20884	1.26186	-3.14994	0.00266972	0.025453	ENSSSCG00000038693	ENSSSCT00000056939	RAB19	HGNC Symbol	100514435	HGNC:19982
ENSSSCG00000000528	-1.2077	5.10628	-3.48893	0.00130321	0.0137256	ENSSSCG00000000528	ENSSSCT00000000570	PKP2	HGNC Symbol	100526169	HGNC:9024
ENSSSCG00000008081	-1.20659	1.66446	-2.79568	0.00581839	0.0497788	ENSSSCG00000008081	ENSSSCT00000008854	BARX1	HGNC Symbol	100512774	HGNC:955
ENSSSCG00000014286	-1.19843	1.37959	-2.9262	0.00437684	0.0390728	ENSSSCG00000014286	ENSSSCT00000015609	SOWAHA	HGNC Symbol	100524137	HGNC:27033
ENSSSCG00000006702	-1.19658	3.54179	-3.34962	0.00172797	0.0175284	ENSSSCG00000006702	ENSSSCT00000007341	FMO5	HGNC Symbol	100152950	HGNC:3773
ENSSSCG00000012848	-1.19633	3.79648	-3.51025	0.00120703	0.0128143	ENSSSCG00000012848	ENSSSCT00000063658	EPS8L2	HGNC Symbol	110259209	HGNC:21296
ENSSSCG00000024000	-1.18975	3.55753	-3.63346	0.000902412	0.0100026	ENSSSCG00000024000	ENSSSCT00000050032	EFCC1	HGNC Symbol	100738889	HGNC:25692
ENSSSCG00000008796	-1.18602	3.6909	-3.95205	0.000438169	0.00534859	ENSSSCG00000008796	ENSSSCT00000053846	RBM47	HGNC Symbol	100513606	HGNC:30358
ENSSSCG00000006621	-1.1814	5.15899	-3.89709	0.000515833	0.00613741	ENSSSCG00000006621	ENSSSCT00000007255			100157963
ENSSSCG00000008645	-1.17229	6.11511	-7.84993	1.21834e-07	5.22705e-06	ENSSSCG00000008645	ENSSSCT00000047635	ID2	NCBI gene	654298
ENSSSCG00000011680	-1.16852	5.23918	-3.32586	0.00187567	0.0186916	ENSSSCG00000011680	ENSSSCT00000059207	PLS1	HGNC Symbol	110256310	HGNC:9090
ENSSSCG00000005269	-1.16701	2.6341	-3.62991	0.000907723	0.0100386	ENSSSCG00000005269	ENSSSCT00000048657	TRPM6	HGNC Symbol	100157775	HGNC:17995
ENSSSCG00000027226	-1.16142	3.064	-4.16074	0.000272279	0.00357492	ENSSSCG00000027226	ENSSSCT00000031454	EPN3	HGNC Symbol	100737860	HGNC:18235
ENSSSCG00000016459	-1.15609	3.0696	-3.94214	0.00044713	0.00544431	ENSSSCG00000016459	ENSSSCT00000017922	EPHA1	HGNC Symbol	100519989	HGNC:3385
ENSSSCG00000012828	-1.15311	5.05846	-3.67997	0.000839138	0.00940854	ENSSSCG00000012828	ENSSSCT00000065181	STARD8	HGNC Symbol	100519288	HGNC:19161
ENSSSCG00000018049	-1.15299	6.13442	-4.12088	0.000312582	0.00401023	ENSSSCG00000018049	ENSSSCT00000019643	SLC5A10	NCBI gene	106505248
ENSSSCG00000008874	-1.15171	4.35885	-4.86163	5.6225e-05	0.000940543	ENSSSCG00000008874	ENSSSCT00000009715	TMEM144	HGNC Symbol	100516327	HGNC:25633
ENSSSCG00000029296	-1.15097	2.62196	-3.36063	0.00166652	0.0169404	ENSSSCG00000029296	ENSSSCT00000029063	FOXC2	HGNC Symbol	100526107	HGNC:3801
ENSSSCG00000027865	-1.14789	3.94424	-5.83242	6.77932e-06	0.000152608	ENSSSCG00000027865	ENSSSCT00000023979	GALC	HGNC Symbol	100156917	HGNC:4115
ENSSSCG00000017589	-1.14756	0.403086	-2.85476	0.00511647	0.0446108	ENSSSCG00000017589	ENSSSCT00000019148	DLX3	HGNC Symbol	100516335	HGNC:2916
ENSSSCG00000007718	-1.14735	4.63413	-3.6241	0.000940921	0.0103665	ENSSSCG00000007718	ENSSSCT00000033656	CLDN4	HGNC Symbol	733578	HGNC:2046
ENSSSCG00000015399	-1.14581	4.13078	-6.09753	3.87694e-06	9.55285e-05	ENSSSCG00000015399	ENSSSCT00000016774	SEMA3E	HGNC Symbol	100524100	HGNC:10727
ENSSSCG00000007560	-1.14388	2.83135	-3.05164	0.00332237	0.0307965	ENSSSCG00000007560	ENSSSCT00000008292	TMEM184A	HGNC Symbol	100523956	HGNC:28797
ENSSSCG00000028997	-1.14066	4.66765	-3.56635	0.00107224	0.0115515	ENSSSCG00000028997	ENSSSCT00000029161	HOXA9	HGNC Symbol	100519066	HGNC:5109
ENSSSCG00000021873	-1.13994	7.86395	-5.42885	1.64504e-05	0.000326479	ENSSSCG00000021873	ENSSSCT00000025681	CRABP1	NCBI gene	100169745
ENSSSCG00000003832	-1.13385	3.32525	-3.32785	0.00179625	0.0180952	ENSSSCG00000003832	ENSSSCT00000004241	TACSTD2	HGNC Symbol	100510966	HGNC:11530
ENSSSCG00000008618	-1.13106	4.93266	-5.38443	1.77706e-05	0.000350297	ENSSSCG00000008618	ENSSSCT00000009429	MYCN	HGNC Symbol	100518190	HGNC:7559
ENSSSCG00000016706	-1.12953	2.67515	-3.46802	0.00130866	0.0137433	ENSSSCG00000016706	ENSSSCT00000018187	HOXA2	HGNC Symbol	100519993	HGNC:5103
ENSSSCG00000038679	-1.12752	3.32225	-3.03846	0.0034297	0.0316639	ENSSSCG00000038679	ENSSSCT00000045484			102166678
ENSSSCG00000025980	-1.12508	1.57159	-3.30841	0.00187371	0.0186916	ENSSSCG00000025980	ENSSSCT00000031697	CHMP4C	HGNC Symbol	100154336	HGNC:30599
ENSSSCG00000015370	-1.121	4.2923	-5.48737	1.42118e-05	0.000287527	ENSSSCG00000015370	ENSSSCT00000016745	TWIST1	HGNC Symbol	100516456	HGNC:12428
ENSSSCG00000035189	-1.11888	4.69013	-3.49206	0.00126658	0.0133881	ENSSSCG00000035189	ENSSSCT00000053856			100522166
ENSSSCG00000040349	-1.11742	5.52096	-3.52428	0.00119297	0.0126835	ENSSSCG00000040349	ENSSSCT00000060973	HOXD8	HGNC Symbol	100515172	HGNC:5139
ENSSSCG00000021206	-1.1135	3.46581	-4.96536	4.46466e-05	0.000776233	ENSSSCG00000021206	ENSSSCT00000046997	IL1RAP	HGNC Symbol	100628318	HGNC:5995
ENSSSCG00000011014	-1.10464	5.4929	-7.41772	2.75246e-07	1.01904e-05	ENSSSCG00000011014	ENSSSCT00000012056	BAMBI	NCBI gene	449001
ENSSSCG00000029201	-1.10031	5.19234	-7.72206	1.54652e-07	6.33684e-06	ENSSSCG00000029201	ENSSSCT00000023963	AJUBA	HGNC Symbol	100626166	HGNC:20250
ENSSSCG00000012771	-1.09472	5.81437	-6.17098	3.32607e-06	8.30778e-05	ENSSSCG00000012771	ENSSSCT00000013962	SLC6A8	NCBI gene	100302506
ENSSSCG00000014361	-1.09344	4.47897	-3.72689	0.000737828	0.0083887	ENSSSCG00000014361	ENSSSCT00000064238			100521956
ENSSSCG00000029392	-1.09237	3.87844	-3.93815	0.000451187	0.00547998	ENSSSCG00000029392	ENSSSCT00000026584	HUNK	HGNC Symbol	100627454	HGNC:13326
ENSSSCG00000008913	-1.09176	7.31315	-4.47336	0.000137953	0.00201233	ENSSSCG00000008913	ENSSSCT00000040094	IGFBP7	NCBI gene	100302573
ENSSSCG00000004357	-1.08903	2.25446	-3.26815	0.00205054	0.0202376	ENSSSCG00000004357	ENSSSCT00000004814	SIM1	HGNC Symbol	100154026	HGNC:10882
ENSSSCG00000035612	-1.08658	0.917554	-2.80692	0.00567737	0.0486865	ENSSSCG00000035612	ENSSSCT00000055386	COX6B2	HGNC Symbol	110261055	HGNC:24380
ENSSSCG00000036472	-1.0839	3.83762	-5.31558	2.0649e-05	0.000399479	ENSSSCG00000036472	ENSSSCT00000054312	HIC2	HGNC Symbol	100151900	HGNC:18595
ENSSSCG00000039756	-1.08052	2.90509	-4.0626	0.000340167	0.00431105	ENSSSCG00000039756	ENSSSCT00000037866	FOXC1	HGNC Symbol	102159047	HGNC:3800
ENSSSCG00000003733	-1.07977	3.14359	-3.22814	0.00224243	0.0217979	ENSSSCG00000003733	ENSSSCT00000004133	KLHL14	HGNC Symbol	100518133	HGNC:29266
ENSSSCG00000037732	-1.07937	6.08748	-6.42254	1.97832e-06	5.39396e-05	ENSSSCG00000037732	ENSSSCT00000046385			110260716
ENSSSCG00000034262	-1.07667	4.2386	-4.08273	0.000324975	0.00414734	ENSSSCG00000034262	ENSSSCT00000057168	FIGN	HGNC Symbol	100736811	HGNC:13285
ENSSSCG00000037950	-1.07315	2.49211	-3.42576	0.00143938	0.014956	ENSSSCG00000037950	ENSSSCT00000046701	NIPAL1	HGNC Symbol	100520441	HGNC:27194
ENSSSCG00000005844	-1.06509	1.7215	-2.91221	0.00451268	0.0401871	ENSSSCG00000005844	ENSSSCT00000006423	NRARP	HGNC Symbol	100620133	HGNC:33843
ENSSSCG00000023273	-1.06173	3.49151	-4.15659	0.000274853	0.00360547	ENSSSCG00000023273	ENSSSCT00000061021	SH3YL1	HGNC Symbol	100625380	HGNC:29546
ENSSSCG00000039089	-1.06171	4.01576	-6.77945	9.60335e-07	2.98051e-05	ENSSSCG00000039089	ENSSSCT00000048232			110257259
ENSSSCG00000008745	-1.05849	4.58069	-3.88999	0.000504517	0.00604219	ENSSSCG00000008745	ENSSSCT00000035049	PROM1	HGNC Symbol	100511336	HGNC:9454
ENSSSCG00000022925	-1.05828	7.86532	-3.71507	0.000773476	0.0087395	ENSSSCG00000022925	ENSSSCT00000051336			100626468
ENSSSCG00000037976	-1.05802	3.85734	-4.37504	0.000167624	0.00236702	ENSSSCG00000037976	ENSSSCT00000051859			NA
ENSSSCG00000002954	-1.0552	5.42829	-3.68946	0.00081065	0.00911716	ENSSSCG00000002954	ENSSSCT00000003277	SPINT2	HGNC Symbol	100515207	HGNC:11247
ENSSSCG00000034880	-1.05363	0.707097	-3.32491	0.00180563	0.0181646	ENSSSCG00000034880	ENSSSCT00000041971	FOXD2	HGNC Symbol	110261233	HGNC:3803
ENSSSCG00000009523	-1.05037	4.05542	-2.85995	0.0051017	0.0445087	ENSSSCG00000009523	ENSSSCT00000010441	GGACT	HGNC Symbol	100524456	HGNC:25100
ENSSSCG00000003600	-1.044	4.7181	-2.82918	0.00550549	0.0474357	ENSSSCG00000003600	ENSSSCT00000003995	TINAGL1	HGNC Symbol	100517950	HGNC:19168
ENSSSCG00000025788	-1.04234	3.99208	-3.64853	0.000870246	0.00966815	ENSSSCG00000025788	ENSSSCT00000053300	ENPP4	HGNC Symbol	100738210	HGNC:3359
ENSSSCG00000011298	-1.04027	4.07162	-4.18442	0.000258049	0.00340648	ENSSSCG00000011298	ENSSSCT00000012368	CDCP1	HGNC Symbol	100512497	HGNC:24357
ENSSSCG00000002041	-1.03604	4.94263	-3.1896	0.0024855	0.0238527	ENSSSCG00000002041	ENSSSCT00000043637	SLC7A7	HGNC Symbol	100037972	HGNC:11065
ENSSSCG00000026142	-1.02685	1.75622	-3.19893	0.00239354	0.0230916	ENSSSCG00000026142	ENSSSCT00000024389	TNK1	HGNC Symbol	100621720	HGNC:11940
ENSSSCG00000010537	-1.02286	5.80363	-3.89449	0.000507913	0.00606098	ENSSSCG00000010537	ENSSSCT00000011527	GOT1	NCBI gene	396967
ENSSSCG00000006466	-1.02029	0.884829	-3.61003	0.000949497	0.0104373	ENSSSCG00000006466	ENSSSCT00000043759	SH2D2A	HGNC Symbol	100153265	HGNC:10821
ENSSSCG00000008101	-1.01934	4.1697	-3.74333	0.000702025	0.00805699	ENSSSCG00000008101	ENSSSCT00000008874	FBLN7	HGNC Symbol	102162371	HGNC:26740
ENSSSCG00000015984	-1.01721	1.94729	-3.26102	0.0020835	0.0205075	ENSSSCG00000015984	ENSSSCT00000017405			NA
ENSSSCG00000007032	-1.00996	4.99413	-6.2813	2.64565e-06	6.8184e-05	ENSSSCG00000007032	ENSSSCT00000007701	PLAT	NCBI gene	397121
ENSSSCG00000015823	-1.00716	4.44432	-4.88148	5.37938e-05	0.000907712	ENSSSCG00000015823	ENSSSCT00000017231			100625212
ENSSSCG00000007135	-1.00348	4.09213	-5.9644	5.12727e-06	0.000120051	ENSSSCG00000007135	ENSSSCT00000026945	NINL	HGNC Symbol	100519522	HGNC:29163
ENSSSCG00000001619	-1.0024	5.15729	-4.8969	5.19798e-05	0.000883717	ENSSSCG00000001619	ENSSSCT00000039661	FOXP4	HGNC Symbol	100153907	HGNC:20842
ENSSSCG00000007980	-1.00158	4.67788	-3.94991	0.0004393	0.00535792	ENSSSCG00000007980	ENSSSCT00000051954			100738032
ENSSSCG00000006145	-1.00153	4.29865	-5.95108	5.27327e-06	0.000123271	ENSSSCG00000006145	ENSSSCT00000006738	E2F5	HGNC Symbol	100157957	HGNC:3119
ENSSSCG00000036741	-0.996515	4.54744	-2.91404	0.00453485	0.0403107	ENSSSCG00000036741	ENSSSCT00000041248			100689266
ENSSSCG00000001025	-0.99391	7.13563	-5.6106	1.08929e-05	0.000231625	ENSSSCG00000001025	ENSSSCT00000063188	DSP	HGNC Symbol	100156744	HGNC:3052
ENSSSCG00000035392	-0.99185	7.97404	-5.79895	7.27941e-06	0.000163361	ENSSSCG00000035392	ENSSSCT00000046489	IGFBP2	NCBI gene	397064
ENSSSCG00000036964	-0.988334	3.33993	-3.81747	0.000593346	0.00694634	ENSSSCG00000036964	ENSSSCT00000038280	FAM83H	HGNC Symbol	110260409	HGNC:24797
ENSSSCG00000037016	-0.984963	6.29154	-6.36213	2.2395e-06	5.9706e-05	ENSSSCG00000037016	ENSSSCT00000064936	ID1	NCBI gene	100522839
ENSSSCG00000001045	-0.9809	4.68959	-2.93192	0.00436122	0.0389572	ENSSSCG00000001045	ENSSSCT00000057115	ELOVL2	HGNC Symbol	100153368	HGNC:14416
ENSSSCG00000012854	-0.979446	3.3719	-3.62559	0.000916646	0.010122	ENSSSCG00000012854	ENSSSCT00000064340	RASSF7	HGNC Symbol	100512884	HGNC:1166
ENSSSCG00000040147	-0.97535	2.66552	-2.81857	0.00553541	0.0476653	ENSSSCG00000040147	ENSSSCT00000054555	SHISA3	HGNC Symbol	100621918	HGNC:25159
ENSSSCG00000017727	-0.972222	6.84303	-6.70443	1.1163e-06	3.41017e-05	ENSSSCG00000017727	ENSSSCT00000059211	TMEM98	HGNC Symbol	100520269	HGNC:24529
ENSSSCG00000010006	-0.971271	4.0355	-3.03902	0.00341757	0.0315919	ENSSSCG00000010006	ENSSSCT00000054363			100152451
ENSSSCG00000017254	-0.967375	3.32559	-4.43484	0.000146453	0.00209904	ENSSSCG00000017254	ENSSSCT00000018783	MAP2K6	HGNC Symbol	100625946	HGNC:6846
ENSSSCG00000015985	-0.964617	3.63083	-2.87389	0.00490699	0.0430158	ENSSSCG00000015985	ENSSSCT00000017406	HOXD3	HGNC Symbol	100515975	HGNC:5137
ENSSSCG00000029174	-0.963402	3.38265	-4.21182	0.000242512	0.00324247	ENSSSCG00000029174	ENSSSCT00000037533	CCDC126	HGNC Symbol	100621460	HGNC:22398
ENSSSCG00000002287	-0.96327	5.90297	-7.78674	1.3704e-07	5.81106e-06	ENSSSCG00000002287	ENSSSCT00000040087	MPP5	HGNC Symbol	100152635	HGNC:18669
ENSSSCG00000006060	-0.963061	2.97309	-3.42005	0.00145799	0.0151135	ENSSSCG00000006060	ENSSSCT00000006649	GRHL2	HGNC Symbol	100525287	HGNC:2799
ENSSSCG00000002836	-0.96297	4.693	-2.96208	0.00407995	0.0367145	ENSSSCG00000002836	ENSSSCT00000003137	SALL1	HGNC Symbol	100519899	HGNC:10524
ENSSSCG00000033509	-0.962452	3.91706	-4.44714	0.000142443	0.00205318	ENSSSCG00000033509	ENSSSCT00000043807	SAMD11	HGNC Symbol	102163932	HGNC:28706
ENSSSCG00000036560	-0.95864	3.3233	-4.31125	0.000193629	0.00267216	ENSSSCG00000036560	ENSSSCT00000044299	PAWR	HGNC Symbol	102164931	HGNC:8614
ENSSSCG00000012623	-0.957085	6.74915	-2.87683	0.00497343	0.0434937	ENSSSCG00000012623	ENSSSCT00000013802	SLC25A5	HGNC Symbol	100158185	HGNC:10991
ENSSSCG00000015302	-0.957053	4.02859	-3.58252	0.00101045	0.0109914	ENSSSCG00000015302	ENSSSCT00000016673	STEAP2	HGNC Symbol	100623287	HGNC:17885
ENSSSCG00000011400	-0.95604	4.49184	-3.8262	0.000581718	0.00683154	ENSSSCG00000011400	ENSSSCT00000042769	SEMA3B	HGNC Symbol	100153200	HGNC:10724
ENSSSCG00000032761	-0.95105	6.28827	-3.20595	0.00239347	0.0230916	ENSSSCG00000032761	ENSSSCT00000063881	LAMA5	HGNC Symbol	110257482	HGNC:6485
ENSSSCG00000039185	-0.944238	5.82212	-4.94984	4.62109e-05	0.000799618	ENSSSCG00000039185	ENSSSCT00000058948	EPB41L5	HGNC Symbol	100523470	HGNC:19819
ENSSSCG00000031750	-0.943729	1.98238	-3.02816	0.00349686	0.0321821	ENSSSCG00000031750	ENSSSCT00000056726			102159782
ENSSSCG00000011664	-0.939071	6.18633	-4.96577	4.46056e-05	0.000776233	ENSSSCG00000011664	ENSSSCT00000012769	RBP1	HGNC Symbol	100156666	HGNC:9919
ENSSSCG00000014924	-0.937541	7.98801	-3.8337	0.000573306	0.0067442	ENSSSCG00000014924	ENSSSCT00000016280	CTSC	HGNC Symbol	100522387	HGNC:2528
ENSSSCG00000011087	-0.937213	3.54819	-3.08657	0.00307288	0.0287326	ENSSSCG00000011087	ENSSSCT00000012134	SKIDA1	HGNC Symbol	100521330	HGNC:32697
ENSSSCG00000017036	-0.93671	3.03158	-4.09737	0.000314362	0.00402448	ENSSSCG00000017036	ENSSSCT00000018549	CCNJL	HGNC Symbol	100626618	HGNC:25876
ENSSSCG00000033352	-0.932327	3.02452	-3.24403	0.00216419	0.0211589	ENSSSCG00000033352	ENSSSCT00000059629	FAM163A	HGNC Symbol	100524515	HGNC:28274
ENSSSCG00000024257	-0.927826	6.49975	-3.47385	0.00130789	0.0137433	ENSSSCG00000024257	ENSSSCT00000056660	CEMIP2	HGNC Symbol	100516588	HGNC:11869
ENSSSCG00000026655	-0.92096	7.04745	-6.0926	3.91713e-06	9.63562e-05	ENSSSCG00000026655	ENSSSCT00000029989	PTPN13	HGNC Symbol	100521910	HGNC:9646
ENSSSCG00000031518	-0.914561	5.00349	-2.91825	0.00448222	0.0399402	ENSSSCG00000031518	ENSSSCT00000063681	STARD4	HGNC Symbol	100233203	HGNC:18058
ENSSSCG00000030388	-0.912447	2.18631	-3.33734	0.00175593	0.0177627	ENSSSCG00000030388	ENSSSCT00000052968	UPP1	HGNC Symbol	100625277	HGNC:12576
ENSSSCG00000001718	-0.909708	5.57804	-4.82428	6.11064e-05	0.00100832	ENSSSCG00000001718	ENSSSCT00000001920	CYP39A1	NCBI gene	100738724
ENSSSCG00000036886	-0.906704	2.80145	-4.10098	0.000311795	0.00400718	ENSSSCG00000036886	ENSSSCT00000063176	ZNF792	HGNC Symbol	102158403	HGNC:24751
ENSSSCG00000021220	-0.906178	7.72125	-3.65818	0.000853149	0.00949286	ENSSSCG00000021220	ENSSSCT00000024050	CKB	HGNC Symbol	100627332	HGNC:1991
ENSSSCG00000032607	-0.902972	4.87909	-3.09227	0.00303789	0.0284244	ENSSSCG00000032607	ENSSSCT00000055918	ALPL	HGNC Symbol	100170147	HGNC:438
ENSSSCG00000015047	-0.902839	1.82489	-2.93722	0.00427187	0.0382527	ENSSSCG00000015047	ENSSSCT00000058250	TTC12	HGNC Symbol	100518853	HGNC:23700
ENSSSCG00000001852	-0.898414	8.01061	-3.58753	0.00100093	0.0109122	ENSSSCG00000001852	ENSSSCT00000044124	IDH2	NCBI gene	397603
ENSSSCG00000006472	-0.895333	7.3098	-4.53375	0.000117187	0.00174786	ENSSSCG00000006472	ENSSSCT00000007089	CRABP2	NCBI gene	100155151
ENSSSCG00000039562	-0.895262	4.04035	-3.1906	0.00243837	0.0234621	ENSSSCG00000039562	ENSSSCT00000040300			100526757
ENSSSCG00000032242	-0.894767	7.36512	-4.47772	0.000132952	0.00195108	ENSSSCG00000032242	ENSSSCT00000051102	HMGA1	HGNC Symbol	100157848	HGNC:5010
ENSSSCG00000013932	-0.894112	3.10189	-3.11451	0.00288823	0.0271986	ENSSSCG00000013932	ENSSSCT00000015218	LPAR2	HGNC Symbol	100038015	HGNC:3168
ENSSSCG00000003451	-0.883537	4.89465	-3.03528	0.00344591	0.0317935	ENSSSCG00000003451	ENSSSCT00000065890			100738269
ENSSSCG00000007079	-0.876834	6.03061	-2.99947	0.00375495	0.0342334	ENSSSCG00000007079	ENSSSCT00000007750	FLRT3	HGNC Symbol	100158214	HGNC:3762
ENSSSCG00000034873	-0.865221	3.76218	-2.90759	0.00455853	0.0404473	ENSSSCG00000034873	ENSSSCT00000044533			102162331
ENSSSCG00000009250	-0.86364	3.14583	-3.52067	0.00116205	0.0123909	ENSSSCG00000009250	ENSSSCT00000010130	PRKG2	HGNC Symbol	100512796	HGNC:9416
ENSSSCG00000004744	-0.856412	5.04988	-2.88211	0.00482412	0.0424424	ENSSSCG00000004744	ENSSSCT00000005243	TYRO3	HGNC Symbol	100515870	HGNC:12446
ENSSSCG00000009807	-0.855371	3.41305	-3.26496	0.00206521	0.0203687	ENSSSCG00000009807	ENSSSCT00000010750	RHOF	HGNC Symbol	100144500	HGNC:15703
ENSSSCG00000022312	-0.849917	4.0054	-2.87099	0.00493818	0.0432632	ENSSSCG00000022312	ENSSSCT00000030848	RHPN2	HGNC Symbol	100620673	HGNC:19974
ENSSSCG00000005207	-0.845119	6.40428	-3.16876	0.00256325	0.0245181	ENSSSCG00000005207	ENSSSCT00000005739	ERMP1	HGNC Symbol	100155278	HGNC:23703
ENSSSCG00000010456	-0.843064	5.28117	-4.41552	0.000152978	0.00217706	ENSSSCG00000010456	ENSSSCT00000046461	PANK1	HGNC Symbol	100154650	HGNC:8598
ENSSSCG00000005045	-0.840837	4.90831	-4.52467	0.000119608	0.00177851	ENSSSCG00000005045	ENSSSCT00000042687	BMP4	HGNC Symbol	100113425	HGNC:1071
ENSSSCG00000031713	-0.837481	6.93706	-3.40764	0.00149929	0.0154341	ENSSSCG00000031713	ENSSSCT00000038273	H2AFY2	HGNC Symbol	100738475	HGNC:14453
ENSSSCG00000005382	-0.834347	7.3304	-3.72146	0.000737702	0.0083887	ENSSSCG00000005382	ENSSSCT00000026821	TGFBR1	HGNC Symbol	396665	HGNC:11772
ENSSSCG00000007232	-0.831949	3.18382	-2.88529	0.00478634	0.0421608	ENSSSCG00000007232	ENSSSCT00000007912	DUSP15	HGNC Symbol	100525721	HGNC:16236
ENSSSCG00000029066	-0.830187	7.53822	-3.61164	0.000946034	0.0104095	ENSSSCG00000029066	ENSSSCT00000024912			100625049
ENSSSCG00000032015	-0.829368	5.03194	-3.27678	0.00201129	0.0199176	ENSSSCG00000032015	ENSSSCT00000045246	SH3BGRL2	HGNC Symbol	100510992	HGNC:15567
ENSSSCG00000013260	-0.81877	8.89791	-3.28843	0.00195948	0.0194442	ENSSSCG00000013260	ENSSSCT00000046360	MDK	HGNC Symbol	100359358	HGNC:6972
ENSSSCG00000040344	-0.817041	6.16349	-3.52853	0.0011416	0.0121996	ENSSSCG00000040344	ENSSSCT00000041361	TES	NCBI gene	100125376
ENSSSCG00000001398	-0.816662	3.50815	-3.2554	0.00210988	0.0207391	ENSSSCG00000001398	ENSSSCT00000001338			100135037
ENSSSCG00000013065	-0.803222	5.69485	-2.87696	0.00487422	0.0428315	ENSSSCG00000013065	ENSSSCT00000038499	ASRGL1	HGNC Symbol	100517023	HGNC:16448
ENSSSCG00000031429	-0.799652	6.52747	-4.2335	0.000230891	0.00310333	ENSSSCG00000031429	ENSSSCT00000040218	YAP1	HGNC Symbol	100622418	HGNC:16262
ENSSSCG00000036074	-0.798468	5.02319	-4.2004	0.00024887	0.00330324	ENSSSCG00000036074	ENSSSCT00000065448			100517795
ENSSSCG00000030197	-0.789426	5.92393	-3.64963	0.00086809	0.00965154	ENSSSCG00000030197	ENSSSCT00000047158			100154585
ENSSSCG00000039684	-0.788562	3.98372	-3.24273	0.00217047	0.0211919	ENSSSCG00000039684	ENSSSCT00000041209	PGPEP1	HGNC Symbol	110259315	HGNC:13568
ENSSSCG00000024393	-0.788367	4.58505	-3.09708	0.00300213	0.028126	ENSSSCG00000024393	ENSSSCT00000030536	B3GNT5	HGNC Symbol	397599	HGNC:15684
ENSSSCG00000016872	-0.788085	8.54096	-2.85394	0.00512528	0.044661	ENSSSCG00000016872	ENSSSCT00000018376	HMGCS1	HGNC Symbol	100524223	HGNC:5007
ENSSSCG00000027557	-0.777386	5.44487	-2.88273	0.00481323	0.0423721	ENSSSCG00000027557	ENSSSCT00000060556	CDC14B	HGNC Symbol	100626260	HGNC:1719
ENSSSCG00000009021	-0.77272	6.13855	-4.24144	0.000226776	0.00305729	ENSSSCG00000009021	ENSSSCT00000044347	LRBA	HGNC Symbol	100519671	HGNC:1742
ENSSSCG00000024261	-0.764149	6.21745	-4.18287	0.000258956	0.00341536	ENSSSCG00000024261	ENSSSCT00000022995	CBX2	HGNC Symbol	100514916	HGNC:1552
ENSSSCG00000039514	-0.76048	6.82011	-3.17666	0.00251532	0.0240754	ENSSSCG00000039514	ENSSSCT00000047396	ID3	NCBI gene	100626978
ENSSSCG00000010502	-0.759752	5.74571	-3.4191	0.00146111	0.0151157	ENSSSCG00000010502	ENSSSCT00000065340	CCNJ	HGNC Symbol	100154790	HGNC:23434
ENSSSCG00000008468	-0.749397	5.69899	-3.63049	0.000906534	0.0100331	ENSSSCG00000008468	ENSSSCT00000009270	PKDCC	HGNC Symbol	100516968	HGNC:25123
ENSSSCG00000036556	-0.744621	5.16579	-3.4903	0.0012445	0.0131643	ENSSSCG00000036556	ENSSSCT00000047440	IL10RB	NCBI gene	100533555
ENSSSCG00000017893	-0.739577	5.13776	-3.6993	0.000775694	0.00875778	ENSSSCG00000017893	ENSSSCT00000061796	PIMREG	HGNC Symbol	100521819	HGNC:25483
ENSSSCG00000000110	-0.737613	3.85017	-2.91169	0.00451772	0.0402075	ENSSSCG00000000110	ENSSSCT00000044457	PLA2G6	HGNC Symbol	100514711	HGNC:9039
ENSSSCG00000039793	-0.736304	5.77795	-2.84483	0.00522799	0.0454203	ENSSSCG00000039793	ENSSSCT00000049796	PATJ	HGNC Symbol	100524203	HGNC:28881
ENSSSCG00000004049	-0.73577	6.70326	-2.99628	0.0037516	0.0342242	ENSSSCG00000004049	ENSSSCT00000044125	ACAT2	HGNC Symbol	100152303	HGNC:94
ENSSSCG00000010739	-0.735115	6.46359	-3.11817	0.00286484	0.0269958	ENSSSCG00000010739	ENSSSCT00000054391	CTBP2	HGNC Symbol	100154421	HGNC:2495
ENSSSCG00000003485	-0.708309	7.48707	-4.01551	0.000378527	0.00471527	ENSSSCG00000003485	ENSSSCT00000046280	RCC2	HGNC Symbol	100525466	HGNC:30297
ENSSSCG00000029573	-0.686973	8.41169	-3.24654	0.00215209	0.0210813	ENSSSCG00000029573	ENSSSCT00000039080	NASP	HGNC Symbol	100622547	HGNC:7644
ENSSSCG00000036002	-0.673873	5.66888	-3.1529	0.00265196	0.0253003	ENSSSCG00000036002	ENSSSCT00000052032	TGIF2	HGNC Symbol	110257437	HGNC:15764
ENSSSCG00000007383	-0.666366	4.4778	-2.95749	0.0040859	0.0367454	ENSSSCG00000007383	ENSSSCT00000048380	TOMM34	HGNC Symbol	100157194	HGNC:15746
ENSSSCG00000008901	-0.654843	6.48564	-3.76225	0.00067254	0.00777084	ENSSSCG00000008901	ENSSSCT00000047001	PAICS	HGNC Symbol	100521281	HGNC:8587
UP_Fetuses
ENSSSCG00000016432	0.671408	4.94418	2.82459	0.00546338	0.0471843	ENSSSCG00000016432	ENSSSCT00000062215	PRKAG2	HGNC Symbol	100515868	HGNC:9386
ENSSSCG00000003433	0.686292	6.87829	2.95227	0.00413303	0.0371234	ENSSSCG00000003433	ENSSSCT00000003811	PLOD1	HGNC Symbol	100525583	HGNC:9081
ENSSSCG00000010035	0.693046	7.67391	2.97726	0.00391204	0.0355102	ENSSSCG00000010035	ENSSSCT00000010992	YWHAH	HGNC Symbol	100155504	HGNC:12853
ENSSSCG00000005518	0.702048	5.55166	2.8603	0.00505471	0.0441515	ENSSSCG00000005518	ENSSSCT00000006069			396733
ENSSSCG00000025049	0.70605	5.54683	3.23443	0.0022111	0.0215453	ENSSSCG00000025049	ENSSSCT00000032489	CYBRD1	HGNC Symbol	100144591	HGNC:20797
ENSSSCG00000004121	0.720349	5.84687	3.42129	0.00145394	0.0150844	ENSSSCG00000004121	ENSSSCT00000043635	FBXO30	HGNC Symbol	100519988	HGNC:15600
ENSSSCG00000004387	0.738968	6.44765	2.92785	0.00436057	0.0389572	ENSSSCG00000004387	ENSSSCT00000038875	FOXO3	HGNC Symbol	733621	HGNC:3821
ENSSSCG00000010734	0.74313	5.3017	3.47588	0.00128564	0.0135601	ENSSSCG00000010734	ENSSSCT00000053167			100156865
ENSSSCG00000027428	0.751253	4.63036	3.58448	0.00100598	0.0109591	ENSSSCG00000027428	ENSSSCT00000029176	ENHO	NCBI gene	100303726
ENSSSCG00000016958	0.757199	5.85099	4.3594	0.000173655	0.00243455	ENSSSCG00000016958	ENSSSCT00000030461	PIK3R1	HGNC Symbol	100623707	HGNC:8979
ENSSSCG00000036049	0.757549	10.3202	2.91628	0.0044726	0.0398789	ENSSSCG00000036049	ENSSSCT00000061417	PEG10	NCBI gene	654416
ENSSSCG00000012323	0.757779	4.77239	2.84102	0.00527156	0.0457171	ENSSSCG00000012323	ENSSSCT00000033277	TSPYL2	HGNC Symbol	100519695	HGNC:24358
ENSSSCG00000009425	0.758162	5.05366	4.1989	0.00024972	0.00331152	ENSSSCG00000009425	ENSSSCT00000010329			100153856
ENSSSCG00000032977	0.758574	4.13505	2.84284	0.00525068	0.0455903	ENSSSCG00000032977	ENSSSCT00000052863	PPP1R3E	HGNC Symbol	106504470	HGNC:14943
ENSSSCG00000029507	0.763215	3.67723	3.0863	0.00307477	0.0287326	ENSSSCG00000029507	ENSSSCT00000045764	RASGEF1B	HGNC Symbol	100337671	HGNC:24881
ENSSSCG00000012510	0.763689	5.69952	3.02215	0.00354358	0.0325916	ENSSSCG00000012510	ENSSSCT00000034390	ARMCX2	HGNC Symbol	100521941	HGNC:16869
ENSSSCG00000004222	0.76808	5.78053	3.46207	0.00132631	0.0138986	ENSSSCG00000004222	ENSSSCT00000056555	NCOA7	HGNC Symbol	100157226	HGNC:21081
ENSSSCG00000005627	0.771364	4.6467	2.97775	0.00390786	0.0354944	ENSSSCG00000005627	ENSSSCT00000006187	AK1	HGNC Symbol	100521423	HGNC:361
ENSSSCG00000008349	0.772471	4.59084	4.03235	0.000364332	0.0045736	ENSSSCG00000008349	ENSSSCT00000009143	CNRIP1	HGNC Symbol	100737807	HGNC:24546
ENSSSCG00000009850	0.775256	4.89011	3.81337	0.000598893	0.00700565	ENSSSCG00000009850	ENSSSCT00000060632	TAOK3	HGNC Symbol	100154763	HGNC:18133
ENSSSCG00000038025	0.776461	5.01668	2.88545	0.0047847	0.0421608	ENSSSCG00000038025	ENSSSCT00000059447	NRBP2	HGNC Symbol	110260412	HGNC:19339
ENSSSCG00000015753	0.785405	3.71598	3.2144	0.00231228	0.0223966	ENSSSCG00000015753	ENSSSCT00000017154	ANGPT2	HGNC Symbol	396730	HGNC:485
ENSSSCG00000028031	0.78683	3.74643	2.9041	0.00459348	0.0407078	ENSSSCG00000028031	ENSSSCT00000024978	HDAC11	HGNC Symbol	100515581	HGNC:19086
ENSSSCG00000037832	0.792383	5.32447	3.18109	0.00249063	0.0238862	ENSSSCG00000037832	ENSSSCT00000054126	PMP22	HGNC Symbol	110256114	HGNC:9118
ENSSSCG00000012744	0.795442	4.5175	3.7076	0.000761244	0.00861463	ENSSSCG00000012744	ENSSSCT00000056831	CD99L2	HGNC Symbol	100517448	HGNC:18237
ENSSSCG00000013043	0.795753	3.95846	3.41591	0.00147164	0.0152139	ENSSSCG00000013043	ENSSSCT00000014256	MACROD1	NCBI gene	100522538
ENSSSCG00000009123	0.798427	5.43241	3.57316	0.00103207	0.0111765	ENSSSCG00000009123	ENSSSCT00000049835	CAMK2D	NCBI gene	397674
ENSSSCG00000038007	0.801605	4.26495	2.97067	0.0039692	0.0359396	ENSSSCG00000038007	ENSSSCT00000062209	HACD1	HGNC Symbol	100523084	HGNC:9639
ENSSSCG00000012576	0.807269	3.51094	2.8287	0.0054148	0.046848	ENSSSCG00000012576	ENSSSCT00000035618	CHRDL1	HGNC Symbol	100521058	HGNC:29861
ENSSSCG00000032949	0.81798	4.68539	2.86817	0.00496865	0.0434779	ENSSSCG00000032949	ENSSSCT00000047575			100624829
ENSSSCG00000014913	0.819821	7.77695	3.54769	0.00109322	0.0117429	ENSSSCG00000014913	ENSSSCT00000044370	PICALM	HGNC Symbol	100519857	HGNC:15514
ENSSSCG00000005510	0.822158	4.25121	3.65787	0.000852026	0.00949286	ENSSSCG00000005510	ENSSSCT00000065024	PHF19	HGNC Symbol	100156643	HGNC:24566
ENSSSCG00000035424	0.822386	4.05097	2.9086	0.00454839	0.0404064	ENSSSCG00000035424	ENSSSCT00000039262			NA
ENSSSCG00000005308	0.823205	5.74597	2.82668	0.00544363	0.0470416	ENSSSCG00000005308	ENSSSCT00000050199	RUSC2	HGNC Symbol	100158062	HGNC:23625
ENSSSCG00000030484	0.824728	4.80909	3.66295	0.000842281	0.00942205	ENSSSCG00000030484	ENSSSCT00000031031	AHR	NCBI gene	396654
ENSSSCG00000023408	0.827575	5.68673	3.04374	0.00337931	0.0312581	ENSSSCG00000023408	ENSSSCT00000024259	SAMD4A	HGNC Symbol	100156574	HGNC:23023
ENSSSCG00000016074	0.832516	4.69681	3.31165	0.00186012	0.0185899	ENSSSCG00000016074	ENSSSCT00000041974	ANKRD44	HGNC Symbol	100620944	HGNC:25259
ENSSSCG00000036639	0.83361	6.98006	5.15818	2.91581e-05	0.000541131	ENSSSCG00000036639	ENSSSCT00000066399	STOM	HGNC Symbol	100627513	HGNC:3383
ENSSSCG00000016668	0.834273	3.66347	3.43969	0.00139492	0.0145758	ENSSSCG00000016668	ENSSSCT00000039072	PDE1C	HGNC Symbol	102161696	HGNC:8776
ENSSSCG00000011720	0.837059	6.01805	3.48117	0.00127039	0.0134186	ENSSSCG00000011720	ENSSSCT00000048254	MBNL1	HGNC Symbol	100525306	HGNC:6923
ENSSSCG00000035020	0.837535	3.09023	3.08383	0.00309161	0.0288531	ENSSSCG00000035020	ENSSSCT00000059237	STK32B	HGNC Symbol	100628152	HGNC:14217
ENSSSCG00000012982	0.838025	4.66919	3.64197	0.000883262	0.00980528	ENSSSCG00000012982	ENSSSCT00000014192	SIPA1	HGNC Symbol	100517325	HGNC:10885
ENSSSCG00000000554	0.839619	5.35591	3.38846	0.0015654	0.0160242	ENSSSCG00000000554	ENSSSCT00000000597	FGFR1OP2	HGNC Symbol	100157490	HGNC:23098
ENSSSCG00000038867	0.84077	5.00488	3.42596	0.00143871	0.014956	ENSSSCG00000038867	ENSSSCT00000043466	PPM1K	HGNC Symbol	110262190	HGNC:25415
ENSSSCG00000004412	0.845543	4.4126	3.88576	0.000508164	0.00606098	ENSSSCG00000004412	ENSSSCT00000036832	MICAL1	HGNC Symbol	100153346	HGNC:20619
ENSSSCG00000015335	0.846011	3.35991	3.06942	0.00319188	0.0297064	ENSSSCG00000015335	ENSSSCT00000016708	DYNC1I1	HGNC Symbol	100523985	HGNC:2963
ENSSSCG00000022112	0.848138	5.46129	3.91778	0.000472542	0.0057061	ENSSSCG00000022112	ENSSSCT00000027258	DOCK9	HGNC Symbol	100522271	HGNC:14132
ENSSSCG00000007039	0.848877	5.97547	5.52928	1.29801e-05	0.000269717	ENSSSCG00000007039	ENSSSCT00000007708	PRNP	HGNC Symbol	494014	HGNC:9449
ENSSSCG00000032601	0.851897	4.67568	2.86988	0.00495015	0.0433421	ENSSSCG00000032601	ENSSSCT00000040248	RASSF2	HGNC Symbol	100157105	HGNC:9883
ENSSSCG00000025924	0.854145	7.58152	3.18067	0.0024964	0.0239258	ENSSSCG00000025924	ENSSSCT00000032259	IGFBP5	NCBI gene	100738836
ENSSSCG00000008041	0.856475	5.55289	3.14933	0.0026763	0.0254991	ENSSSCG00000008041	ENSSSCT00000065467	PKD1	HGNC Symbol	100516429	HGNC:9008
ENSSSCG00000012132	0.856843	2.46182	3.06164	0.00324737	0.0301716	ENSSSCG00000012132	ENSSSCT00000035090	ASB9	HGNC Symbol	100158057	HGNC:17184
ENSSSCG00000013773	0.859165	6.07675	3.00052	0.00373127	0.0340814	ENSSSCG00000013773	ENSSSCT00000039785	ADGRL1	HGNC Symbol	100514215	HGNC:20973
ENSSSCG00000015022	0.859425	1.89202	3.25967	0.00208979	0.0205555	ENSSSCG00000015022	ENSSSCT00000016386	LAYN	NCBI gene	100513941
ENSSSCG00000040946	0.86198	3.92523	3.76477	0.000668698	0.00774151	ENSSSCG00000040946	ENSSSCT00000040705	EIF5A2	HGNC Symbol	106505742	HGNC:3301
ENSSSCG00000036322	0.863065	4.11072	2.96903	0.00398352	0.0360469	ENSSSCG00000036322	ENSSSCT00000038649	SPRY4	HGNC Symbol	100512891	HGNC:15533
ENSSSCG00000036488	0.865225	6.22022	3.38061	0.00159556	0.0162987	ENSSSCG00000036488	ENSSSCT00000045848	KLF3	HGNC Symbol	100174960	HGNC:16516
ENSSSCG00000024791	0.867766	5.33679	4.16985	0.000266713	0.00351132	ENSSSCG00000024791	ENSSSCT00000026025			397347
ENSSSCG00000003872	0.868604	6.86819	4.33307	0.000184306	0.00256045	ENSSSCG00000003872	ENSSSCT00000039780	EPS15	HGNC Symbol	100518076	HGNC:3419
ENSSSCG00000011023	0.869594	2.52393	3.27566	0.00201633	0.0199405	ENSSSCG00000011023	ENSSSCT00000041052	ZNF438	HGNC Symbol	100519167	HGNC:21029
ENSSSCG00000006095	0.871798	4.56606	3.01881	0.00356976	0.0327704	ENSSSCG00000006095	ENSSSCT00000044268	CCNE2	HGNC Symbol	100512048	HGNC:1590
ENSSSCG00000021397	0.873235	4.13828	3.05653	0.00328429	0.0304952	ENSSSCG00000021397	ENSSSCT00000024591	PODXL2	HGNC Symbol	100624044	HGNC:17936
ENSSSCG00000016912	0.875403	5.47337	5.07873	3.47387e-05	0.000627922	ENSSSCG00000016912	ENSSSCT00000042472	PLPP1	HGNC Symbol	100515451	HGNC:9228
ENSSSCG00000037580	0.876253	3.74508	4.47243	0.000134546	0.0019705	ENSSSCG00000037580	ENSSSCT00000055229	ITPRIPL1	HGNC Symbol	110259969	HGNC:29371
ENSSSCG00000030065	0.876925	5.08693	3.37861	0.00160048	0.0163374	ENSSSCG00000030065	ENSSSCT00000027090	ZBTB47	HGNC Symbol	100523512	HGNC:26955
ENSSSCG00000037600	0.883989	2.46	2.83829	0.005303	0.0459352	ENSSSCG00000037600	ENSSSCT00000059732	C1orf216	HGNC Symbol	110261146	HGNC:26800
ENSSSCG00000006361	0.888021	5.63985	2.9636	0.00406456	0.0365986	ENSSSCG00000006361	ENSSSCT00000056755	PPOX	HGNC Symbol	100153636	HGNC:9280
ENSSSCG00000015116	0.889121	5.30489	3.2008	0.00238663	0.0230555	ENSSSCG00000015116	ENSSSCT00000016482	MCAM	HGNC Symbol	733617	HGNC:6934
ENSSSCG00000024621	0.889575	5.3747	3.60804	0.000953775	0.0104764	ENSSSCG00000024621	ENSSSCT00000024917	KAT2B	HGNC Symbol	100626923	HGNC:8638
ENSSSCG00000031236	0.894235	5.72797	3.13342	0.00279001	0.0264272	ENSSSCG00000031236	ENSSSCT00000062232	GLIPR2	HGNC Symbol	100515356	HGNC:18007
ENSSSCG00000005232	0.89589	6.60983	5.49152	1.40846e-05	0.000285824	ENSSSCG00000005232	ENSSSCT00000043939	SMARCA2	HGNC Symbol	100157302	HGNC:11098
ENSSSCG00000026392	0.895951	6.22032	4.08043	0.000326679	0.00416545	ENSSSCG00000026392	ENSSSCT00000061096	BSDC1	HGNC Symbol	100620186	HGNC:25501
ENSSSCG00000008854	0.899766	7.12949	5.51455	1.33998e-05	0.000275689	ENSSSCG00000008854	ENSSSCT00000009694	CPE	NCBI gene	100037304
ENSSSCG00000027417	0.900769	3.7346	3.18897	0.00244728	0.0235323	ENSSSCG00000027417	ENSSSCT00000044898	LDLRAD4	HGNC Symbol	100622189	HGNC:1224
ENSSSCG00000024671	0.901403	3.19632	3.12829	0.00280118	0.0265158	ENSSSCG00000024671	ENSSSCT00000024810	WNT9A	HGNC Symbol	100512949	HGNC:12778
ENSSSCG00000037334	0.902282	4.7158	3.82632	0.000581558	0.00683154	ENSSSCG00000037334	ENSSSCT00000048163	ADSSL1	HGNC Symbol	100048943	HGNC:20093
ENSSSCG00000014163	0.905186	5.00222	4.53532	0.000116772	0.00174346	ENSSSCG00000014163	ENSSSCT00000015472	SLF1	HGNC Symbol	100522125	HGNC:25408
ENSSSCG00000005380	0.905341	6.37792	3.55061	0.00108825	0.0116981	ENSSSCG00000005380	ENSSSCT00000053184	COL15A1	HGNC Symbol	100620394	HGNC:2192
ENSSSCG00000016782	0.906132	4.62765	4.94388	4.6826e-05	0.000809302	ENSSSCG00000016782	ENSSSCT00000018269	OTULINL	HGNC Symbol	100518874	HGNC:25629
ENSSSCG00000012766	0.906288	7.28934	5.60281	1.1077e-05	0.000234965	ENSSSCG00000012766	ENSSSCT00000013956	BGN	HGNC Symbol	397396	HGNC:1044
ENSSSCG00000021803	0.912055	5.51167	3.49236	0.00124084	0.0131351	ENSSSCG00000021803	ENSSSCT00000027979	RANBP10	HGNC Symbol	100520613	HGNC:29285
ENSSSCG00000035867	0.913435	3.17673	3.3177	0.00183505	0.0184098	ENSSSCG00000035867	ENSSSCT00000056468	GFOD1	HGNC Symbol	100739137	HGNC:21096
ENSSSCG00000036723	0.914115	6.2776	5.00488	4.09015e-05	0.000724066	ENSSSCG00000036723	ENSSSCT00000059795	EMP1	HGNC Symbol	100101477	HGNC:3333
ENSSSCG00000005036	0.917236	3.6371	3.20499	0.00236136	0.0228265	ENSSSCG00000005036	ENSSSCT00000005552	GPR137C	HGNC Symbol	102163937	HGNC:25445
ENSSSCG00000003766	0.918929	5.48636	4.44323	0.000143707	0.00206935	ENSSSCG00000003766	ENSSSCT00000037894	DNAJB4	HGNC Symbol	100525703	HGNC:14886
ENSSSCG00000014965	0.920034	5.51205	3.86501	0.000532665	0.00630169	ENSSSCG00000014965	ENSSSCT00000016326	ENDOD1	HGNC Symbol	100526236	HGNC:29129
ENSSSCG00000038296	0.922173	1.99984	2.97455	0.00393552	0.0357011	ENSSSCG00000038296	ENSSSCT00000056157	SH3RF3	HGNC Symbol	102165173	HGNC:24699
ENSSSCG00000010984	0.923118	4.39136	3.42177	0.00145236	0.0150788	ENSSSCG00000010984	ENSSSCT00000012023	KIF24	HGNC Symbol	100522820	HGNC:19916
ENSSSCG00000029185	0.923187	4.47699	3.73298	0.000718688	0.00819664	ENSSSCG00000029185	ENSSSCT00000057735	MAPRE3	HGNC Symbol	100524857	HGNC:6892
ENSSSCG00000020912	0.925854	4.08871	3.56449	0.00105251	0.0113641	ENSSSCG00000020912	ENSSSCT00000031754	HECTD2	HGNC Symbol	100156944	HGNC:26736
ENSSSCG00000004138	0.927372	4.56103	3.65833	0.000851149	0.00949286	ENSSSCG00000004138	ENSSSCT00000056296	HIVEP2	HGNC Symbol	100525369	HGNC:4921
ENSSSCG00000037539	0.930823	4.86749	3.97346	0.00041644	0.00512193	ENSSSCG00000037539	ENSSSCT00000064989	SORCS2	HGNC Symbol	102159930	HGNC:16698
ENSSSCG00000003604	0.932134	5.15046	3.26387	0.00207892	0.0204761	ENSSSCG00000003604	ENSSSCT00000047012	ADGRB2	HGNC Symbol	100520965	HGNC:944
ENSSSCG00000007358	0.932148	3.20263	3.68573	0.000799916	0.00900338	ENSSSCG00000007358	ENSSSCT00000052910	EMILIN3	HGNC Symbol	100519117	HGNC:16123
ENSSSCG00000033641	0.934677	6.35301	4.15663	0.00027526	0.00360757	ENSSSCG00000033641	ENSSSCT00000061866	COL8A2	HGNC Symbol	100525585	HGNC:2216
ENSSSCG00000032734	0.934937	4.93227	4.42971	0.000148158	0.00211466	ENSSSCG00000032734	ENSSSCT00000051238	VOPP1	HGNC Symbol	110257626	HGNC:34518
ENSSSCG00000003913	0.936922	6.55654	3.86114	0.000538717	0.00636813	ENSSSCG00000003913	ENSSSCT00000004328	MAST2	HGNC Symbol	100512112	HGNC:19035
ENSSSCG00000015273	0.938438	8.03894	5.17837	2.78913e-05	0.000519604	ENSSSCG00000015273	ENSSSCT00000041516	ATP2B4	HGNC Symbol	100623420	HGNC:817
ENSSSCG00000027161	0.944128	3.82884	2.9531	0.00412553	0.0370789	ENSSSCG00000027161	ENSSSCT00000023207	PIP5K1B	HGNC Symbol	102167387	HGNC:8995
ENSSSCG00000006082	0.945536	5.87988	3.88362	0.000511794	0.00609432	ENSSSCG00000006082	ENSSSCT00000048272	MATN2	HGNC Symbol	100155607	HGNC:6908
ENSSSCG00000014441	0.946022	4.02988	3.55764	0.00106891	0.0115242	ENSSSCG00000014441	ENSSSCT00000015787	CSF1R	HGNC Symbol	100517086	HGNC:2433
ENSSSCG00000015711	0.946233	3.33611	3.52458	0.00115182	0.0122999	ENSSSCG00000015711	ENSSSCT00000017111	DPP10	HGNC Symbol	100157195	HGNC:20823
ENSSSCG00000024810	0.946763	2.10386	3.64042	0.000886375	0.00983236	ENSSSCG00000024810	ENSSSCT00000062896	PRAM1	HGNC Symbol	100514337	HGNC:30091
ENSSSCG00000004830	0.950753	1.74211	3.06682	0.00321033	0.0298465	ENSSSCG00000004830	ENSSSCT00000005332	ATP10A	HGNC Symbol	100158162	HGNC:13542
ENSSSCG00000015324	0.951172	5.15814	3.87303	0.000523296	0.006211	ENSSSCG00000015324	ENSSSCT00000016697	GNG11	HGNC Symbol	100522202	HGNC:4403
ENSSSCG00000003143	0.95175	2.27597	3.12041	0.00285062	0.0268791	ENSSSCG00000003143	ENSSSCT00000003486	MAMSTR	HGNC Symbol	100523847	HGNC:26689
ENSSSCG00000005400	0.952128	4.57507	3.05579	0.00330046	0.0306258	ENSSSCG00000005400	ENSSSCT00000039649	GRIN3A	HGNC Symbol	100153054	HGNC:16767
ENSSSCG00000008168	0.953732	5.69328	3.9746	0.000416315	0.00512193	ENSSSCG00000008168	ENSSSCT00000008945	RNF149	HGNC Symbol	100519085	HGNC:23137
ENSSSCG00000000062	0.954247	4.9828	3.8026	0.000613714	0.00716753	ENSSSCG00000000062	ENSSSCT00000000068	CSDC2	HGNC Symbol	100153407	HGNC:30359
ENSSSCG00000017131	0.956534	2.84047	3.22324	0.0022671	0.0220028	ENSSSCG00000017131	ENSSSCT00000018649	FN3K	HGNC Symbol	100523990	HGNC:24822
ENSSSCG00000013643	0.956563	3.81681	4.13763	0.000286925	0.00372696	ENSSSCG00000013643	ENSSSCT00000014901	CDKN2D	HGNC Symbol	100525560	HGNC:1790
ENSSSCG00000006053	0.956817	2.85332	3.13907	0.00273482	0.025955	ENSSSCG00000006053	ENSSSCT00000053152	BAALC	NCBI gene	100170128
ENSSSCG00000016656	0.957751	4.47655	4.44932	0.000141746	0.00204515	ENSSSCG00000016656	ENSSSCT00000062501	ELMO1	HGNC Symbol	100522109	HGNC:16286
ENSSSCG00000017391	0.957981	1.79038	3.26233	0.00207741	0.0204752	ENSSSCG00000017391	ENSSSCT00000018931	PLEKHH3	HGNC Symbol	100518749	HGNC:26105
ENSSSCG00000004990	0.958944	3.29636	3.23239	0.00222123	0.0216296	ENSSSCG00000004990	ENSSSCT00000059729	LRFN5	HGNC Symbol	100156782	HGNC:20360
ENSSSCG00000008737	0.96086	3.14872	4.00433	0.000388255	0.00481589	ENSSSCG00000008737	ENSSSCT00000009557	C1QTNF7	HGNC Symbol	100233173	HGNC:14342
ENSSSCG00000022846	0.961073	4.87746	3.85684	0.000542634	0.00640923	ENSSSCG00000022846	ENSSSCT00000024895	SLC4A3	HGNC Symbol	100623083	HGNC:11029
ENSSSCG00000015896	0.961628	5.31452	4.92528	4.88018e-05	0.000840463	ENSSSCG00000015896	ENSSSCT00000036390	FAP	HGNC Symbol	100736572	HGNC:3590
ENSSSCG00000032996	0.96205	6.07266	4.88411	5.34802e-05	0.000903957	ENSSSCG00000032996	ENSSSCT00000065428	SLC7A5	HGNC Symbol	NA	HGNC:11063
ENSSSCG00000039473	0.962716	6.34131	4.79472	6.52735e-05	0.00106148	ENSSSCG00000039473	ENSSSCT00000038076			100737416
ENSSSCG00000030325	0.966198	4.97289	4.83064	6.02465e-05	0.00099639	ENSSSCG00000030325	ENSSSCT00000027002	C1QTNF6	NCBI gene	100217379
ENSSSCG00000010376	0.966534	3.53246	3.24857	0.00214235	0.0210017	ENSSSCG00000010376	ENSSSCT00000011358	GDF10	HGNC Symbol	100519926	HGNC:4215
ENSSSCG00000017472	0.967331	6.36462	6.78832	9.43437e-07	2.94688e-05	ENSSSCG00000017472	ENSSSCT00000042372	IGFBP4	NCBI gene	100144490
ENSSSCG00000012324	0.967655	2.5081	3.75358	0.000685882	0.00790906	ENSSSCG00000012324	ENSSSCT00000013477	IQSEC2	HGNC Symbol	100520058	HGNC:29059
ENSSSCG00000004962	0.968353	4.82055	2.93824	0.00430141	0.0384936	ENSSSCG00000004962	ENSSSCT00000039054	CORO2B	HGNC Symbol	100520530	HGNC:2256
ENSSSCG00000002012	0.969366	2.54932	2.82133	0.00550232	0.0474357	ENSSSCG00000002012	ENSSSCT00000046051	CARMIL3	HGNC Symbol	100154847	HGNC:20272
ENSSSCG00000025717	0.96945	4.34596	3.27897	0.0020041	0.0198599	ENSSSCG00000025717	ENSSSCT00000027464	HIC1	HGNC Symbol	100525779	HGNC:4909
ENSSSCG00000010209	0.971528	3.33521	3.50553	0.00120245	0.012775	ENSSSCG00000010209	ENSSSCT00000048997	FAM13C	HGNC Symbol	100525364	HGNC:19371
ENSSSCG00000023760	0.973902	4.68299	4.12715	0.00029383	0.00380648	ENSSSCG00000023760	ENSSSCT00000025386	CLEC14A	HGNC Symbol	100157365	HGNC:19832
ENSSSCG00000015355	0.974096	2.35472	3.50943	0.00119191	0.0126815	ENSSSCG00000015355	ENSSSCT00000023901	DGKB	HGNC Symbol	100625799	HGNC:2850
ENSSSCG00000029521	0.975737	5.80419	3.59689	0.000993286	0.0108451	ENSSSCG00000029521	ENSSSCT00000030279	CD82	HGNC Symbol	100270689	HGNC:6210
ENSSSCG00000026585	0.976171	2.08535	2.9177	0.00445866	0.0397789	ENSSSCG00000026585	ENSSSCT00000026905	PROCR	HGNC Symbol	654289	HGNC:9452
ENSSSCG00000007465	0.977165	6.02837	5.84156	6.64903e-06	0.000150605	ENSSSCG00000007465	ENSSSCT00000040833	B4GALT5	HGNC Symbol	100522653	HGNC:928
ENSSSCG00000020701	0.977886	4.1827	5.57793	1.16866e-05	0.000245638	ENSSSCG00000020701	ENSSSCT00000023708	TTC9	HGNC Symbol	100627339	HGNC:20267
ENSSSCG00000013455	0.979099	2.44237	2.81257	0.00560802	0.0482052	ENSSSCG00000013455	ENSSSCT00000045413	IZUMO4	HGNC Symbol	100514821	HGNC:26950
ENSSSCG00000017511	0.980236	2.42489	3.41469	0.00147571	0.0152452	ENSSSCG00000017511	ENSSSCT00000019064	PLXDC1	HGNC Symbol	100517914	HGNC:20945
ENSSSCG00000010473	0.980385	3.94433	4.83376	5.98279e-05	0.000993974	ENSSSCG00000010473	ENSSSCT00000032502	EXOC6	HGNC Symbol	102158067	HGNC:23196
ENSSSCG00000014431	0.980396	3.59978	2.89272	0.00470921	0.0416323	ENSSSCG00000014431	ENSSSCT00000015776	AFAP1L1	NCBI gene	100513463
ENSSSCG00000021899	0.980446	5.66371	4.70439	7.98862e-05	0.00126251	ENSSSCG00000021899	ENSSSCT00000026619			NA
ENSSSCG00000035027	0.981214	3.36528	5.07086	3.5348e-05	0.00063732	ENSSSCG00000035027	ENSSSCT00000045836	ZDHHC14	HGNC Symbol	100525194	HGNC:20341
ENSSSCG00000009197	0.981272	3.26767	3.94083	0.000448455	0.00545134	ENSSSCG00000009197	ENSSSCT00000010070	GRID2	HGNC Symbol	100516747	HGNC:4576
ENSSSCG00000011294	0.981341	1.73448	2.89013	0.00473596	0.0417928	ENSSSCG00000011294	ENSSSCT00000046213	FAM198A	HGNC Symbol	100525890	HGNC:24485
ENSSSCG00000001691	0.981635	1.11596	3.00275	0.0036985	0.0338457	ENSSSCG00000001691	ENSSSCT00000001888	RSPH9	HGNC Symbol	100157153	HGNC:21057
ENSSSCG00000017510	0.982639	4.41899	4.53134	0.000117824	0.00175378	ENSSSCG00000017510	ENSSSCT00000019063	CACNB1	HGNC Symbol	100514316	HGNC:1401
ENSSSCG00000008965	0.983855	0.0903707	3.0373	0.00342697	0.0316588	ENSSSCG00000008965	ENSSSCT00000009820			100505411
ENSSSCG00000006073	0.984912	3.4631	3.92704	0.000462718	0.00560138	ENSSSCG00000006073	ENSSSCT00000006664	OSR2	HGNC Symbol	100155180	HGNC:15830
ENSSSCG00000032330	0.985673	6.16315	6.69164	1.14539e-06	3.45918e-05	ENSSSCG00000032330	ENSSSCT00000040595	THY1	HGNC Symbol	100271931	HGNC:11801
ENSSSCG00000032398	0.986573	4.53294	3.19546	0.00242457	0.0233446	ENSSSCG00000032398	ENSSSCT00000059825	VGLL3	HGNC Symbol	100233225	HGNC:24327
ENSSSCG00000011299	0.989549	3.15819	4.11737	0.000300416	0.00388146	ENSSSCG00000011299	ENSSSCT00000036280	CLEC3B	HGNC Symbol	100620511	HGNC:11891
ENSSSCG00000013642	0.990159	2.13612	3.16147	0.0026019	0.024839	ENSSSCG00000013642	ENSSSCT00000048766	PDE4A	HGNC Symbol	396825	HGNC:8780
ENSSSCG00000035983	0.995057	5.04356	3.98114	0.000410138	0.00506149	ENSSSCG00000035983	ENSSSCT00000043584	TPPP3	HGNC Symbol	100521665	HGNC:24162
ENSSSCG00000003694	0.99545	5.52188	4.06842	0.000336662	0.00428151	ENSSSCG00000003694	ENSSSCT00000004093	EMILIN2	HGNC Symbol	100522875	HGNC:19881
ENSSSCG00000037534	0.995478	4.18474	2.8303	0.00543613	0.0470046	ENSSSCG00000037534	ENSSSCT00000045908	OPCML	HGNC Symbol	100738337	HGNC:8143
ENSSSCG00000013497	0.997182	1.98342	4.74505	7.2937e-05	0.00116531	ENSSSCG00000013497	ENSSSCT00000048578	ANKRD24	HGNC Symbol	100525327	HGNC:29424
ENSSSCG00000013747	0.998422	6.1674	3.47765	0.00130694	0.0137433	ENSSSCG00000013747	ENSSSCT00000050773	RAD23A	HGNC Symbol	100524483	HGNC:9812
ENSSSCG00000036870	0.998916	4.19919	4.66076	8.80913e-05	0.00136556	ENSSSCG00000036870	ENSSSCT00000042099	RTN2	NCBI gene	100170115
ENSSSCG00000022230	1.00119	4.4038	3.40938	0.00149587	0.0154098	ENSSSCG00000022230	ENSSSCT00000023950	CD9	NCBI gene	397067
ENSSSCG00000040334	1.00195	5.4305	5.77584	7.64667e-06	0.000170033	ENSSSCG00000040334	ENSSSCT00000045078	CBX6	HGNC Symbol	110260645	HGNC:1556
ENSSSCG00000033674	1.00208	4.13625	2.86848	0.00500082	0.043707	ENSSSCG00000033674	ENSSSCT00000064783	PRKCB	HGNC Symbol	100522792	HGNC:9395
ENSSSCG00000038540	1.00259	3.03366	4.3569	0.000174638	0.00243774	ENSSSCG00000038540	ENSSSCT00000066003			100622122
ENSSSCG00000007488	1.00321	2.98688	3.30216	0.00190012	0.0189194	ENSSSCG00000007488	ENSSSCT00000008197	DOK5	NCBI gene	100144540
ENSSSCG00000040715	1.00691	3.03712	3.74858	0.000693707	0.0079678	ENSSSCG00000040715	ENSSSCT00000066085	NXPH2	HGNC Symbol	100523516	HGNC:8076
ENSSSCG00000027770	1.00716	2.56154	2.81148	0.00562133	0.0482343	ENSSSCG00000027770	ENSSSCT00000057560	TDRKH	HGNC Symbol	100622748	HGNC:11713
ENSSSCG00000036569	1.00828	4.20257	3.24693	0.00215337	0.0210813	ENSSSCG00000036569	ENSSSCT00000049592	PTP4A3	HGNC Symbol	110260206	HGNC:9636
ENSSSCG00000009885	1.00854	6.8529	5.26454	2.30873e-05	0.000440229	ENSSSCG00000009885	ENSSSCT00000048879	HECTD4	HGNC Symbol	100151787	HGNC:26611
ENSSSCG00000002829	1.00999	7.98054	6.01849	4.57558e-06	0.000108527	ENSSSCG00000002829	ENSSSCT00000003130	MMP2	NCBI gene	397391
ENSSSCG00000015589	1.01065	6.3514	4.78303	6.72272e-05	0.00109082	ENSSSCG00000015589	ENSSSCT00000057955	VASH2	HGNC Symbol	100525601	HGNC:25723
ENSSSCG00000030263	1.01237	3.70866	4.28759	0.000204279	0.00279271	ENSSSCG00000030263	ENSSSCT00000029953	CHRNB1	HGNC Symbol	100739757	HGNC:1961
ENSSSCG00000040919	1.01481	2.40426	3.793	0.000627222	0.00730774	ENSSSCG00000040919	ENSSSCT00000037012	RTN4RL2	HGNC Symbol	106508542	HGNC:23053
ENSSSCG00000039488	1.01562	3.62433	4.82101	6.15544e-05	0.00101342	ENSSSCG00000039488	ENSSSCT00000038098	SPON2	HGNC Symbol	110262033	HGNC:11253
ENSSSCG00000004250	1.01688	5.2881	2.96999	0.0040563	0.0365693	ENSSSCG00000004250	ENSSSCT00000004697	SLC35F1	HGNC Symbol	100522582	HGNC:21483
ENSSSCG00000028092	1.02115	7.05059	2.82476	0.00561922	0.0482343	ENSSSCG00000028092	ENSSSCT00000029733	GNG2	HGNC Symbol	102165618	HGNC:4404
ENSSSCG00000006858	1.02164	2.31801	3.0304	0.00347958	0.0320636	ENSSSCG00000006858	ENSSSCT00000007511	OLFM3	HGNC Symbol	100156959	HGNC:17990
ENSSSCG00000033854	1.02398	7.84445	3.41625	0.00151327	0.015567	ENSSSCG00000033854	ENSSSCT00000054436	LGALS1	NCBI gene	414915
ENSSSCG00000031271	1.02623	6.4185	3.4323	0.00145986	0.0151135	ENSSSCG00000031271	ENSSSCT00000040109	STRADB	HGNC Symbol	100511661	HGNC:13205
ENSSSCG00000022128	1.0279	5.61012	5.35597	1.89069e-05	0.000369699	ENSSSCG00000022128	ENSSSCT00000042311			100154269
ENSSSCG00000030565	1.02829	3.75868	3.87113	0.000525319	0.00622994	ENSSSCG00000030565	ENSSSCT00000027751	GRIA4	HGNC Symbol	100524886	HGNC:4574
ENSSSCG00000014994	1.03117	5.64229	4.66625	8.7308e-05	0.00135579	ENSSSCG00000014994	ENSSSCT00000050384	PDGFD	HGNC Symbol	100524161	HGNC:30620
ENSSSCG00000027389	1.03124	5.52825	5.19867	2.66749e-05	0.000498854	ENSSSCG00000027389	ENSSSCT00000024969	HERPUD2	HGNC Symbol	100738688	HGNC:21915
ENSSSCG00000040875	1.03287	4.6421	3.33841	0.00177304	0.0178985	ENSSSCG00000040875	ENSSSCT00000038697	ZFPM1	HGNC Symbol	110260886	HGNC:19762
ENSSSCG00000016260	1.03454	3.15015	3.42572	0.00143951	0.014956	ENSSSCG00000016260	ENSSSCT00000046127	SLC16A14	HGNC Symbol	100519114	HGNC:26417
ENSSSCG00000006524	1.0367	4.43915	5.5907	1.13696e-05	0.000240707	ENSSSCG00000006524	ENSSSCT00000057744	THBS3	HGNC Symbol	100155108	HGNC:11787
ENSSSCG00000032698	1.0391	1.80588	3.42824	0.00143136	0.0149137	ENSSSCG00000032698	ENSSSCT00000065219	TPPP	HGNC Symbol	100144410	HGNC:24164
ENSSSCG00000036461	1.04439	2.20819	3.36429	0.00165284	0.0168131	ENSSSCG00000036461	ENSSSCT00000056865	CACNG5	HGNC Symbol	100525250	HGNC:1409
ENSSSCG00000036008	1.0452	1.79995	3.38016	0.0015949	0.0162987	ENSSSCG00000036008	ENSSSCT00000047546	TACR1	HGNC Symbol	110259991	HGNC:11526
ENSSSCG00000023165	1.04547	3.90768	6.34346	2.32722e-06	6.11661e-05	ENSSSCG00000023165	ENSSSCT00000060218	SEMA7A	HGNC Symbol	100623369	HGNC:10741
ENSSSCG00000008340	1.04617	7.12706	4.98235	4.31723e-05	0.000756916	ENSSSCG00000008340	ENSSSCT00000049612	ANTXR1	HGNC Symbol	100513853	HGNC:21014
ENSSSCG00000004291	1.04738	3.0664	3.31457	0.00184801	0.0185144	ENSSSCG00000004291	ENSSSCT00000034230	NT5E	HGNC Symbol	100157995	HGNC:8021
ENSSSCG00000010437	1.0481	3.86636	4.76127	7.0338e-05	0.00113426	ENSSSCG00000010437	ENSSSCT00000034544	PAPSS2	HGNC Symbol	100156262	HGNC:8604
ENSSSCG00000032434	1.04918	1.76428	4.30392	0.000196866	0.00270913	ENSSSCG00000032434	ENSSSCT00000052717	PLAUR	HGNC Symbol	100521017	HGNC:9053
ENSSSCG00000033093	1.05023	2.39115	2.93266	0.00431492	0.0385909	ENSSSCG00000033093	ENSSSCT00000049966	RGS6	HGNC Symbol	100620491	HGNC:10002
ENSSSCG00000001488	1.05104	5.57913	4.00703	0.000393969	0.00487845	ENSSSCG00000001488	ENSSSCT00000001660	GCLC	HGNC Symbol	100522018	HGNC:4311
ENSSSCG00000012238	1.05144	6.40329	6.35628	2.26659e-06	6.0005e-05	ENSSSCG00000012238	ENSSSCT00000013384			100526026
ENSSSCG00000035554	1.05164	3.1925	3.68986	0.00079247	0.00892645	ENSSSCG00000035554	ENSSSCT00000037971	LHFPL3	HGNC Symbol	100738576	HGNC:6589
ENSSSCG00000010352	1.05198	2.71498	2.98464	0.00384905	0.0350038	ENSSSCG00000010352	ENSSSCT00000011333	GRID1	HGNC Symbol	100153116	HGNC:4575
ENSSSCG00000012266	1.05368	3.69825	3.61154	0.000946253	0.0104095	ENSSSCG00000012266	ENSSSCT00000051411	SLC9A7	HGNC Symbol	100524182	HGNC:17123
ENSSSCG00000013231	1.05431	2.48085	4.99433	4.18685e-05	0.000736138	ENSSSCG00000013231	ENSSSCT00000014451	C1QTNF4	HGNC Symbol	100511621	HGNC:14346
ENSSSCG00000039425	1.0545	6.59641	2.86016	0.00521384	0.0453244	ENSSSCG00000039425	ENSSSCT00000056018	BPGM	HGNC Symbol	106506774	HGNC:1093
ENSSSCG00000011022	1.05472	6.70054	4.13496	0.000295951	0.00382716	ENSSSCG00000011022	ENSSSCT00000038609	SVIL	HGNC Symbol	100518681	HGNC:11480
ENSSSCG00000016522	1.05474	8.39997	5.76807	7.77435e-06	0.000172347	ENSSSCG00000016522	ENSSSCT00000017990	PTN	HGNC Symbol	397609	HGNC:9630
ENSSSCG00000035571	1.05652	1.62075	3.28895	0.00195721	0.0194348	ENSSSCG00000035571	ENSSSCT00000056775			NA
ENSSSCG00000016210	1.05719	5.4734	2.84598	0.00535363	0.0463463	ENSSSCG00000016210	ENSSSCT00000060401	ABCB6	HGNC Symbol	100155585	HGNC:47
ENSSSCG00000003344	1.05785	2.84344	5.7857	7.4877e-06	0.000166753	ENSSSCG00000003344	ENSSSCT00000003713	VWA1	HGNC Symbol	100525347	HGNC:30910
ENSSSCG00000013620	1.0579	4.19083	3.99659	0.000395136	0.00488876	ENSSSCG00000013620	ENSSSCT00000014876	PLPPR2	HGNC Symbol	100515600	HGNC:29566
ENSSSCG00000034192	1.05878	5.54198	3.1042	0.00302964	0.0283655	ENSSSCG00000034192	ENSSSCT00000040568	GNAO1	HGNC Symbol	100516976	HGNC:4389
ENSSSCG00000006876	1.06108	1.59774	3.11333	0.00289582	0.0272525	ENSSSCG00000006876	ENSSSCT00000041130	PLPPR5	HGNC Symbol	100514836	HGNC:31703
ENSSSCG00000028777	1.0618	1.28252	3.00664	0.00366695	0.0335781	ENSSSCG00000028777	ENSSSCT00000031472	MYLK4	HGNC Symbol	100157526	HGNC:27972
ENSSSCG00000004280	1.06368	4.53641	3.37998	0.00161701	0.0164716	ENSSSCG00000004280	ENSSSCT00000039201	RIMS1	HGNC Symbol	100157596	HGNC:17282
ENSSSCG00000010272	1.0637	1.84131	3.24299	0.00216922	0.0211919	ENSSSCG00000010272	ENSSSCT00000011243	ADAMTS14	HGNC Symbol	100153539	HGNC:14899
ENSSSCG00000034733	1.06575	5.97273	4.15629	0.000281356	0.00367425	ENSSSCG00000034733	ENSSSCT00000061365	CMAS	HGNC Symbol	100520022	HGNC:18290
ENSSSCG00000013645	1.06755	4.49264	2.99393	0.00382977	0.0348502	ENSSSCG00000013645	ENSSSCT00000014905	ATG4D	HGNC Symbol	100141400	HGNC:20789
ENSSSCG00000015390	1.06797	1.59501	4.03282	0.000363947	0.00457269	ENSSSCG00000015390	ENSSSCT00000064120			396910
ENSSSCG00000035895	1.06989	2.98397	5.64809	1.00497e-05	0.000214948	ENSSSCG00000035895	ENSSSCT00000059293	JDP2	HGNC Symbol	100624820	HGNC:17546
ENSSSCG00000008347	1.07063	2.5482	4.70178	8.03543e-05	0.00126716	ENSSSCG00000008347	ENSSSCT00000009141	FBXO48	HGNC Symbol	106509795	HGNC:33857
ENSSSCG00000013102	1.07135	1.17189	2.96229	0.00404306	0.0364725	ENSSSCG00000013102	ENSSSCT00000014322	MS4A7	HGNC Symbol	100628141	HGNC:13378
ENSSSCG00000017144	1.07149	3.37494	3.66359	0.00084108	0.00941583	ENSSSCG00000017144	ENSSSCT00000018664	NPTX1	HGNC Symbol	100525071	HGNC:7952
ENSSSCG00000023784	1.07161	5.59535	5.34625	1.93122e-05	0.000377118	ENSSSCG00000023784	ENSSSCT00000031885	SEMA3C	HGNC Symbol	100624508	HGNC:10725
ENSSSCG00000000156	1.0753	5.38947	4.69329	8.22024e-05	0.00128796	ENSSSCG00000000156	ENSSSCT00000048361	FBXO7	HGNC Symbol	100155281	HGNC:13586
ENSSSCG00000015027	1.07546	4.45772	4.57316	0.000107244	0.00162279	ENSSSCG00000015027	ENSSSCT00000043922			100520143
ENSSSCG00000034686	1.07637	3.3268	4.02708	0.000368718	0.00461277	ENSSSCG00000034686	ENSSSCT00000058260	FAM19A2	HGNC Symbol	100622119	HGNC:21589
ENSSSCG00000030337	1.07818	4.5906	3.34668	0.0017446	0.0176603	ENSSSCG00000030337	ENSSSCT00000047715	NYAP1	HGNC Symbol	100514396	HGNC:22009
ENSSSCG00000023972	1.07967	1.63539	4.7552	7.12988e-05	0.0011429	ENSSSCG00000023972	ENSSSCT00000029052	DRAM1	NCBI gene	100462750
ENSSSCG00000033059	1.08181	2.70456	3.60415	0.000962221	0.0105613	ENSSSCG00000033059	ENSSSCT00000026424	CASKIN1	HGNC Symbol	100524247	HGNC:20879
ENSSSCG00000035102	1.08774	1.71215	2.81219	0.00561285	0.0482183	ENSSSCG00000035102	ENSSSCT00000040367	LYPD1	HGNC Symbol	100151939	HGNC:28431
ENSSSCG00000004082	1.08943	4.32231	4.87146	5.50083e-05	0.00092443	ENSSSCG00000004082	ENSSSCT00000004511			NA
ENSSSCG00000010128	1.09036	6.25088	4.27255	0.000217303	0.00294865	ENSSSCG00000010128	ENSSSCT00000062308			100156312
ENSSSCG00000029756	1.09075	2.19855	3.82588	0.000582135	0.00683154	ENSSSCG00000029756	ENSSSCT00000035725	ADGRG2	HGNC Symbol	100157214	HGNC:4516
ENSSSCG00000039854	1.09085	6.40214	3.28938	0.00203307	0.0200788	ENSSSCG00000039854	ENSSSCT00000059442			106507461
ENSSSCG00000024793	1.09197	4.082	4.22547	0.000235132	0.00314667	ENSSSCG00000024793	ENSSSCT00000024454	PORCN	HGNC Symbol	100627921	HGNC:17652
ENSSSCG00000024481	1.09251	6.45041	4.0611	0.000353385	0.00445534	ENSSSCG00000024481	ENSSSCT00000039310	PDE4DIP	HGNC Symbol	100624559	HGNC:15580
ENSSSCG00000010629	1.09424	2.03382	3.24897	0.00214046	0.0209972	ENSSSCG00000010629	ENSSSCT00000011625	ADRA2A	NCBI gene	399501
ENSSSCG00000037591	1.09427	4.48655	4.68014	8.43451e-05	0.00131728	ENSSSCG00000037591	ENSSSCT00000050890	AMMECR1	HGNC Symbol	100520351	HGNC:467
ENSSSCG00000023371	1.09523	4.75045	3.32065	0.00186065	0.0185899	ENSSSCG00000023371	ENSSSCT00000025210	EHD2	HGNC Symbol	100624668	HGNC:3243
ENSSSCG00000032284	1.09566	5.88621	4.22261	0.000243131	0.00324776	ENSSSCG00000032284	ENSSSCT00000035449	CCND3	HGNC Symbol	780426	HGNC:1585
ENSSSCG00000012824	1.09588	1.09921	3.83345	0.000572229	0.00673696	ENSSSCG00000012824	ENSSSCT00000014018	GAB3	HGNC Symbol	100518409	HGNC:17515
ENSSSCG00000035736	1.09625	0.796422	3.12107	0.00284649	0.0268749	ENSSSCG00000035736	ENSSSCT00000042281			780407
ENSSSCG00000040366	1.09718	4.3925	4.97674	4.35333e-05	0.000760503	ENSSSCG00000040366	ENSSSCT00000054691	ADAMTSL1	HGNC Symbol	102160697	HGNC:14632
ENSSSCG00000017723	1.09825	1.14052	3.14627	0.00269144	0.0256267	ENSSSCG00000017723	ENSSSCT00000019290	CCL2	NCBI gene	397422
ENSSSCG00000034739	1.09855	4.97739	3.60558	0.000980903	0.010726	ENSSSCG00000034739	ENSSSCT00000062802			NA
ENSSSCG00000030694	1.0995	1.04076	3.10931	0.00292179	0.0274437	ENSSSCG00000030694	ENSSSCT00000038415	PKP1	HGNC Symbol	100623590	HGNC:9023
ENSSSCG00000021596	1.10401	1.17176	3.73042	0.000722879	0.00823799	ENSSSCG00000021596	ENSSSCT00000023232	KCNA5	NCBI gene	474166
ENSSSCG00000031424	1.10436	2.33122	2.90812	0.00455335	0.0404259	ENSSSCG00000031424	ENSSSCT00000040864	NECAB1	HGNC Symbol	100737996	HGNC:20983
ENSSSCG00000000633	1.10489	6.13262	4.78345	6.88234e-05	0.001113	ENSSSCG00000000633	ENSSSCT00000027246	YBX3	HGNC Symbol	100518125	HGNC:2428
ENSSSCG00000009485	1.10564	3.01087	3.01648	0.00359062	0.0329411	ENSSSCG00000009485	ENSSSCT00000010400	SLITRK1	NCBI gene	100152470
ENSSSCG00000040453	1.10631	4.16971	3.0575	0.00332308	0.0307965	ENSSSCG00000040453	ENSSSCT00000051918			NA
ENSSSCG00000017063	1.10773	4.49679	5.14809	2.98127e-05	0.000551176	ENSSSCG00000017063	ENSSSCT00000018578	SGCD	HGNC Symbol	100240724	HGNC:10807
ENSSSCG00000036537	1.10784	4.32422	5.42651	1.62167e-05	0.00032272	ENSSSCG00000036537	ENSSSCT00000040200	NFIC	HGNC Symbol	100737330	HGNC:7786
ENSSSCG00000039358	1.10988	0.90044	2.89094	0.00472776	0.0417709	ENSSSCG00000039358	ENSSSCT00000037860	SUSD5	HGNC Symbol	110256562	HGNC:29061
ENSSSCG00000005257	1.11078	1.98043	3.08317	0.00309623	0.0288777	ENSSSCG00000005257	ENSSSCT00000005792	TRPM3	HGNC Symbol	100157158	HGNC:17992
ENSSSCG00000007495	1.11221	0.948958	2.83955	0.00528869	0.0458385	ENSSSCG00000007495	ENSSSCT00000048447	CASS4	HGNC Symbol	100126293	HGNC:15878
ENSSSCG00000038013	1.11236	2.88746	2.84794	0.00519787	0.0452395	ENSSSCG00000038013	ENSSSCT00000049381	DIRAS1	HGNC Symbol	100517263	HGNC:19127
ENSSSCG00000024279	1.11274	4.8201	3.23606	0.00226009	0.0219493	ENSSSCG00000024279	ENSSSCT00000060245	ZMAT5	HGNC Symbol	100156892	HGNC:28046
ENSSSCG00000008312	1.11297	5.05813	3.89654	0.000506665	0.00605797	ENSSSCG00000008312	ENSSSCT00000009103	DYSF	HGNC Symbol	100522732	HGNC:3097
ENSSSCG00000032341	1.11375	2.89095	4.15551	0.000275527	0.00360782	ENSSSCG00000032341	ENSSSCT00000061790	AIF1	HGNC Symbol	397271	HGNC:352
ENSSSCG00000037893	1.11424	0.449993	2.82331	0.00547893	0.0472906	ENSSSCG00000037893	ENSSSCT00000062447			NA
ENSSSCG00000013022	1.11431	3.8476	3.21728	0.00232124	0.0224535	ENSSSCG00000013022	ENSSSCT00000054386	PYGM	HGNC Symbol	733659	HGNC:9726
ENSSSCG00000004361	1.1158	3.15559	3.41405	0.00147784	0.0152456	ENSSSCG00000004361	ENSSSCT00000004819	GRIK2	HGNC Symbol	100516526	HGNC:4580
ENSSSCG00000015549	1.1198	0.678388	2.96231	0.00404301	0.0364725	ENSSSCG00000015549	ENSSSCT00000016939	RNASEL	NCBI gene	100048946
ENSSSCG00000004270	1.12002	3.85861	3.11517	0.00291517	0.0273992	ENSSSCG00000004270	ENSSSCT00000004719	ADGRB3	HGNC Symbol	100736796	HGNC:945
ENSSSCG00000024024	1.12008	1.26856	2.9013	0.00462184	0.0409343	ENSSSCG00000024024	ENSSSCT00000032483	CX3CR1	HGNC Symbol	100622126	HGNC:2558
ENSSSCG00000011973	1.12046	5.20248	3.73058	0.000745532	0.00846968	ENSSSCG00000011973	ENSSSCT00000013101	COL8A1	HGNC Symbol	397430	HGNC:2215
ENSSSCG00000013401	1.12134	6.09185	4.56237	0.00011304	0.00169467	ENSSSCG00000013401	ENSSSCT00000014641	DKK3	HGNC Symbol	664653	HGNC:2893
ENSSSCG00000037614	1.12208	2.08302	2.7972	0.00579862	0.0496679	ENSSSCG00000037614	ENSSSCT00000048333	RF01957	RFAM	NA
ENSSSCG00000040735	1.12438	6.75649	5.86748	6.32818e-06	0.000144008	ENSSSCG00000040735	ENSSSCT00000007605	DDAH1	HGNC Symbol	100153814	HGNC:2715
ENSSSCG00000036772	1.12563	3.34372	3.42884	0.00143074	0.0149137	ENSSSCG00000036772	ENSSSCT00000041268	CAMTA1	HGNC Symbol	102160515	HGNC:18806
ENSSSCG00000012699	1.12603	6.52085	6.56703	1.47344e-06	4.25605e-05	ENSSSCG00000012699	ENSSSCT00000033720	FHL1	HGNC Symbol	397667	HGNC:3702
ENSSSCG00000001567	1.12642	2.71411	3.88752	0.000506147	0.00605674	ENSSSCG00000001567	ENSSSCT00000001746	CPNE5	HGNC Symbol	100152591	HGNC:2318
ENSSSCG00000006452	1.12651	1.69144	3.22291	0.00226882	0.0220048	ENSSSCG00000006452	ENSSSCT00000007066	CD1D	HGNC Symbol	100124526	HGNC:1637
ENSSSCG00000015960	1.12718	5.35967	4.38879	0.000166761	0.00235711	ENSSSCG00000015960	ENSSSCT00000053057	MAP3K20	HGNC Symbol	100152572	HGNC:17797
ENSSSCG00000000573	1.12849	2.89831	4.18815	0.000255876	0.00338391	ENSSSCG00000000573	ENSSSCT00000000616	KCNJ8	HGNC Symbol	100152631	HGNC:6269
ENSSSCG00000006059	1.13012	5.17887	6.04514	4.32659e-06	0.000104663	ENSSSCG00000006059	ENSSSCT00000033719	NCALD	HGNC Symbol	100156785	HGNC:7655
ENSSSCG00000013144	1.1315	3.35121	4.03643	0.000360981	0.00453934	ENSSSCG00000013144	ENSSSCT00000014364			NA
ENSSSCG00000024669	1.13264	4.90427	6.64884	1.24861e-06	3.73226e-05	ENSSSCG00000024669	ENSSSCT00000042569	NBL1	HGNC Symbol	100623582	HGNC:7650
ENSSSCG00000033894	1.1331	4.48575	3.00681	0.00374891	0.0342211	ENSSSCG00000033894	ENSSSCT00000048337			100154420
ENSSSCG00000015015	1.13335	2.61183	3.37197	0.00162458	0.0165372	ENSSSCG00000015015	ENSSSCT00000029186	ARHGAP20	HGNC Symbol	102168176	HGNC:18357
ENSSSCG00000038783	1.13346	5.14211	5.49067	1.41106e-05	0.000285876	ENSSSCG00000038783	ENSSSCT00000043780	IGFBP3	NCBI gene	448812
ENSSSCG00000033919	1.13493	7.35584	5.44069	1.60342e-05	0.000319524	ENSSSCG00000033919	ENSSSCT00000057153	DCLK1	HGNC Symbol	100623824	HGNC:2700
ENSSSCG00000016256	1.1364	3.57263	3.79207	0.00062855	0.00731736	ENSSSCG00000016256	ENSSSCT00000054594	SPHKAP	HGNC Symbol	100515691	HGNC:30619
ENSSSCG00000016047	1.13809	4.11245	3.4472	0.00139097	0.0145449	ENSSSCG00000016047	ENSSSCT00000017472	MSTN	NCBI gene	399534
ENSSSCG00000027183	1.1403	4.34434	3.58076	0.00103042	0.0111669	ENSSSCG00000027183	ENSSSCT00000024433	FSTL5	HGNC Symbol	100738432	HGNC:21386
ENSSSCG00000031936	1.14056	0.534757	2.98749	0.00382517	0.03483	ENSSSCG00000031936	ENSSSCT00000057113	GJB2	HGNC Symbol	110255786	HGNC:4284
ENSSSCG00000022083	1.14111	2.6584	4.70305	8.01263e-05	0.00126494	ENSSSCG00000022083	ENSSSCT00000029451			100513089
ENSSSCG00000012790	1.14237	1.44792	4.13812	0.000286609	0.00372617	ENSSSCG00000012790	ENSSSCT00000013982	ARHGAP4	HGNC Symbol	100523659	HGNC:674
ENSSSCG00000038539	1.14252	1.09332	3.58331	0.00100866	0.0109801	ENSSSCG00000038539	ENSSSCT00000049318			NA
ENSSSCG00000013888	1.14329	3.3271	4.60895	9.89558e-05	0.00151389	ENSSSCG00000013888	ENSSSCT00000015174	JAK3	HGNC Symbol	100518649	HGNC:6193
ENSSSCG00000004658	1.14418	7.66278	4.37715	0.000174873	0.00243869	ENSSSCG00000004658	ENSSSCT00000005143	FBN1	NCBI gene	414836
ENSSSCG00000010300	1.14488	2.77221	3.55306	0.00108007	0.0116187	ENSSSCG00000010300	ENSSSCT00000011273	MSS51	HGNC Symbol	100156215	HGNC:21000
ENSSSCG00000000717	1.14522	3.98867	5.05509	3.66007e-05	0.000656697	ENSSSCG00000000717	ENSSSCT00000000780	KCNA6	HGNC Symbol	100738346	HGNC:6225
ENSSSCG00000001479	1.14573	3.63154	3.34468	0.00173874	0.0176132	ENSSSCG00000001479	ENSSSCT00000001650	HMGCLL1	HGNC Symbol	100627473	HGNC:21359
ENSSSCG00000016691	1.14815	4.25539	6.03365	4.43214e-06	0.000106273	ENSSSCG00000016691	ENSSSCT00000057513	JAZF1	HGNC Symbol	100517019	HGNC:28917
ENSSSCG00000034087	1.14909	0.700585	3.33543	0.00176352	0.017827	ENSSSCG00000034087	ENSSSCT00000053085	TNFSF15	NCBI gene	100624969
ENSSSCG00000009160	1.14944	0.879801	3.1837	0.00247625	0.0237795	ENSSSCG00000009160	ENSSSCT00000053664	TACR3	HGNC Symbol	100521983	HGNC:11528
ENSSSCG00000014034	1.1495	4.38108	5.18033	2.77719e-05	0.000518042	ENSSSCG00000014034	ENSSSCT00000015330	N4BP3	HGNC Symbol	100511119	HGNC:29852
ENSSSCG00000022029	1.15063	3.71788	6.70183	1.12215e-06	3.41017e-05	ENSSSCG00000022029	ENSSSCT00000039823	RAP1GAP	HGNC Symbol	100627043	HGNC:9858
ENSSSCG00000017257	1.15083	2.47245	4.1423	0.000283907	0.00370093	ENSSSCG00000017257	ENSSSCT00000018786	ABCA9	HGNC Symbol	100520216	HGNC:39
ENSSSCG00000024134	1.1543	3.872	3.33132	0.00180293	0.01815	ENSSSCG00000024134	ENSSSCT00000030864	MGLL	HGNC Symbol	100233193	HGNC:17038
ENSSSCG00000006651	1.15592	3.32818	4.4896	0.000129438	0.00190526	ENSSSCG00000006651	ENSSSCT00000007287	ADAMTSL4	HGNC Symbol	100514576	HGNC:19706
ENSSSCG00000015550	1.15998	3.00438	3.02227	0.00354746	0.0326067	ENSSSCG00000015550	ENSSSCT00000016940	RGS16	HGNC Symbol	397544	HGNC:9997
ENSSSCG00000000026	1.16112	2.70638	3.4687	0.00130665	0.0137433	ENSSSCG00000000026	ENSSSCT00000000027	SULT4A1	HGNC Symbol	100523243	HGNC:14903
ENSSSCG00000014328	1.16315	1.53031	3.81049	0.000602834	0.0070461	ENSSSCG00000014328	ENSSSCT00000015654	GFRA3	HGNC Symbol	100515366	HGNC:4245
ENSSSCG00000006328	1.1634	3.68837	4.58029	0.000105539	0.00160699	ENSSSCG00000006328	ENSSSCT00000056958	RXRG	HGNC Symbol	445465	HGNC:10479
ENSSSCG00000013073	1.16484	3.31538	4.96728	4.44566e-05	0.000774777	ENSSSCG00000013073	ENSSSCT00000014290	FADS3	HGNC Symbol	100518057	HGNC:3576
ENSSSCG00000004675	1.16522	1.41163	3.31231	0.00185744	0.0185899	ENSSSCG00000004675	ENSSSCT00000035954	DUOX1	NCBI gene	397177
ENSSSCG00000013344	1.16531	4.20044	6.32772	2.40395e-06	6.3069e-05	ENSSSCG00000013344	ENSSSCT00000028769	ANO5	HGNC Symbol	100520542	HGNC:27337
ENSSSCG00000003253	1.16651	5.38187	3.78767	0.000661738	0.00767916	ENSSSCG00000003253	ENSSSCT00000052587			100519316
ENSSSCG00000016067	1.16659	4.71384	5.72349	8.55074e-06	0.000185059	ENSSSCG00000016067	ENSSSCT00000017493	STK17B	HGNC Symbol	100153033	HGNC:11396
ENSSSCG00000028022	1.16795	6.85985	7.75158	1.46338e-07	6.15169e-06	ENSSSCG00000028022	ENSSSCT00000023788	COL6A2	HGNC Symbol	NA	HGNC:2212
ENSSSCG00000013897	1.16927	4.4564	3.98778	0.00041138	0.00507253	ENSSSCG00000013897	ENSSSCT00000064505	RAB3A	HGNC Symbol	100144498	HGNC:9777
ENSSSCG00000006811	1.1708	3.17277	4.13644	0.000287703	0.00373374	ENSSSCG00000006811	ENSSSCT00000007460	SLC6A17	HGNC Symbol	100156430	HGNC:31399
ENSSSCG00000012785	1.17223	4.14797	3.11562	0.00294291	0.0276147	ENSSSCG00000012785	ENSSSCT00000033456	PDZD4	HGNC Symbol	100525676	HGNC:21167
ENSSSCG00000009401	1.17266	5.51057	6.36091	2.24511e-06	5.9706e-05	ENSSSCG00000009401	ENSSSCT00000010300	RB1	HGNC Symbol	100151828	HGNC:9884
ENSSSCG00000000873	1.17289	1.34084	3.73797	0.000710605	0.00812351	ENSSSCG00000000873	ENSSSCT00000052853	ANO4	HGNC Symbol	100525519	HGNC:23837
ENSSSCG00000035488	1.17335	5.30756	6.16647	3.35748e-06	8.36572e-05	ENSSSCG00000035488	ENSSSCT00000053734	WDR44	HGNC Symbol	110257790	HGNC:30512
ENSSSCG00000023125	1.17339	2.82671	4.03942	0.000358539	0.00451252	ENSSSCG00000023125	ENSSSCT00000031944	CNTNAP4	HGNC Symbol	100626866	HGNC:18747
ENSSSCG00000005504	1.17343	3.75485	4.24257	0.0002262	0.00305233	ENSSSCG00000005504	ENSSSCT00000055699	BRINP1	HGNC Symbol	100625235	HGNC:2687
ENSSSCG00000015357	1.17352	4.9343	4.38151	0.00016951	0.0023871	ENSSSCG00000015357	ENSSSCT00000016732	MEOX2	NCBI gene	397222
ENSSSCG00000004725	1.17355	7.78065	4.46128	0.000145282	0.00208586	ENSSSCG00000004725	ENSSSCT00000051654	ZNF106	HGNC Symbol	100620097	HGNC:12886
ENSSSCG00000036359	1.17659	0.197228	2.84261	0.00525389	0.045591	ENSSSCG00000036359	ENSSSCT00000066203	SLC43A1	HGNC Symbol	110259260	HGNC:9225
ENSSSCG00000040629	1.18145	0.781565	3.29891	0.00191409	0.0190456	ENSSSCG00000040629	ENSSSCT00000039614	IL34	HGNC Symbol	100737468	HGNC:28529
ENSSSCG00000012035	1.18205	4.89892	9.91634	3.44413e-09	2.57639e-07	ENSSSCG00000012035	ENSSSCT00000051945	SYNJ1	HGNC Symbol	100525664	HGNC:11503
ENSSSCG00000010483	1.18388	4.53344	4.87103	5.52657e-05	0.000926622	ENSSSCG00000010483	ENSSSCT00000039474	PLCE1	HGNC Symbol	100157745	HGNC:17175
ENSSSCG00000012150	1.1843	4.66816	7.58761	1.99204e-07	7.79033e-06	ENSSSCG00000012150	ENSSSCT00000033418	REPS2	HGNC Symbol	100738275	HGNC:9963
ENSSSCG00000012941	1.18555	0.56717	3.56517	0.0010509	0.0113552	ENSSSCG00000012941	ENSSSCT00000056115	SLC29A2	HGNC Symbol	100518596	HGNC:11004
ENSSSCG00000010957	1.18639	5.4593	4.75701	7.3265e-05	0.00116927	ENSSSCG00000010957	ENSSSCT00000011993	AGTPBP1	HGNC Symbol	100518857	HGNC:17258
ENSSSCG00000024022	1.18739	0.639366	3.84925	0.000552076	0.00651021	ENSSSCG00000024022	ENSSSCT00000024893	TRPC6	HGNC Symbol	100271728	HGNC:12338
ENSSSCG00000017199	1.18746	2.58869	4.37856	0.000166296	0.00235283	ENSSSCG00000017199	ENSSSCT00000018724	TRIM47	HGNC Symbol	100520974	HGNC:19020
ENSSSCG00000020783	1.18778	4.44949	7.14	4.70879e-07	1.62381e-05	ENSSSCG00000020783	ENSSSCT00000028316	SLC41A1	HGNC Symbol	100626641	HGNC:19429
ENSSSCG00000003147	1.18789	3.55813	6.24851	2.83144e-06	7.20806e-05	ENSSSCG00000003147	ENSSSCT00000050150	CA11	HGNC Symbol	445526	HGNC:1370
ENSSSCG00000028964	1.19	4.33385	3.96959	0.000428716	0.00525519	ENSSSCG00000028964	ENSSSCT00000024309	PIM2	HGNC Symbol	100621339	HGNC:8987
ENSSSCG00000022490	1.19157	0.509143	2.91016	0.00453341	0.0403107	ENSSSCG00000022490	ENSSSCT00000029658	GPR83	NCBI gene	100513220
ENSSSCG00000009011	1.19178	4.02505	5.46645	1.48707e-05	0.000298787	ENSSSCG00000009011	ENSSSCT00000039703	FHDC1	HGNC Symbol	100627497	HGNC:29363
ENSSSCG00000034701	1.1929	2.52579	3.28233	0.00198655	0.0196994	ENSSSCG00000034701	ENSSSCT00000049629	CALY	HGNC Symbol	100158118	HGNC:17938
ENSSSCG00000009722	1.19291	4.60894	5.52357	1.31412e-05	0.000272208	ENSSSCG00000009722	ENSSSCT00000010659	SPOCK3	HGNC Symbol	100154805	HGNC:13565
ENSSSCG00000003338	1.19355	1.84737	3.54067	0.00111075	0.0119136	ENSSSCG00000003338	ENSSSCT00000003707	PUSL1	HGNC Symbol	100524091	HGNC:26914
ENSSSCG00000009216	1.19465	7.36722	5.58724	1.19345e-05	0.000250127	ENSSSCG00000009216	ENSSSCT00000010091	SPP1	HGNC Symbol	397087	HGNC:11255
ENSSSCG00000002450	1.19783	0.753537	2.85678	0.00509434	0.0444711	ENSSSCG00000002450	ENSSSCT00000002720	SLC24A4	HGNC Symbol	100156914	HGNC:10978
ENSSSCG00000000439	1.19811	5.86666	3.41986	0.00153327	0.0157395	ENSSSCG00000000439	ENSSSCT00000050706	KIF5A	HGNC Symbol	100519957	HGNC:6323
ENSSSCG00000015405	1.19962	3.62501	3.5913	0.0010007	0.0109122	ENSSSCG00000015405	ENSSSCT00000061570			733702
ENSSSCG00000008524	1.19995	2.56207	2.87455	0.00490578	0.0430158	ENSSSCG00000008524	ENSSSCT00000009328	GALNT14	HGNC Symbol	100738063	HGNC:22946
ENSSSCG00000005203	1.20094	3.20049	3.34426	0.00173192	0.0175563	ENSSSCG00000005203	ENSSSCT00000005735	IL33	HGNC Symbol	100518643	HGNC:16028
ENSSSCG00000008568	1.20454	1.51511	3.87785	0.000517376	0.00615074	ENSSSCG00000008568	ENSSSCT00000009374	DRC1	HGNC Symbol	102159735	HGNC:24245
ENSSSCG00000009125	1.2047	6.9277	4.12545	0.000313067	0.00401293	ENSSSCG00000009125	ENSSSCT00000040372	ANK2	HGNC Symbol	100512728	HGNC:493
ENSSSCG00000039261	1.20505	2.41674	4.44025	0.000144677	0.00208126	ENSSSCG00000039261	ENSSSCT00000063440	WSCD2	HGNC Symbol	100154616	HGNC:29117
ENSSSCG00000009281	1.20796	2.89201	5.3065	2.10629e-05	0.000406407	ENSSSCG00000009281	ENSSSCT00000010165	SGCG	HGNC Symbol	100623668	HGNC:10809
ENSSSCG00000040557	1.20837	2.94504	4.35833	0.000174075	0.00243455	ENSSSCG00000040557	ENSSSCT00000055684	SERTM1	HGNC Symbol	100154799	HGNC:33792
ENSSSCG00000038911	1.20939	3.93874	4.80019	6.44822e-05	0.00105449	ENSSSCG00000038911	ENSSSCT00000059610	KLF2	NCBI gene	100174959
ENSSSCG00000009114	1.20992	5.43577	5.2457	2.49218e-05	0.000470899	ENSSSCG00000009114	ENSSSCT00000009981	PRSS12	HGNC Symbol	100524882	HGNC:9477
ENSSSCG00000033199	1.21009	0.969617	3.19665	0.00240587	0.0231799	ENSSSCG00000033199	ENSSSCT00000036903	FAM19A4	HGNC Symbol	100736627	HGNC:21591
ENSSSCG00000006345	1.21297	4.11348	7.96462	9.85527e-08	4.34603e-06	ENSSSCG00000006345	ENSSSCT00000006953	OLFML2B	HGNC Symbol	100156452	HGNC:24558
ENSSSCG00000034689	1.21448	0.373402	3.14479	0.00270047	0.0256791	ENSSSCG00000034689	ENSSSCT00000059626			100515895
ENSSSCG00000032433	1.216	2.39642	3.31058	0.00186469	0.0186175	ENSSSCG00000032433	ENSSSCT00000037376	PTCHD1	HGNC Symbol	100151829	HGNC:26392
ENSSSCG00000009572	1.21917	0.792829	3.12057	0.00284989	0.0268791	ENSSSCG00000009572	ENSSSCT00000010493	RNF17	HGNC Symbol	100738776	HGNC:10060
ENSSSCG00000026924	1.22006	1.45841	4.24331	0.000225821	0.00305233	ENSSSCG00000026924	ENSSSCT00000027578	KIFC2	HGNC Symbol	100514226	HGNC:29530
ENSSSCG00000029249	1.22362	4.92905	6.01906	4.57007e-06	0.000108527	ENSSSCG00000029249	ENSSSCT00000029841	NAV3	HGNC Symbol	100622883	HGNC:15998
ENSSSCG00000010385	1.22403	3.8422	6.61923	1.32558e-06	3.89843e-05	ENSSSCG00000010385	ENSSSCT00000011368	VSTM4	HGNC Symbol	100157009	HGNC:26470
ENSSSCG00000034186	1.22427	0.821691	2.9423	0.00422517	0.0378811	ENSSSCG00000034186	ENSSSCT00000046601	SAMD10	HGNC Symbol	110257385	HGNC:16129
ENSSSCG00000016009	1.22489	5.66554	5.80899	7.31197e-06	0.000163589	ENSSSCG00000016009	ENSSSCT00000041932	ITGA4	HGNC Symbol	100521477	HGNC:6140
ENSSSCG00000013601	1.22555	4.13139	4.269	0.000216493	0.00294039	ENSSSCG00000013601	ENSSSCT00000014855	MARCH2	HGNC Symbol	100513975	HGNC:28038
ENSSSCG00000031556	1.22646	2.89065	4.75664	7.10711e-05	0.00114275	ENSSSCG00000031556	ENSSSCT00000044628	TCEAL7	HGNC Symbol	100524125	HGNC:28336
ENSSSCG00000004628	1.22654	5.8079	3.92276	0.000496134	0.00596137	ENSSSCG00000004628	ENSSSCT00000050687	TMOD2	HGNC Symbol	100157165	HGNC:11872
ENSSSCG00000015119	1.22663	2.58224	3.97484	0.00041514	0.00511456	ENSSSCG00000015119	ENSSSCT00000016485	MFRP	HGNC Symbol	100520397	HGNC:18121
ENSSSCG00000014249	1.22664	3.84684	4.29723	0.000200454	0.00274556	ENSSSCG00000014249	ENSSSCT00000015569	MARCH3	NCBI gene	100513526
ENSSSCG00000029567	1.22687	4.1796	3.62689	0.000935985	0.0103199	ENSSSCG00000029567	ENSSSCT00000057555	SLC8A2	HGNC Symbol	100519030	HGNC:11069
ENSSSCG00000005278	1.2275	2.78812	3.53041	0.00113679	0.0121661	ENSSSCG00000005278	ENSSSCT00000005813			NA
ENSSSCG00000026176	1.22854	1.22229	4.75931	7.06484e-05	0.00113747	ENSSSCG00000026176	ENSSSCT00000022419	CHRM3	HGNC Symbol	100144478	HGNC:1952
ENSSSCG00000013074	1.2296	4.77425	4.91481	5.11716e-05	0.000873029	ENSSSCG00000013074	ENSSSCT00000059978	RAB3IL1	HGNC Symbol	100739680	HGNC:9780
ENSSSCG00000040359	1.2297	2.80091	3.71278	0.000752377	0.00852752	ENSSSCG00000040359	ENSSSCT00000041943	GOLGA7B	HGNC Symbol	102162220	HGNC:31668
ENSSSCG00000010962	1.23028	4.87125	5.52323	1.32184e-05	0.000272512	ENSSSCG00000010962	ENSSSCT00000051323	FRMD3	HGNC Symbol	100519727	HGNC:24125
ENSSSCG00000016685	1.23032	3.75801	6.21602	3.02878e-06	7.63053e-05	ENSSSCG00000016685	ENSSSCT00000018166	WIPF3	HGNC Symbol	100514743	HGNC:22004
ENSSSCG00000033998	1.23125	3.5439	4.81496	6.23909e-05	0.00102604	ENSSSCG00000033998	ENSSSCT00000058946	SLC43A3	HGNC Symbol	110259261	HGNC:17466
ENSSSCG00000022446	1.23345	2.1254	3.59359	0.000985508	0.0107682	ENSSSCG00000022446	ENSSSCT00000024802	SEL1L3	HGNC Symbol	100518082	HGNC:29108
ENSSSCG00000033623	1.23476	0.577491	3.13779	0.00274288	0.0260145	ENSSSCG00000033623	ENSSSCT00000053143			102163208
ENSSSCG00000004918	1.24066	3.25948	3.63208	0.000905246	0.0100264	ENSSSCG00000004918	ENSSSCT00000062871	ALPK2	HGNC Symbol	100152584	HGNC:20565
ENSSSCG00000033958	1.24123	3.36288	4.14287	0.000283543	0.0036995	ENSSSCG00000033958	ENSSSCT00000046623	RYR3	HGNC Symbol	396888	HGNC:10485
ENSSSCG00000033558	1.24187	3.04442	3.39089	0.00155977	0.0159777	ENSSSCG00000033558	ENSSSCT00000061325	GABRB2	HGNC Symbol	100517063	HGNC:4082
ENSSSCG00000006173	1.24189	3.84987	3.30778	0.0019158	0.0190496	ENSSSCG00000006173	ENSSSCT00000040810	GDAP1	HGNC Symbol	100157012	HGNC:15968
ENSSSCG00000031519	1.24199	3.20231	4.45505	0.000139927	0.00203095	ENSSSCG00000031519	ENSSSCT00000045055	NRSN2	HGNC Symbol	100157494	HGNC:16229
ENSSSCG00000022536	1.24245	1.5324	3.50266	0.00121032	0.0128399	ENSSSCG00000022536	ENSSSCT00000026244	SLC37A2	HGNC Symbol	100523389	HGNC:20644
ENSSSCG00000007547	1.24255	3.28464	5.38751	1.76517e-05	0.000348425	ENSSSCG00000007547	ENSSSCT00000008279	ADAP1	NCBI gene	397453
ENSSSCG00000002014	1.24321	3.29106	3.43833	0.00141264	0.0147398	ENSSSCG00000002014	ENSSSCT00000002253	JPH4	HGNC Symbol	100152448	HGNC:20156
ENSSSCG00000034191	1.24355	5.51427	6.52938	1.6009e-06	4.53444e-05	ENSSSCG00000034191	ENSSSCT00000062538	SOX6	HGNC Symbol	397173	HGNC:16421
ENSSSCG00000010908	1.24526	2.63847	3.21935	0.0022901	0.0221965	ENSSSCG00000010908	ENSSSCT00000048012	PTPRC	HGNC Symbol	100522631	HGNC:9666
ENSSSCG00000007140	1.24635	4.74674	6.59116	1.40308e-06	4.10155e-05	ENSSSCG00000007140	ENSSSCT00000007812	SMOX	HGNC Symbol	100152781	HGNC:15862
ENSSSCG00000001233	1.24971	3.47108	3.17027	0.00258915	0.0247334	ENSSSCG00000001233	ENSSSCT00000036524	TRIM26	NCBI gene	100144460
ENSSSCG00000012482	1.25008	2.56975	4.70111	8.04747e-05	0.00126769	ENSSSCG00000012482	ENSSSCT00000013649	SRPX2	HGNC Symbol	100153130	HGNC:30668
ENSSSCG00000034566	1.25087	3.48848	5.55705	1.22249e-05	0.000255479	ENSSSCG00000034566	ENSSSCT00000045399	NPDC1	HGNC Symbol	110258082	HGNC:7899
ENSSSCG00000017249	1.25097	1.61408	2.89683	0.00466809	0.0413188	ENSSSCG00000017249	ENSSSCT00000018778	SSTR2	HGNC Symbol	NA	HGNC:11331
ENSSSCG00000022722	1.25099	2.0947	5.49984	1.38332e-05	0.000282216	ENSSSCG00000022722	ENSSSCT00000029927	CARMIL2	HGNC Symbol	100624425	HGNC:27089
ENSSSCG00000034133	1.25299	3.40462	6.76633	9.85893e-07	3.05334e-05	ENSSSCG00000034133	ENSSSCT00000040290			NA
ENSSSCG00000029281	1.25454	4.38712	5.12233	3.16916e-05	0.000582957	ENSSSCG00000029281	ENSSSCT00000056174	PCDHAC2	HGNC Symbol	100622074	HGNC:8677
ENSSSCG00000023714	1.25475	1.835	4.34127	0.00018092	0.00251581	ENSSSCG00000023714	ENSSSCT00000029639	SLC31A2	HGNC Symbol	100514386	HGNC:11017
ENSSSCG00000017393	1.2598	1.99193	3.78592	0.000637403	0.00741451	ENSSSCG00000017393	ENSSSCT00000018933	CNTNAP1	HGNC Symbol	100521039	HGNC:8011
ENSSSCG00000031344	1.26003	2.17629	2.8912	0.00473092	0.0417736	ENSSSCG00000031344	ENSSSCT00000055398	AJAP1	HGNC Symbol	110261085	HGNC:30801
ENSSSCG00000022091	1.26207	3.13326	3.88496	0.000509986	0.00607775	ENSSSCG00000022091	ENSSSCT00000044415	SLITRK4	HGNC Symbol	100525800	HGNC:23502
ENSSSCG00000023525	1.26258	4.39778	6.29921	2.54954e-06	6.62926e-05	ENSSSCG00000023525	ENSSSCT00000022284	TMEM26	NCBI gene	100157089
ENSSSCG00000008036	1.2646	1.49415	4.79866	6.47026e-05	0.00105691	ENSSSCG00000008036	ENSSSCT00000008805	SYNGR3	HGNC Symbol	100515947	HGNC:11501
ENSSSCG00000002467	1.26548	2.5868	3.02316	0.00355045	0.0326137	ENSSSCG00000002467	ENSSSCT00000049938	ASB2	HGNC Symbol	100153068	HGNC:16012
ENSSSCG00000033151	1.26583	1.36453	3.95335	0.000435899	0.00532534	ENSSSCG00000033151	ENSSSCT00000051065	LINGO2	HGNC Symbol	100622878	HGNC:21207
ENSSSCG00000026850	1.26977	4.82769	3.23321	0.00231474	0.0224055	ENSSSCG00000026850	ENSSSCT00000044547	SNCG	HGNC Symbol	100125343	HGNC:11141
ENSSSCG00000013885	1.27004	2.60463	5.75604	7.97651e-06	0.000175173	ENSSSCG00000013885	ENSSSCT00000015171	FCHO1	HGNC Symbol	100518178	HGNC:29002
ENSSSCG00000035421	1.27054	4.7954	3.7836	0.00066782	0.00773748	ENSSSCG00000035421	ENSSSCT00000054200	ATP8A2	HGNC Symbol	100523747	HGNC:13533
ENSSSCG00000004629	1.27098	0.284809	3.57108	0.001037	0.0112216	ENSSSCG00000004629	ENSSSCT00000058087	LYSMD2	HGNC Symbol	100155966	HGNC:28571
ENSSSCG00000000092	1.27111	3.64097	4.30141	0.000198571	0.00272489	ENSSSCG00000000092	ENSSSCT00000000098	NPTXR	HGNC Symbol	100521449	HGNC:7954
ENSSSCG00000010617	1.27426	1.92858	3.47458	0.0012895	0.013591	ENSSSCG00000010617	ENSSSCT00000051369	SORCS3	HGNC Symbol	100511162	HGNC:16699
ENSSSCG00000001807	1.27456	3.83505	3.4773	0.0013111	0.013759	ENSSSCG00000001807	ENSSSCT00000002023	AP3B2	HGNC Symbol	100154412	HGNC:567
ENSSSCG00000009754	1.27634	2.03785	2.94946	0.00416397	0.0373784	ENSSSCG00000009754	ENSSSCT00000010693	TMEM132B	HGNC Symbol	100623762	HGNC:29397
ENSSSCG00000039909	1.27882	2.23798	5.92904	5.52443e-06	0.000128116	ENSSSCG00000039909	ENSSSCT00000047754	ICAM2	NCBI gene	414387
ENSSSCG00000007043	1.27963	5.29124	10.0653	2.71636e-09	2.09648e-07	ENSSSCG00000007043	ENSSSCT00000037806	GPCPD1	HGNC Symbol	100152321	HGNC:26957
ENSSSCG00000000657	1.28051	1.1166	3.30792	0.00187595	0.0186916	ENSSSCG00000000657	ENSSSCT00000034328			100521013
ENSSSCG00000015002	1.28078	3.78544	4.73038	7.56194e-05	0.00120189	ENSSSCG00000015002	ENSSSCT00000064257	ELMOD1	HGNC Symbol	100626413	HGNC:25334
ENSSSCG00000040850	1.28453	1.0774	3.7356	0.000714467	0.00816126	ENSSSCG00000040850	ENSSSCT00000066161	GPR17	HGNC Symbol	102162410	HGNC:4471
ENSSSCG00000039412	1.28473	1.31347	4.25237	0.000221237	0.00299924	ENSSSCG00000039412	ENSSSCT00000047908	DOC2B	HGNC Symbol	110256069	HGNC:2986
ENSSSCG00000012558	1.28527	1.03494	4.2448	0.000225061	0.00304542	ENSSSCG00000012558	ENSSSCT00000033177	PIH1D3	HGNC Symbol	100516946	HGNC:28570
ENSSSCG00000013307	1.28571	4.4392	6.18624	3.22212e-06	8.07578e-05	ENSSSCG00000013307	ENSSSCT00000014533	LMO2	HGNC Symbol	100512825	HGNC:6642
ENSSSCG00000032029	1.28699	4.53146	8.21093	6.28641e-08	2.96763e-06	ENSSSCG00000032029	ENSSSCT00000036813	PPP2R3B	HGNC Symbol	110258189	HGNC:13417
ENSSSCG00000010800	1.28897	3.90889	4.52642	0.000120214	0.0017857	ENSSSCG00000010800	ENSSSCT00000011816	B3GALT2	HGNC Symbol	100525885	HGNC:917
ENSSSCG00000015636	1.28904	3.39292	3.43207	0.00143911	0.014956	ENSSSCG00000015636	ENSSSCT00000027722	VSTM2A	HGNC Symbol	100517233	HGNC:28499
ENSSSCG00000002385	1.28995	4.872	6.54404	1.54388e-06	4.40717e-05	ENSSSCG00000002385	ENSSSCT00000002652	TGFB3	HGNC Symbol	397400	HGNC:11769
ENSSSCG00000004425	1.29149	7.0901	7.46911	2.51554e-07	9.46057e-06	ENSSSCG00000004425	ENSSSCT00000004890	LAMA4	HGNC Symbol	100154581	HGNC:6484
ENSSSCG00000037158	1.29204	5.13725	8.51996	3.61617e-08	1.87719e-06	ENSSSCG00000037158	ENSSSCT00000041145	MTURN	HGNC Symbol	100513191	HGNC:25457
ENSSSCG00000033191	1.29525	0.717977	3.35398	0.00169175	0.017173	ENSSSCG00000033191	ENSSSCT00000064966	BEAN1	HGNC Symbol	110260930	HGNC:24160
ENSSSCG00000013114	1.29574	1.21219	4.61377	9.78911e-05	0.00150468	ENSSSCG00000013114	ENSSSCT00000014334	SLC15A3	HGNC Symbol	100513135	HGNC:18068
ENSSSCG00000029710	1.29677	1.37487	5.79388	7.3584e-06	0.000164124	ENSSSCG00000029710	ENSSSCT00000028723	GCNT4	HGNC Symbol	100518180	HGNC:17973
ENSSSCG00000011416	1.29917	3.48948	3.92216	0.000474183	0.00572118	ENSSSCG00000011416	ENSSSCT00000062523	DOCK3	HGNC Symbol	100519389	HGNC:2989
ENSSSCG00000016941	1.30001	2.29176	3.32495	0.00180729	0.0181688	ENSSSCG00000016941	ENSSSCT00000042909	RNF180	HGNC Symbol	100526254	HGNC:27752
ENSSSCG00000012644	1.30175	3.2607	4.36619	0.000171013	0.00240427	ENSSSCG00000012644	ENSSSCT00000041439	TENM1	HGNC Symbol	100520416	HGNC:8117
ENSSSCG00000016331	1.30312	2.85099	3.39738	0.00154292	0.0158226	ENSSSCG00000016331	ENSSSCT00000017784	RAMP1	NCBI gene	397401
ENSSSCG00000025783	1.30351	1.60469	4.66445	8.73681e-05	0.00135579	ENSSSCG00000025783	ENSSSCT00000028217	ENTPD3	HGNC Symbol	100623360	HGNC:3365
ENSSSCG00000003329	1.30408	5.09307	10.722	9.82007e-10	9.48645e-08	ENSSSCG00000003329	ENSSSCT00000003696	ACAP3	HGNC Symbol	100524443	HGNC:16754
ENSSSCG00000032721	1.30573	1.73747	4.39373	0.0001607	0.00228028	ENSSSCG00000032721	ENSSSCT00000063537	TRAF3IP3	HGNC Symbol	110255538	HGNC:30766
ENSSSCG00000014997	1.30582	3.11169	5.11415	3.21277e-05	0.000586541	ENSSSCG00000014997	ENSSSCT00000065572			100522887
ENSSSCG00000000789	1.30583	4.6963	5.87924	6.17412e-06	0.000140722	ENSSSCG00000000789	ENSSSCT00000055190	CNTN1	HGNC Symbol	100521555	HGNC:2171
ENSSSCG00000006141	1.30781	2.70621	3.19193	0.0024516	0.0235583	ENSSSCG00000006141	ENSSSCT00000006734	CA3	NCBI gene	494016
ENSSSCG00000010101	1.30794	1.35586	4.56777	0.000108554	0.00163245	ENSSSCG00000010101	ENSSSCT00000011062	P2RX6	HGNC Symbol	100515342	HGNC:8538
ENSSSCG00000007083	1.30807	3.01762	4.20903	0.000244058	0.00325418	ENSSSCG00000007083	ENSSSCT00000007755	PCSK2	NCBI gene	445533
ENSSSCG00000010570	1.30815	1.42236	4.61292	9.80777e-05	0.00150469	ENSSSCG00000010570	ENSSSCT00000053028	KCNIP2	HGNC Symbol	100037948	HGNC:15522
ENSSSCG00000039862	1.30867	1.41334	3.13736	0.00274584	0.0260257	ENSSSCG00000039862	ENSSSCT00000044641	TRIB3	HGNC Symbol	100518810	HGNC:16228
ENSSSCG00000027279	1.30975	0.253675	3.12411	0.00282791	0.0267341	ENSSSCG00000027279	ENSSSCT00000029823			NA
ENSSSCG00000004338	1.31019	0.382562	3.0103	0.00363845	0.033338	ENSSSCG00000004338	ENSSSCT00000004794	FUT9	HGNC Symbol	102160171	HGNC:4020
ENSSSCG00000006788	1.31022	0.171854	3.51017	0.00119003	0.0126708	ENSSSCG00000006788	ENSSSCT00000062350	ADORA3	NCBI gene	104564308
ENSSSCG00000002783	1.31159	1.9619	5.46786	1.48253e-05	0.000298284	ENSSSCG00000002783	ENSSSCT00000003081	SLC9A5	HGNC Symbol	396753	HGNC:11078
ENSSSCG00000033993	1.31159	2.76811	4.57043	0.000107907	0.00162775	ENSSSCG00000033993	ENSSSCT00000041634	PLCXD3	HGNC Symbol	100522405	HGNC:31822
ENSSSCG00000033760	1.31306	6.94719	8.06121	8.2543e-08	3.76581e-06	ENSSSCG00000033760	ENSSSCT00000051354	LTBP4	HGNC Symbol	100627785	HGNC:6717
ENSSSCG00000003101	1.3137	2.8444	5.52057	1.32267e-05	0.000272512	ENSSSCG00000003101	ENSSSCT00000003440	HIF3A	HGNC Symbol	100621574	HGNC:15825
ENSSSCG00000037970	1.31886	3.49777	6.43831	1.91545e-06	5.29178e-05	ENSSSCG00000037970	ENSSSCT00000043372	SOX8	HGNC Symbol	110259952	HGNC:11203
ENSSSCG00000034185	1.32064	0.36417	3.38602	0.00157427	0.0161037	ENSSSCG00000034185	ENSSSCT00000027120	RF00045	RFAM	NA
ENSSSCG00000000295	1.32075	2.92795	3.89262	0.000501375	0.00600949	ENSSSCG00000000295	ENSSSCT00000000316	NCKAP1L	HGNC Symbol	102162203	HGNC:4862
ENSSSCG00000038732	1.32194	4.55788	3.95111	0.000458818	0.0055634	ENSSSCG00000038732	ENSSSCT00000039628	AGAP2	HGNC Symbol	100622675	HGNC:16921
ENSSSCG00000001795	1.32245	3.44999	5.72628	8.49996e-06	0.000184782	ENSSSCG00000001795	ENSSSCT00000029711	SH3GL3	HGNC Symbol	100157660	HGNC:10832
ENSSSCG00000025708	1.32257	4.41473	4.93296	4.9506e-05	0.000850888	ENSSSCG00000025708	ENSSSCT00000055760	GABRA3	HGNC Symbol	100517926	HGNC:4077
ENSSSCG00000026254	1.3226	1.85386	4.89329	5.23997e-05	0.000888784	ENSSSCG00000026254	ENSSSCT00000062099	PRRG3	HGNC Symbol	100515642	HGNC:30798
ENSSSCG00000025013	1.32442	6.42137	3.68473	0.000851885	0.00949286	ENSSSCG00000025013	ENSSSCT00000032115	RTN1	NCBI gene	100152394
ENSSSCG00000010232	1.32713	2.57055	4.59942	0.0001011	0.00154263	ENSSSCG00000010232	ENSSSCT00000011198	LRRTM3	HGNC Symbol	100154787	HGNC:19410
ENSSSCG00000038990	1.32757	2.43488	4.26498	0.00021501	0.00292298	ENSSSCG00000038990	ENSSSCT00000041471			100623708
ENSSSCG00000029541	1.32836	2.7717	3.38168	0.00160173	0.0163388	ENSSSCG00000029541	ENSSSCT00000030535	PSD2	HGNC Symbol	100737524	HGNC:19092
ENSSSCG00000002648	1.32896	2.51591	6.24114	2.87501e-06	7.29353e-05	ENSSSCG00000002648	ENSSSCT00000002938	CBFA2T3	HGNC Symbol	100525577	HGNC:1537
ENSSSCG00000035176	1.3298	4.27681	7.72432	1.54e-07	6.33684e-06	ENSSSCG00000035176	ENSSSCT00000040149	SEMA6B	HGNC Symbol	110259360	HGNC:10739
ENSSSCG00000015413	1.33002	2.98364	6.45581	1.84809e-06	5.13006e-05	ENSSSCG00000015413	ENSSSCT00000016788	FGL2	NCBI gene	448808
ENSSSCG00000008533	1.3308	0.886457	4.28117	0.000207275	0.00282572	ENSSSCG00000008533	ENSSSCT00000033256	ALK	HGNC Symbol	100518423	HGNC:427
ENSSSCG00000031478	1.33294	2.64069	3.00701	0.00370118	0.0338489	ENSSSCG00000031478	ENSSSCT00000059041	OSTN	NCBI gene	100049691
ENSSSCG00000010312	1.33356	2.06814	4.43147	0.000147574	0.00211045	ENSSSCG00000010312	ENSSSCT00000011287	PLAU	NCBI gene	396985
ENSSSCG00000011423	1.33358	1.11569	3.11268	0.00290079	0.0272816	ENSSSCG00000011423	ENSSSCT00000012503	GRM2	HGNC Symbol	100520271	HGNC:4594
ENSSSCG00000006758	1.33489	1.94481	4.08824	0.000320956	0.00410323	ENSSSCG00000006758	ENSSSCT00000055341	SYT6	HGNC Symbol	100152816	HGNC:18638
ENSSSCG00000006391	1.3382	4.75011	4.0863	0.00033895	0.0043031	ENSSSCG00000006391	ENSSSCT00000045164	ATP1A2	HGNC Symbol	396828	HGNC:800
ENSSSCG00000023611	1.33908	3.97988	3.04827	0.00346468	0.0319464	ENSSSCG00000023611	ENSSSCT00000034199			445520
ENSSSCG00000016841	1.33995	4.26001	4.46368	0.000141511	0.00204378	ENSSSCG00000016841	ENSSSCT00000051657	SLC1A3	HGNC Symbol	100516047	HGNC:10941
ENSSSCG00000032787	1.34018	5.98473	3.50361	0.00127379	0.0134448	ENSSSCG00000032787	ENSSSCT00000038828	ALAD	HGNC Symbol	100621486	HGNC:395
ENSSSCG00000030655	1.34033	2.26947	5.64217	1.01783e-05	0.000217381	ENSSSCG00000030655	ENSSSCT00000030492	MAMDC2	NCBI gene	100514623
ENSSSCG00000000131	1.34116	1.91867	3.35865	0.0016742	0.0170067	ENSSSCG00000000131	ENSSSCT00000000137	ELFN2	HGNC Symbol	100511563	HGNC:29396
ENSSSCG00000007917	1.34196	3.94053	3.77618	0.00067335	0.00777084	ENSSSCG00000007917	ENSSSCT00000049107	RBFOX1	HGNC Symbol	100522863	HGNC:18222
ENSSSCG00000010536	1.3448	1.17483	4.04481	0.000354201	0.00446177	ENSSSCG00000010536	ENSSSCT00000055954	CNNM1	HGNC Symbol	100154357	HGNC:102
ENSSSCG00000014232	1.34563	6.5937	6.05987	4.50379e-06	0.000107348	ENSSSCG00000014232	ENSSSCT00000042674	LOX	NCBI gene	100525278
ENSSSCG00000011713	1.34592	0.66341	4.05082	0.0003494	0.00441655	ENSSSCG00000011713	ENSSSCT00000012823	P2RY12	HGNC Symbol	503659	HGNC:18124
ENSSSCG00000015522	1.3496	4.50833	6.24215	2.8834e-06	7.30211e-05	ENSSSCG00000015522	ENSSSCT00000048003	ANGPTL1	HGNC Symbol	100126165	HGNC:489
ENSSSCG00000039613	1.34975	4.17605	4.74233	7.56384e-05	0.00120189	ENSSSCG00000039613	ENSSSCT00000055493	SVIP	HGNC Symbol	100625679	HGNC:25238
ENSSSCG00000038992	1.35118	5.51817	6.38415	2.25188e-06	5.9724e-05	ENSSSCG00000038992	ENSSSCT00000056746	TUBB6	HGNC Symbol	100623583	HGNC:20776
ENSSSCG00000015379	1.35332	1.88801	5.50346	1.37254e-05	0.000280802	ENSSSCG00000015379	ENSSSCT00000016754	DNAH11	HGNC Symbol	100620543	HGNC:2942
ENSSSCG00000000937	1.35848	3.04252	4.37426	0.000167927	0.00236901	ENSSSCG00000000937	ENSSSCT00000001024	MYF5	NCBI gene	100153269
ENSSSCG00000005939	1.36052	0.922238	3.37664	0.00160792	0.0163905	ENSSSCG00000005939	ENSSSCT00000006522	FAM135B	HGNC Symbol	100155271	HGNC:28029
ENSSSCG00000035828	1.36063	2.62971	3.53769	0.00112063	0.012002	ENSSSCG00000035828	ENSSSCT00000040686	ARHGEF4	HGNC Symbol	110257086	HGNC:684
ENSSSCG00000031717	1.36074	1.45196	4.91815	4.95822e-05	0.000850888	ENSSSCG00000031717	ENSSSCT00000061510	ADCY8	HGNC Symbol	100622999	HGNC:239
ENSSSCG00000000571	1.36188	4.12407	5.26934	2.30483e-05	0.000440059	ENSSSCG00000000571	ENSSSCT00000056800	ABCC9	HGNC Symbol	100127449	HGNC:60
ENSSSCG00000007470	1.36227	2.52311	6.41449	2.01123e-06	5.471e-05	ENSSSCG00000007470	ENSSSCT00000008175	RIPOR3	HGNC Symbol	100153156	HGNC:16168
ENSSSCG00000000795	1.36244	3.45263	5.59003	1.1386e-05	0.000240707	ENSSSCG00000000795	ENSSSCT00000047922	ADAMTS20	HGNC Symbol	100049661	HGNC:17178
ENSSSCG00000023460	1.36418	2.00616	3.529	0.00114057	0.0121976	ENSSSCG00000023460	ENSSSCT00000031391	HPCAL4	HGNC Symbol	100144585	HGNC:18212
ENSSSCG00000013020	1.36702	3.2541	4.31083	0.000194394	0.00268017	ENSSSCG00000013020	ENSSSCT00000014231	MAP4K2	HGNC Symbol	100523716	HGNC:6864
ENSSSCG00000024495	1.36813	0.096448	3.59993	0.000971589	0.0106401	ENSSSCG00000024495	ENSSSCT00000027398			NA
ENSSSCG00000029901	1.36831	6.34471	6.60944	1.43812e-06	4.19558e-05	ENSSSCG00000029901	ENSSSCT00000046406	UBE2O	HGNC Symbol	100519047	HGNC:29554
ENSSSCG00000004207	1.36848	5.04167	8.4908	3.80792e-08	1.95804e-06	ENSSSCG00000004207	ENSSSCT00000062596			NA
ENSSSCG00000011387	1.36911	5.79228	6.78069	1.0125e-06	3.12911e-05	ENSSSCG00000011387	ENSSSCT00000050496	RNF123	HGNC Symbol	100513177	HGNC:21148
ENSSSCG00000033037	1.37013	7.37886	3.77867	0.000691285	0.00796506	ENSSSCG00000033037	ENSSSCT00000063295			100153622
ENSSSCG00000038492	1.3723	3.14125	7.72273	1.54459e-07	6.33684e-06	ENSSSCG00000038492	ENSSSCT00000064151	PHETA2	HGNC Symbol	100737880	HGNC:27161
ENSSSCG00000000261	1.37265	3.9294	6.66829	1.20056e-06	3.6034e-05	ENSSSCG00000000261	ENSSSCT00000000280	IGFBP6	HGNC Symbol	100101923	HGNC:5475
ENSSSCG00000006729	1.37369	5.5417	3.03007	0.00361179	0.0331145	ENSSSCG00000006729	ENSSSCT00000037214	TENT5C	HGNC Symbol	100525341	HGNC:24712
ENSSSCG00000010131	1.37384	4.46587	3.95365	0.000456239	0.00553674	ENSSSCG00000010131	ENSSSCT00000049608	TXNRD2	NCBI gene	100156736
ENSSSCG00000002730	1.37411	1.05655	3.91874	0.000471557	0.00569893	ENSSSCG00000002730	ENSSSCT00000041287	CALB2	NCBI gene	100127479
ENSSSCG00000015626	1.37548	0.217723	3.4198	0.00145915	0.0151135	ENSSSCG00000015626	ENSSSCT00000043362	VWC2	HGNC Symbol	100515158	HGNC:30200
ENSSSCG00000021906	1.37615	3.61452	6.166	3.36074e-06	8.36572e-05	ENSSSCG00000021906	ENSSSCT00000047036	SYT7	HGNC Symbol	100521541	HGNC:11514
ENSSSCG00000015515	1.37643	3.19232	4.1003	0.000314521	0.00402448	ENSSSCG00000015515	ENSSSCT00000016902	BRINP2	HGNC Symbol	100522028	HGNC:13746
ENSSSCG00000010403	1.37746	5.93554	6.66706	1.28139e-06	3.79141e-05	ENSSSCG00000010403	ENSSSCT00000037516	MARCH8	HGNC Symbol	100157416	HGNC:23356
ENSSSCG00000017025	1.37786	4.14249	3.35229	0.00177523	0.0179082	ENSSSCG00000017025	ENSSSCT00000043878	GABRG2	HGNC Symbol	100516405	HGNC:4087
ENSSSCG00000005301	1.37812	4.82084	6.36528	2.24213e-06	5.9706e-05	ENSSSCG00000005301	ENSSSCT00000042147	FAM214B	HGNC Symbol	100624931	HGNC:25666
ENSSSCG00000040177	1.37852	2.13915	4.00996	0.000383361	0.00476733	ENSSSCG00000040177	ENSSSCT00000037590			100628008
ENSSSCG00000032532	1.37872	2.94927	4.9774	4.34712e-05	0.000760329	ENSSSCG00000032532	ENSSSCT00000060750	CHRM2	HGNC Symbol	397498	HGNC:1951
ENSSSCG00000037241	1.37885	4.49373	8.08852	7.85263e-08	3.60209e-06	ENSSSCG00000037241	ENSSSCT00000042452	RGS2	NCBI gene	733670
ENSSSCG00000024417	1.38135	3.06355	3.6854	0.000812911	0.00913554	ENSSSCG00000024417	ENSSSCT00000059180	ERC2	HGNC Symbol	100627254	HGNC:31922
ENSSSCG00000028501	1.38285	2.34674	4.45081	0.000141275	0.00204378	ENSSSCG00000028501	ENSSSCT00000055949			100739347
ENSSSCG00000040923	1.38322	0.0967215	2.89399	0.00469947	0.0415713	ENSSSCG00000040923	ENSSSCT00000001263	HIST1H2BN	HGNC Symbol	NA	HGNC:4749
ENSSSCG00000009245	1.38484	3.2824	6.64452	1.25954e-06	3.75724e-05	ENSSSCG00000009245	ENSSSCT00000010125	SCD5	NCBI gene	100135661
ENSSSCG00000005268	1.38546	2.20811	2.88288	0.00485723	0.0427079	ENSSSCG00000005268	ENSSSCT00000037918	RORB	HGNC Symbol	100739111	HGNC:10259
ENSSSCG00000012292	1.38583	4.62764	3.98059	0.000434696	0.0053151	ENSSSCG00000012292	ENSSSCT00000013441	SYP	HGNC Symbol	100512029	HGNC:11506
ENSSSCG00000017343	1.38744	1.02115	4.77209	6.866e-05	0.00111159	ENSSSCG00000017343	ENSSSCT00000057382	GFAP	HGNC Symbol	396562	HGNC:4235
ENSSSCG00000023859	1.38885	1.41046	4.00228	0.000390107	0.00483474	ENSSSCG00000023859	ENSSSCT00000025495	LRRTM1	HGNC Symbol	100520483	HGNC:19408
ENSSSCG00000016997	1.38981	2.36841	6.8956	7.61876e-07	2.44252e-05	ENSSSCG00000016997	ENSSSCT00000031905	FGF18	HGNC Symbol	100525013	HGNC:3674
ENSSSCG00000013339	1.39096	1.33612	4.36507	0.000171453	0.00240711	ENSSSCG00000013339	ENSSSCT00000049311	ANO3	HGNC Symbol	100519534	HGNC:14004
ENSSSCG00000038786	1.39299	0.701369	5.11496	3.20706e-05	0.000586541	ENSSSCG00000038786	ENSSSCT00000054263			100624594
ENSSSCG00000023403	1.39348	0.245787	3.70929	0.000758463	0.00858982	ENSSSCG00000023403	ENSSSCT00000011954			100624894
ENSSSCG00000016816	1.39516	6.08064	5.54586	1.38007e-05	0.000281949	ENSSSCG00000016816	ENSSSCT00000018309	ADAMTS12	HGNC Symbol	100511353	HGNC:14605
ENSSSCG00000021805	1.39551	1.04713	4.46595	0.000136534	0.00199361	ENSSSCG00000021805	ENSSSCT00000024965			100518755
ENSSSCG00000005437	1.39633	3.75712	8.68995	2.6817e-08	1.45647e-06	ENSSSCG00000005437	ENSSSCT00000032943			595111
ENSSSCG00000039392	1.39862	1.096	4.36602	0.000171086	0.00240427	ENSSSCG00000039392	ENSSSCT00000039126	SNPH	HGNC Symbol	NA	HGNC:15931
ENSSSCG00000010491	1.39938	0.416442	4.19212	0.000253606	0.00335999	ENSSSCG00000010491	ENSSSCT00000011479			NA
ENSSSCG00000004484	1.3997	8.54759	5.9919	5.29327e-06	0.000123343	ENSSSCG00000004484	ENSSSCT00000004955	COL12A1	HGNC Symbol	100156689	HGNC:2188
ENSSSCG00000040554	1.40126	5.49434	6.72592	1.13219e-06	3.43354e-05	ENSSSCG00000040554	ENSSSCT00000040031			NA
ENSSSCG00000011524	1.40153	5.66047	3.16425	0.00269418	0.025636	ENSSSCG00000011524	ENSSSCT00000046468	CHL1	HGNC Symbol	100511780	HGNC:1939
ENSSSCG00000037494	1.40328	1.8042	3.88624	0.000507682	0.00606098	ENSSSCG00000037494	ENSSSCT00000058874	SPTBN4	HGNC Symbol	100626544	HGNC:14896
ENSSSCG00000003133	1.40369	2.15258	4.48852	0.000129763	0.00190811	ENSSSCG00000003133	ENSSSCT00000003474	GRIN2D	HGNC Symbol	100521797	HGNC:4588
ENSSSCG00000002510	1.40674	0.559208	4.0136	0.000380218	0.00473228	ENSSSCG00000002510	ENSSSCT00000002788	CYP46A1	HGNC Symbol	100512793	HGNC:2641
ENSSSCG00000005778	1.40693	1.38619	4.83284	5.99527e-05	0.000994915	ENSSSCG00000005778	ENSSSCT00000006354	HSBP1L1	NCBI gene	100192206
ENSSSCG00000016346	1.40768	4.17231	5.01937	4.1033e-05	0.000725217	ENSSSCG00000016346	ENSSSCT00000063459	MAD2L1BP	HGNC Symbol	100155954	HGNC:21059
ENSSSCG00000013057	1.40925	2.29757	3.39982	0.00153309	0.0157395	ENSSSCG00000013057	ENSSSCT00000045832			110255291
ENSSSCG00000025836	1.40948	2.33157	3.62118	0.000927707	0.0102364	ENSSSCG00000025836	ENSSSCT00000065440	SULT1C4	HGNC Symbol	100623441	HGNC:11457
ENSSSCG00000006666	1.40957	4.71823	3.48962	0.00131412	0.0137808	ENSSSCG00000006666	ENSSSCT00000007304	SV2A	HGNC Symbol	100156610	HGNC:20566
ENSSSCG00000005953	1.4098	2.18466	3.11039	0.00294378	0.0276147	ENSSSCG00000005953	ENSSSCT00000006536	KCNQ3	HGNC Symbol	100157152	HGNC:6297
ENSSSCG00000038658	1.41221	1.32486	3.54403	0.00110258	0.0118347	ENSSSCG00000038658	ENSSSCT00000058140			NA
ENSSSCG00000022865	1.41329	1.49175	4.02551	0.000370073	0.00462576	ENSSSCG00000022865	ENSSSCT00000026245	GRM8	HGNC Symbol	100524120	HGNC:4600
ENSSSCG00000015234	1.41429	2.6484	3.92733	0.0004635	0.0056062	ENSSSCG00000015234	ENSSSCT00000050766	KIRREL3	HGNC Symbol	100515566	HGNC:23204
ENSSSCG00000029744	1.41483	1.28135	3.04519	0.00337351	0.031244	ENSSSCG00000029744	ENSSSCT00000030604	PLCH2	HGNC Symbol	100623940	HGNC:29037
ENSSSCG00000036011	1.41496	5.18312	3.68412	0.000853167	0.00949286	ENSSSCG00000036011	ENSSSCT00000054779	ISLR2	HGNC Symbol	100157309	HGNC:29286
ENSSSCG00000009220	1.41543	1.99739	4.20137	0.000248347	0.00329931	ENSSSCG00000009220	ENSSSCT00000010097	DMP1	HGNC Symbol	399688	HGNC:2932
ENSSSCG00000002709	1.41581	2.88832	6.50637	1.66691e-06	4.68501e-05	ENSSSCG00000002709	ENSSSCT00000003003			100522551
ENSSSCG00000017904	1.42143	4.44102	4.16969	0.000281278	0.00367425	ENSSSCG00000017904	ENSSSCT00000046396	ENO3	NCBI gene	692156
ENSSSCG00000023328	1.42348	6.43207	3.62917	0.000964028	0.0105731	ENSSSCG00000023328	ENSSSCT00000031639	GPM6A	HGNC Symbol	100738686	HGNC:4460
ENSSSCG00000011412	1.42411	3.55248	4.57752	0.000108407	0.00163193	ENSSSCG00000011412	ENSSSCT00000045214	CACNA2D2	HGNC Symbol	100517557	HGNC:1400
ENSSSCG00000023243	1.42424	4.38695	7.24069	3.8712e-07	1.36729e-05	ENSSSCG00000023243	ENSSSCT00000063700	NFIA	HGNC Symbol	100523676	HGNC:7784
ENSSSCG00000000882	1.42502	1.29068	3.90211	0.00048973	0.00590388	ENSSSCG00000000882	ENSSSCT00000061480	ANKS1B	HGNC Symbol	100513089	HGNC:24600
ENSSSCG00000014221	1.42736	3.05627	5.4957	1.39579e-05	0.000283967	ENSSSCG00000014221	ENSSSCT00000015539	LVRN	HGNC Symbol	100521657	HGNC:26904
ENSSSCG00000017003	1.43111	3.24906	4.0655	0.000344766	0.00436554	ENSSSCG00000017003	ENSSSCT00000059673	KCNIP1	HGNC Symbol	595102	HGNC:15521
ENSSSCG00000035794	1.43565	2.52504	6.00866	4.67112e-06	0.000110434	ENSSSCG00000035794	ENSSSCT00000063851			NA
ENSSSCG00000026180	1.43675	5.04634	4.8746	5.89408e-05	0.000980352	ENSSSCG00000026180	ENSSSCT00000022921			100519087
ENSSSCG00000021584	1.43755	1.55666	2.85284	0.00517681	0.045083	ENSSSCG00000021584	ENSSSCT00000032514	CDK5R2	HGNC Symbol	100623529	HGNC:1776
ENSSSCG00000022309	1.4379	2.43174	6.40131	2.06635e-06	5.59578e-05	ENSSSCG00000022309	ENSSSCT00000035708	GPR34	HGNC Symbol	100516349	HGNC:4490
ENSSSCG00000005997	1.43921	7.40714	7.08775	5.59353e-07	1.88436e-05	ENSSSCG00000005997	ENSSSCT00000035287	COL14A1	HGNC Symbol	100158059	HGNC:2191
ENSSSCG00000009613	1.4412	5.75021	4.88131	6.01957e-05	0.00099639	ENSSSCG00000009613	ENSSSCT00000037399	DMTN	HGNC Symbol	100157264	HGNC:3382
ENSSSCG00000013654	1.4415	2.41063	2.96662	0.00406235	0.0365986	ENSSSCG00000013654	ENSSSCT00000014918			100516594
ENSSSCG00000008302	1.44239	3.10208	4.56548	0.000109471	0.00164285	ENSSSCG00000008302	ENSSSCT00000009093	FBXO41	HGNC Symbol	100517089	HGNC:29409
ENSSSCG00000040016	1.44262	0.259854	3.7618	0.000673363	0.00777084	ENSSSCG00000040016	ENSSSCT00000064960			100623124
ENSSSCG00000012547	1.44452	3.28732	3.52651	0.00117909	0.0125635	ENSSSCG00000012547	ENSSSCT00000013718	SERPINA7	HGNC Symbol	397125	HGNC:11583
ENSSSCG00000027621	1.4447	2.05528	5.88478	6.06684e-06	0.000138841	ENSSSCG00000027621	ENSSSCT00000023219	NDUFA4L2	HGNC Symbol	100156288	HGNC:29836
ENSSSCG00000005707	1.44486	1.33809	3.22866	0.002243	0.0217979	ENSSSCG00000005707	ENSSSCT00000006276	FIBCD1	HGNC Symbol	100523302	HGNC:25922
ENSSSCG00000006800	1.44658	1.96384	4.85235	5.74035e-05	0.00095806	ENSSSCG00000006800	ENSSSCT00000044643	CD53	HGNC Symbol	100152398	HGNC:1686
ENSSSCG00000022554	1.44701	3.55434	4.57522	0.000109461	0.00164285	ENSSSCG00000022554	ENSSSCT00000030042	MATN1	HGNC Symbol	100624277	HGNC:6907
ENSSSCG00000029783	1.44735	1.96399	5.26716	2.29558e-05	0.000439596	ENSSSCG00000029783	ENSSSCT00000028322	MKX	HGNC Symbol	100620286	HGNC:23729
ENSSSCG00000037063	1.44827	1.93192	5.44379	1.56201e-05	0.000312123	ENSSSCG00000037063	ENSSSCT00000049900	PROKR2	HGNC Symbol	100625714	HGNC:15836
ENSSSCG00000012700	1.44995	1.37831	5.50975	1.35401e-05	0.000277791	ENSSSCG00000012700	ENSSSCT00000059025			100520289
ENSSSCG00000000433	1.45099	3.25342	4.8614	5.6466e-05	0.000943494	ENSSSCG00000000433	ENSSSCT00000062700	B4GALNT1	HGNC Symbol	100516440	HGNC:4117
ENSSSCG00000011748	1.45358	1.81799	3.53834	0.00111875	0.0119906	ENSSSCG00000011748	ENSSSCT00000043836	SLC7A14	HGNC Symbol	100153975	HGNC:29326
ENSSSCG00000013663	1.45382	2.31509	4.01774	0.000377196	0.0047027	ENSSSCG00000013663	ENSSSCT00000014927	ANGPTL6	HGNC Symbol	100126233	HGNC:23140
ENSSSCG00000005164	1.45416	3.31857	4.91126	5.05409e-05	0.000866322	ENSSSCG00000005164	ENSSSCT00000040074	HACD4	HGNC Symbol	100523711	HGNC:20920
ENSSSCG00000000948	1.45432	5.00622	4.61269	0.000106928	0.00162279	ENSSSCG00000000948	ENSSSCT00000001037	SYT1	HGNC Symbol	100513599	HGNC:11509
ENSSSCG00000007605	1.45443	3.67322	4.51785	0.000124884	0.00184568	ENSSSCG00000007605	ENSSSCT00000055565	TMEM130	HGNC Symbol	100517935	HGNC:25429
ENSSSCG00000008702	1.45445	1.21023	4.32614	0.000187238	0.00259623	ENSSSCG00000008702	ENSSSCT00000009521	DOK7	HGNC Symbol	100736823	HGNC:26594
ENSSSCG00000021232	1.45567	3.08869	7.62038	1.87244e-07	7.36206e-06	ENSSSCG00000021232	ENSSSCT00000023994	SYNC	HGNC Symbol	100620771	HGNC:28897
ENSSSCG00000039175	1.4575	3.06467	5.13268	3.08429e-05	0.0005695	ENSSSCG00000039175	ENSSSCT00000038105	MARCH1	HGNC Symbol	100738764	HGNC:26077
ENSSSCG00000011761	1.45875	1.14379	3.99317	0.000398288	0.00492358	ENSSSCG00000011761	ENSSSCT00000012872			100271877
ENSSSCG00000006163	1.45975	7.67847	8.07757	8.4877e-08	3.84503e-06	ENSSSCG00000006163	ENSSSCT00000006757	PKIA	NCBI gene	397408
ENSSSCG00000008710	1.45997	1.93766	3.94094	0.00044843	0.00545134	ENSSSCG00000008710	ENSSSCT00000040828	JAKMIP1	HGNC Symbol	100520203	HGNC:26460
ENSSSCG00000008162	1.46107	4.69222	6.30386	2.63627e-06	6.80624e-05	ENSSSCG00000008162	ENSSSCT00000008939	IL1R1	HGNC Symbol	100626904	HGNC:5993
ENSSSCG00000038186	1.46186	2.2537	4.78921	6.60855e-05	0.00107349	ENSSSCG00000038186	ENSSSCT00000043041	TIGD4	NCBI gene	397327
ENSSSCG00000017643	1.46372	4.98434	5.30258	2.3131e-05	0.000440486	ENSSSCG00000017643	ENSSSCT00000019205	SEPT4	HGNC Symbol	100515575	HGNC:9165
ENSSSCG00000002507	1.46506	1.84849	3.74986	0.000691885	0.00796569	ENSSSCG00000002507	ENSSSCT00000002785	BCL11B	NCBI gene	100154158
ENSSSCG00000004646	1.46633	0.592675	3.4371	0.00140371	0.0146571	ENSSSCG00000004646	ENSSSCT00000005131	ATP8B4	HGNC Symbol	100154720	HGNC:13536
ENSSSCG00000035689	1.46773	1.6857	3.12794	0.00282096	0.0266857	ENSSSCG00000035689	ENSSSCT00000043202	NEXMIF	HGNC Symbol	100738677	HGNC:29433
ENSSSCG00000012129	1.46871	2.12284	3.74316	0.000703859	0.00807169	ENSSSCG00000012129	ENSSSCT00000032572	GLRA2	HGNC Symbol	100152416	HGNC:4327
ENSSSCG00000001916	1.47143	2.12854	6.0829	3.99749e-06	9.78379e-05	ENSSSCG00000001916	ENSSSCT00000002145	INSYN1	HGNC Symbol	100156505	HGNC:33753
ENSSSCG00000010578	1.47291	1.6326	5.05239	3.68224e-05	0.000659862	ENSSSCG00000010578	ENSSSCT00000011571	PITX3	HGNC Symbol	100154216	HGNC:9006
ENSSSCG00000011582	1.4743	4.50269	9.69701	4.90718e-09	3.40862e-07	ENSSSCG00000011582	ENSSSCT00000012675	CAND2	HGNC Symbol	100525717	HGNC:30689
ENSSSCG00000002978	1.47492	2.38628	3.10754	0.00297709	0.0279093	ENSSSCG00000002978	ENSSSCT00000065459	PSP-II	NCBI gene	396818
ENSSSCG00000008617	1.47738	4.47468	5.75881	8.31301e-06	0.000181259	ENSSSCG00000008617	ENSSSCT00000050263	FAM49A	HGNC Symbol	100518011	HGNC:25373
ENSSSCG00000002991	1.47905	0.576109	4.35715	0.00017456	0.00243774	ENSSSCG00000002991	ENSSSCT00000003322	TTC9B	HGNC Symbol	100522141	HGNC:26395
ENSSSCG00000000614	1.48028	0.349435	4.90736	5.07883e-05	0.000868521	ENSSSCG00000000614	ENSSSCT00000000660	GRIN2B	HGNC Symbol	100626022	HGNC:4586
ENSSSCG00000039760	1.48068	2.78283	6.04048	4.36918e-06	0.000105344	ENSSSCG00000039760	ENSSSCT00000062927	PRR16	HGNC Symbol	100524363	HGNC:29654
ENSSSCG00000023004	1.48272	2.40596	7.5363	2.1955e-07	8.4057e-06	ENSSSCG00000023004	ENSSSCT00000024638	FZD9	HGNC Symbol	100625784	HGNC:4047
ENSSSCG00000004839	1.48297	1.57591	5.94956	5.29042e-06	0.000123343	ENSSSCG00000004839	ENSSSCT00000005341			100415931
ENSSSCG00000006023	1.48567	3.31057	6.96944	6.58232e-07	2.14322e-05	ENSSSCG00000006023	ENSSSCT00000006610	SYBU	HGNC Symbol	100157483	HGNC:26011
ENSSSCG00000017164	1.48769	6.51874	11.0039	6.43377e-10	6.65598e-08	ENSSSCG00000017164	ENSSSCT00000018688	TIMP2	HGNC Symbol	396988	HGNC:11821
ENSSSCG00000032094	1.48854	5.05377	7.60928	1.93078e-07	7.57104e-06	ENSSSCG00000032094	ENSSSCT00000058233	DKK2	HGNC Symbol	100519672	HGNC:2892
ENSSSCG00000027970	1.49074	3.09298	6.15114	3.46648e-06	8.61423e-05	ENSSSCG00000027970	ENSSSCT00000027933			100623439
ENSSSCG00000002427	1.49118	2.07444	5.90845	5.77039e-06	0.000133185	ENSSSCG00000002427	ENSSSCT00000002696	EML5	HGNC Symbol	100153276	HGNC:18197
ENSSSCG00000038958	1.49217	4.92197	9.61982	5.56565e-09	3.75861e-07	ENSSSCG00000038958	ENSSSCT00000051797	DNM3	HGNC Symbol	100622420	HGNC:29125
ENSSSCG00000031724	1.49313	3.0634	3.97932	0.000419503	0.00515526	ENSSSCG00000031724	ENSSSCT00000036834	LYNX1	HGNC Symbol	110260197	HGNC:29604
ENSSSCG00000012952	1.49374	1.34708	3.49888	0.00122123	0.0129463	ENSSSCG00000012952	ENSSSCT00000014157	TMEM151A	HGNC Symbol	100520884	HGNC:28497
ENSSSCG00000009661	1.49408	0.954026	5.30038	2.13474e-05	0.000410811	ENSSSCG00000009661	ENSSSCT00000010593	ADRA1A	HGNC Symbol	100144471	HGNC:277
ENSSSCG00000022506	1.49823	7.39932	11.6677	2.45269e-10	2.88528e-08	ENSSSCG00000022506	ENSSSCT00000024347			100623720
ENSSSCG00000036157	1.50066	1.66458	5.53971	1.26915e-05	0.000264473	ENSSSCG00000036157	ENSSSCT00000064704	BARX2	HGNC Symbol	100516284	HGNC:956
ENSSSCG00000002684	1.50227	5.27976	5.90289	6.45661e-06	0.000146702	ENSSSCG00000002684	ENSSSCT00000045679	CDH13	NCBI gene	100126163
ENSSSCG00000006872	1.50556	5.69183	5.77825	8.48591e-06	0.000184752	ENSSSCG00000006872	ENSSSCT00000007525	AGL	HGNC Symbol	100156940	HGNC:321
ENSSSCG00000009000	1.50619	0.82458	5.88931	6.00901e-06	0.00013782	ENSSSCG00000009000	ENSSSCT00000009857			NA
ENSSSCG00000021315	1.50635	1.82752	3.3275	0.00180945	0.0181779	ENSSSCG00000021315	ENSSSCT00000040282			100620189
ENSSSCG00000005098	1.50819	0.375245	5.37127	1.82883e-05	0.000359047	ENSSSCG00000005098	ENSSSCT00000005620	SYT16	HGNC Symbol	100522358	HGNC:23142
ENSSSCG00000001872	1.51305	4.16746	7.30207	3.43786e-07	1.23214e-05	ENSSSCG00000001872	ENSSSCT00000054117	LINGO1	HGNC Symbol	100155465	HGNC:21205
ENSSSCG00000036589	1.51337	2.4153	5.89201	5.97474e-06	0.00013725	ENSSSCG00000036589	ENSSSCT00000056632	BEGAIN	HGNC Symbol	102164234	HGNC:24163
ENSSSCG00000034757	1.51453	4.23614	12.5404	7.34654e-11	1.08246e-08	ENSSSCG00000034757	ENSSSCT00000064953	FGF11	HGNC Symbol	100739797	HGNC:3667
ENSSSCG00000004666	1.51562	1.34482	4.797	6.49484e-05	0.00105855	ENSSSCG00000004666	ENSSSCT00000052283			100154990
ENSSSCG00000031738	1.51691	2.33409	5.58297	1.15609e-05	0.00024405	ENSSSCG00000031738	ENSSSCT00000066185			NA
ENSSSCG00000023279	1.51697	1.10193	5.01073	4.03782e-05	0.000718289	ENSSSCG00000023279	ENSSSCT00000047322	SH3TC2	HGNC Symbol	100624660	HGNC:29427
ENSSSCG00000037849	1.51837	2.63537	6.46126	1.82768e-06	5.08787e-05	ENSSSCG00000037849	ENSSSCT00000065250			NA
ENSSSCG00000021997	1.51879	1.03604	4.13125	0.000291173	0.00377542	ENSSSCG00000021997	ENSSSCT00000028505	ALS2CL	HGNC Symbol	102164483	HGNC:20605
ENSSSCG00000015253	1.52025	3.14205	7.25515	3.76431e-07	1.33277e-05	ENSSSCG00000015253	ENSSSCT00000039847	NTM	HGNC Symbol	100519556	HGNC:17941
ENSSSCG00000037099	1.52073	3.3476	5.09856	3.34158e-05	0.000608893	ENSSSCG00000037099	ENSSSCT00000045987	ANKLE1	HGNC Symbol	100620785	HGNC:26812
ENSSSCG00000035269	1.52137	1.31355	4.32949	0.000185835	0.00257923	ENSSSCG00000035269	ENSSSCT00000050066	NXNL2	HGNC Symbol	100739001	HGNC:30482
ENSSSCG00000006542	1.52474	1.81011	6.57371	1.45367e-06	4.21563e-05	ENSSSCG00000006542	ENSSSCT00000007166	KCNN3	HGNC Symbol	397045	HGNC:6292
ENSSSCG00000001928	1.52558	0.887592	4.8518	5.74754e-05	0.000958165	ENSSSCG00000001928	ENSSSCT00000002157			100511645
ENSSSCG00000038824	1.52685	2.93614	4.67127	8.63678e-05	0.00134455	ENSSSCG00000038824	ENSSSCT00000052792	FRRS1L	HGNC Symbol	100155590	HGNC:1362
ENSSSCG00000013341	1.52696	3.05132	6.51478	1.63863e-06	4.63198e-05	ENSSSCG00000013341	ENSSSCT00000014569			100520176
ENSSSCG00000024043	1.52843	4.56863	6.83281	8.86433e-07	2.81096e-05	ENSSSCG00000024043	ENSSSCT00000022836	ADAMTS2	HGNC Symbol	100521434	HGNC:218
ENSSSCG00000017750	1.53299	0.517967	5.42011	1.64448e-05	0.000326479	ENSSSCG00000017750	ENSSSCT00000043365	EVI2B	HGNC Symbol	100524827	HGNC:3500
ENSSSCG00000036089	1.53363	1.51434	4.18582	0.000257294	0.00339959	ENSSSCG00000036089	ENSSSCT00000057515			100524521
ENSSSCG00000021374	1.53401	3.27836	6.27007	2.70795e-06	6.95437e-05	ENSSSCG00000021374	ENSSSCT00000027321	FXYD1	HGNC Symbol	NA	HGNC:4025
ENSSSCG00000007490	1.53475	0.638143	4.45906	0.000138687	0.00201899	ENSSSCG00000007490	ENSSSCT00000008199	CBLN4	NCBI gene	100141408
ENSSSCG00000005250	1.53603	4.30407	5.49446	1.47707e-05	0.000297645	ENSSSCG00000005250	ENSSSCT00000005785	APBA1	HGNC Symbol	100513711	HGNC:578
ENSSSCG00000008615	1.54164	3.27819	5.60399	1.10822e-05	0.000234965	ENSSSCG00000008615	ENSSSCT00000009426	VSNL1	HGNC Symbol	100517707	HGNC:12722
ENSSSCG00000009611	1.54321	7.71961	7.41014	3.10811e-07	1.12781e-05	ENSSSCG00000009611	ENSSSCT00000010534	XPO7	HGNC Symbol	100153229	HGNC:14108
ENSSSCG00000012638	1.54349	3.73265	4.08845	0.000337416	0.00428735	ENSSSCG00000012638	ENSSSCT00000032933	GRIA3	HGNC Symbol	100519996	HGNC:4573
ENSSSCG00000025784	1.54778	2.37506	4.6228	9.59394e-05	0.00147935	ENSSSCG00000025784	ENSSSCT00000022675	CDH4	HGNC Symbol	100626354	HGNC:1763
ENSSSCG00000016981	1.54858	6.83645	9.2108	1.12915e-08	6.8344e-07	ENSSSCG00000016981	ENSSSCT00000059764	CPEB4	HGNC Symbol	100521758	HGNC:21747
ENSSSCG00000028911	1.54952	1.39305	4.90033	5.15913e-05	0.000879161	ENSSSCG00000028911	ENSSSCT00000024153	COLQ	HGNC Symbol	100624545	HGNC:2226
ENSSSCG00000014840	1.54981	5.01718	7.74687	1.51788e-07	6.33684e-06	ENSSSCG00000014840	ENSSSCT00000025621	P4HA3	HGNC Symbol	100624543	HGNC:30135
ENSSSCG00000036445	1.55232	1.44751	4.35845	0.000174064	0.00243455	ENSSSCG00000036445	ENSSSCT00000049718			100524265
ENSSSCG00000010325	1.55293	3.28277	6.63028	1.29634e-06	3.82014e-05	ENSSSCG00000010325	ENSSSCT00000042465	KCNMA1	HGNC Symbol	397434	HGNC:6284
ENSSSCG00000034609	1.55556	0.934255	3.73866	0.000709843	0.00812116	ENSSSCG00000034609	ENSSSCT00000061315	RNF112	HGNC Symbol	110256116	HGNC:12968
ENSSSCG00000000216	1.55597	3.3707	4.41377	0.000158261	0.00225005	ENSSSCG00000000216	ENSSSCT00000028934	ASIC1	HGNC Symbol	100517467	HGNC:100
ENSSSCG00000030156	1.55618	2.86006	5.24218	2.42485e-05	0.000459964	ENSSSCG00000030156	ENSSSCT00000066108	APBB1IP	HGNC Symbol	100514179	HGNC:17379
ENSSSCG00000037466	1.55647	1.34407	4.45961	0.000138522	0.0020186	ENSSSCG00000037466	ENSSSCT00000003585			100515551
ENSSSCG00000012018	1.56047	5.01319	5.11761	3.56129e-05	0.00063976	ENSSSCG00000012018	ENSSSCT00000034102	CHODL	HGNC Symbol	100520642	HGNC:17807
ENSSSCG00000023862	1.56106	4.86078	5.77001	8.52595e-06	0.000184797	ENSSSCG00000023862	ENSSSCT00000025024	MTMR8	HGNC Symbol	100514555	HGNC:16825
ENSSSCG00000010188	1.56201	6.43218	5.54903	1.45565e-05	0.000294093	ENSSSCG00000010188	ENSSSCT00000011154	ABCB10	HGNC Symbol	100153026	HGNC:41
ENSSSCG00000018032	1.56268	0.417764	6.2898	2.59972e-06	6.73573e-05	ENSSSCG00000018032	ENSSSCT00000019627	TRPV2	HGNC Symbol	100523638	HGNC:18082
ENSSSCG00000038584	1.56354	3.58456	10.451	1.48612e-09	1.29036e-07	ENSSSCG00000038584	ENSSSCT00000052052	FGF12	HGNC Symbol	100152498	HGNC:3668
ENSSSCG00000003045	1.56388	5.06531	4.47824	0.000146488	0.00209904	ENSSSCG00000003045	ENSSSCT00000003382			100329126
ENSSSCG00000001068	1.56505	5.33714	5.88809	6.74845e-06	0.000152148	ENSSSCG00000001068	ENSSSCT00000032170	CAP2	HGNC Symbol	100523257	HGNC:20039
ENSSSCG00000033188	1.56545	1.03293	4.23333	0.000231042	0.00310333	ENSSSCG00000033188	ENSSSCT00000050148			NA
ENSSSCG00000017730	1.56705	4.0038	5.76841	8.11743e-06	0.000177525	ENSSSCG00000017730	ENSSSCT00000019297	CDK5R1	HGNC Symbol	NA	HGNC:1775
ENSSSCG00000007485	1.56786	1.24222	5.38081	1.79127e-05	0.000352146	ENSSSCG00000007485	ENSSSCT00000066313	BCAS1	HGNC Symbol	100126238	HGNC:974
ENSSSCG00000030877	1.56921	1.86604	7.40203	2.83653e-07	1.04486e-05	ENSSSCG00000030877	ENSSSCT00000056243	FRMPD4	HGNC Symbol	100515458	HGNC:29007
ENSSSCG00000040701	1.56955	5.19031	5.81068	7.92991e-06	0.00017447	ENSSSCG00000040701	ENSSSCT00000048969	GYPC	HGNC Symbol	100518277	HGNC:4704
ENSSSCG00000035621	1.56974	1.22605	4.139	0.000286125	0.0037232	ENSSSCG00000035621	ENSSSCT00000037068	GABRB1	HGNC Symbol	100623822	HGNC:4081
ENSSSCG00000014904	1.57039	4.25714	9.99451	3.03988e-09	2.29755e-07	ENSSSCG00000014904	ENSSSCT00000045223	DLG2	HGNC Symbol	100516384	HGNC:2901
ENSSSCG00000039770	1.57157	3.89248	6.57294	1.46604e-06	4.24308e-05	ENSSSCG00000039770	ENSSSCT00000046106	SLC6A9	HGNC Symbol	100624503	HGNC:11056
ENSSSCG00000007338	1.57412	3.89618	4.53279	0.000124716	0.00184506	ENSSSCG00000007338	ENSSSCT00000008030	VSTM2L	HGNC Symbol	100737342	HGNC:16096
ENSSSCG00000021998	1.57451	4.25254	3.77741	0.000693571	0.0079678	ENSSSCG00000021998	ENSSSCT00000030464			100620829
ENSSSCG00000033000	1.5746	2.34232	10.1401	2.41342e-09	1.91329e-07	ENSSSCG00000033000	ENSSSCT00000042009	TIMP4	HGNC Symbol	396774	HGNC:11823
ENSSSCG00000016217	1.57662	5.59972	6.63636	1.45283e-06	4.21563e-05	ENSSSCG00000016217	ENSSSCT00000048652	DNAJB2	HGNC Symbol	100522168	HGNC:5228
ENSSSCG00000000940	1.57806	4.11779	4.72544	8.18173e-05	0.00128468	ENSSSCG00000000940	ENSSSCT00000056769	PPFIA2	HGNC Symbol	100512281	HGNC:9246
ENSSSCG00000001787	1.57933	1.91086	4.59051	0.000103163	0.00157245	ENSSSCG00000001787	ENSSSCT00000002002	IL16	HGNC Symbol	396589	HGNC:5980
ENSSSCG00000001099	1.58035	1.81288	5.07425	3.50884e-05	0.000633459	ENSSSCG00000001099	ENSSSCT00000001195	CMAH	NCBI gene	396918
ENSSSCG00000037582	1.58121	2.20982	5.98846	4.87413e-06	0.000114503	ENSSSCG00000037582	ENSSSCT00000050276	F2RL2	HGNC Symbol	100519355	HGNC:3539
ENSSSCG00000011455	1.58177	2.50925	6.80899	9.05292e-07	2.84601e-05	ENSSSCG00000011455	ENSSSCT00000012536	CACNA1D	HGNC Symbol	100511102	HGNC:1391
ENSSSCG00000028529	1.58339	1.88713	8.05567	8.33865e-08	3.78928e-06	ENSSSCG00000028529	ENSSSCT00000030637	REM1	HGNC Symbol	100155454	HGNC:15922
ENSSSCG00000013375	1.58473	3.66283	6.38549	2.14579e-06	5.78571e-05	ENSSSCG00000013375	ENSSSCT00000014609	MYOD1	NCBI gene	407604
ENSSSCG00000008419	1.58579	2.6247	4.45451	0.000140631	0.00203807	ENSSSCG00000008419	ENSSSCT00000009219	NRXN1	HGNC Symbol	NA	HGNC:8008
ENSSSCG00000034989	1.58664	3.46382	4.06747	0.000352474	0.0044477	ENSSSCG00000034989	ENSSSCT00000043673	LRRTM2	HGNC Symbol	100524309	HGNC:19409
ENSSSCG00000025085	1.58669	4.07524	5.14501	3.19092e-05	0.000586221	ENSSSCG00000025085	ENSSSCT00000056438	NEGR1	HGNC Symbol	106507646	HGNC:17302
ENSSSCG00000010603	1.58691	3.59098	9.25627	1.01653e-08	6.30981e-07	ENSSSCG00000010603	ENSSSCT00000011599	NEURL1	HGNC Symbol	100155006	HGNC:7761
ENSSSCG00000026232	1.58815	1.60064	6.9304	7.11096e-07	2.31019e-05	ENSSSCG00000026232	ENSSSCT00000029582	FAM184B	HGNC Symbol	100627969	HGNC:29235
ENSSSCG00000033512	1.58899	4.78243	7.13645	5.05632e-07	1.72732e-05	ENSSSCG00000033512	ENSSSCT00000064269	C1QB	HGNC Symbol	100518846	HGNC:1242
ENSSSCG00000001565	1.59731	3.52733	6.79858	9.24321e-07	2.89336e-05	ENSSSCG00000001565	ENSSSCT00000001744	CDKN1A	HGNC Symbol	100152215	HGNC:1784
ENSSSCG00000017311	1.5981	6.9054	5.52076	1.54481e-05	0.00030911	ENSSSCG00000017311	ENSSSCT00000036784	MAPT	HGNC Symbol	100738351	HGNC:6893
ENSSSCG00000006174	1.59916	2.78785	7.76451	1.4285e-07	6.02239e-06	ENSSSCG00000006174	ENSSSCT00000039881	JPH1	HGNC Symbol	100155368	HGNC:14201
ENSSSCG00000040173	1.59993	1.9839	6.31777	2.45387e-06	6.42199e-05	ENSSSCG00000040173	ENSSSCT00000042964	DLGAP3	HGNC Symbol	100623214	HGNC:30368
ENSSSCG00000023868	1.60116	0.476709	6.18742	3.21439e-06	8.07028e-05	ENSSSCG00000023868	ENSSSCT00000023238			NA
ENSSSCG00000040275	1.6014	6.61433	5.84537	7.85547e-06	0.000173355	ENSSSCG00000040275	ENSSSCT00000055007	HEBP1	NCBI gene	494567
ENSSSCG00000017177	1.60195	4.61215	5.34849	2.10948e-05	0.000406487	ENSSSCG00000017177	ENSSSCT00000018702	ST6GALNAC2	HGNC Symbol	100518510	HGNC:10867
ENSSSCG00000003524	1.6024	4.22947	6.1161	3.93348e-06	9.65953e-05	ENSSSCG00000003524	ENSSSCT00000003915	C1QA	HGNC Symbol	445461	HGNC:1241
ENSSSCG00000028552	1.60294	0.698613	4.80483	6.38287e-05	0.00104615	ENSSSCG00000028552	ENSSSCT00000056533	BHLHE41	HGNC Symbol	100626912	HGNC:16617
ENSSSCG00000035446	1.60391	6.62649	8.65085	3.1643e-08	1.67846e-06	ENSSSCG00000035446	ENSSSCT00000037200	CAVIN1	HGNC Symbol	106505427	HGNC:9688
ENSSSCG00000009957	1.60583	3.71333	4.71435	8.24618e-05	0.00129063	ENSSSCG00000009957	ENSSSCT00000010912	MYO18B	HGNC Symbol	100154025	HGNC:18150
ENSSSCG00000027232	1.60664	1.98598	6.30818	2.50295e-06	6.52007e-05	ENSSSCG00000027232	ENSSSCT00000030424			100623531
ENSSSCG00000023571	1.60859	0.800408	2.94428	0.00424399	0.0380264	ENSSSCG00000023571	ENSSSCT00000032397	SLC22A6	NCBI gene	397223
ENSSSCG00000010742	1.60921	5.4706	5.43711	1.84272e-05	0.000361288	ENSSSCG00000010742	ENSSSCT00000041614	UROS	HGNC Symbol	100153444	HGNC:12592
ENSSSCG00000004541	1.61246	7.6895	4.9363	5.38268e-05	0.000907712	ENSSSCG00000004541	ENSSSCT00000053748	FECH	HGNC Symbol	100322873	HGNC:3647
ENSSSCG00000003603	1.61431	6.90391	11.8459	1.90665e-10	2.29854e-08	ENSSSCG00000003603	ENSSSCT00000065960	COL16A1	HGNC Symbol	100737666	HGNC:2193
ENSSSCG00000023630	1.61469	3.74036	10.2331	2.08522e-09	1.70883e-07	ENSSSCG00000023630	ENSSSCT00000056820	CPM	HGNC Symbol	100628221	HGNC:2311
ENSSSCG00000016131	1.61536	4.12075	7.23547	3.94299e-07	1.38594e-05	ENSSSCG00000016131	ENSSSCT00000017564	ADAM23	HGNC Symbol	100518044	HGNC:202
ENSSSCG00000016258	1.61539	5.11034	5.1767	3.19918e-05	0.000586262	ENSSSCG00000016258	ENSSSCT00000017703	DNER	HGNC Symbol	100518938	HGNC:24456
ENSSSCG00000027331	1.6168	7.77937	10.9129	7.3982e-10	7.44259e-08	ENSSSCG00000027331	ENSSSCT00000047656	COL6A3	HGNC Symbol	100101551	HGNC:2213
ENSSSCG00000023791	1.61803	0.419262	4.50509	0.000125034	0.00184602	ENSSSCG00000023791	ENSSSCT00000024127	TMEM229B	HGNC Symbol	NA	HGNC:20130
ENSSSCG00000037581	1.61861	1.49086	6.25683	2.78325e-06	7.10769e-05	ENSSSCG00000037581	ENSSSCT00000043872	KCNE5	HGNC Symbol	100521707	HGNC:6241
ENSSSCG00000023771	1.61882	0.771452	5.51211	1.34724e-05	0.00027679	ENSSSCG00000023771	ENSSSCT00000028952			100625134
ENSSSCG00000004433	1.62071	1.70024	4.75634	7.11332e-05	0.00114275	ENSSSCG00000004433	ENSSSCT00000044510	HS3ST5	HGNC Symbol	100155403	HGNC:19419
ENSSSCG00000026473	1.62121	1.24192	7.47564	2.46417e-07	9.31212e-06	ENSSSCG00000026473	ENSSSCT00000030371	ABCA8	HGNC Symbol	100520512	HGNC:38
ENSSSCG00000029096	1.62224	0.622706	6.0424	4.35181e-06	0.000105099	ENSSSCG00000029096	ENSSSCT00000022564	HRH2	HGNC Symbol	100625720	HGNC:5183
ENSSSCG00000013297	1.62373	3.66018	7.05041	5.61217e-07	1.88628e-05	ENSSSCG00000013297	ENSSSCT00000035454	CD44	HGNC Symbol	100525150	HGNC:1681
ENSSSCG00000003773	1.62447	2.52318	7.63299	1.82846e-07	7.28734e-06	ENSSSCG00000003773	ENSSSCT00000004175	AK5	HGNC Symbol	733697	HGNC:365
ENSSSCG00000003022	1.62535	1.86626	5.04267	3.76267e-05	0.000672623	ENSSSCG00000003022	ENSSSCT00000003369	TMEM145	HGNC Symbol	100513091	HGNC:26912
ENSSSCG00000033229	1.62648	1.57867	4.00598	0.000387741	0.0048136	ENSSSCG00000033229	ENSSSCT00000038860			NA
ENSSSCG00000007100	1.62688	2.3512	7.78118	1.38474e-07	5.85484e-06	ENSSSCG00000007100	ENSSSCT00000007772	SLC24A3	HGNC Symbol	100625032	HGNC:10977
ENSSSCG00000012569	1.62868	4.17459	4.80804	6.82218e-05	0.00110572	ENSSSCG00000012569	ENSSSCT00000033275	ATG4A	HGNC Symbol	100156732	HGNC:16489
ENSSSCG00000017282	1.62868	0.0389563	4.6732	8.56895e-05	0.00133685	ENSSSCG00000017282	ENSSSCT00000018814	SCN4A	HGNC Symbol	100511715	HGNC:10591
ENSSSCG00000000297	1.62899	3.04163	7.91667	1.07671e-07	4.67438e-06	ENSSSCG00000000297	ENSSSCT00000000318	PDE1B	HGNC Symbol	100521662	HGNC:8775
ENSSSCG00000037646	1.63057	4.94811	12.6857	6.04998e-11	9.19282e-09	ENSSSCG00000037646	ENSSSCT00000055843	DNAJA4	NCBI gene	397613
ENSSSCG00000011251	1.63066	5.13712	5.2777	2.57801e-05	0.000483983	ENSSSCG00000011251	ENSSSCT00000012318	MYD88	NCBI gene	396646
ENSSSCG00000011519	1.63169	2.90749	6.63789	1.27658e-06	3.78485e-05	ENSSSCG00000011519	ENSSSCT00000012607	GXYLT2	HGNC Symbol	100511227	HGNC:33383
ENSSSCG00000034495	1.63311	0.69091	4.24313	0.000226006	0.00305233	ENSSSCG00000034495	ENSSSCT00000048327	SNTG1	HGNC Symbol	100620960	HGNC:13740
ENSSSCG00000000206	1.63481	3.53875	5.40567	1.76331e-05	0.000348425	ENSSSCG00000000206	ENSSSCT00000000219	FAIM2	HGNC Symbol	110255191	HGNC:17067
ENSSSCG00000017951	1.63568	2.2699	12.7838	5.31174e-11	8.2428e-09	ENSSSCG00000017951	ENSSSCT00000019535	ATP1B2	HGNC Symbol	100522212	HGNC:805
ENSSSCG00000036943	1.63735	3.18485	5.74207	8.26027e-06	0.000180378	ENSSSCG00000036943	ENSSSCT00000043434	C11orf87	HGNC Symbol	100511522	HGNC:33788
ENSSSCG00000015402	1.63987	6.28877	8.03455	9.7802e-08	4.34603e-06	ENSSSCG00000015402	ENSSSCT00000059421	CACNA2D1	HGNC Symbol	397377	HGNC:1399
ENSSSCG00000035077	1.6441	3.3432	6.51131	1.65031e-06	4.6473e-05	ENSSSCG00000035077	ENSSSCT00000061917	INHBA	NCBI gene	397093
ENSSSCG00000031525	1.64411	1.01904	6.69585	1.13581e-06	3.43736e-05	ENSSSCG00000031525	ENSSSCT00000046499	MARCH11	HGNC Symbol	100521230	HGNC:33609
ENSSSCG00000009138	1.64505	7.30312	4.02454	0.000400279	0.004944	ENSSSCG00000009138	ENSSSCT00000043329			100516921
ENSSSCG00000037598	1.64539	4.73576	6.77878	1.03545e-06	3.18651e-05	ENSSSCG00000037598	ENSSSCT00000039859	SNX10	HGNC Symbol	100520876	HGNC:14974
ENSSSCG00000007115	1.64647	4.28731	9.13465	1.24785e-08	7.45598e-07	ENSSSCG00000007115	ENSSSCT00000007787	THBD	NCBI gene	100157642
ENSSSCG00000032620	1.64856	2.9996	6.43253	1.93838e-06	5.34503e-05	ENSSSCG00000032620	ENSSSCT00000041183	PLCXD2	HGNC Symbol	100518335	HGNC:26462
ENSSSCG00000035058	1.64859	4.47128	12.4775	7.99529e-11	1.15473e-08	ENSSSCG00000035058	ENSSSCT00000065198	PID1	NCBI gene	100302508
ENSSSCG00000013273	1.64941	3.1465	9.25834	1.01301e-08	6.30981e-07	ENSSSCG00000013273	ENSSSCT00000014497	CHST1	HGNC Symbol	100519885	HGNC:1969
ENSSSCG00000040401	1.65466	6.32369	8.16955	7.64447e-08	3.5288e-06	ENSSSCG00000040401	ENSSSCT00000041619	EEF1A2	HGNC Symbol	110257403	HGNC:3192
ENSSSCG00000009738	1.65519	0.884262	4.79744	6.48959e-05	0.00105855	ENSSSCG00000009738	ENSSSCT00000010677	GALNT9	HGNC Symbol	100156842	HGNC:4131
ENSSSCG00000010809	1.65554	2.3757	6.71618	1.09031e-06	3.34126e-05	ENSSSCG00000010809	ENSSSCT00000052903	BRINP3	HGNC Symbol	100512672	HGNC:22393
ENSSSCG00000021647	1.65828	2.52375	7.70027	1.6111e-07	6.52808e-06	ENSSSCG00000021647	ENSSSCT00000034708	EDA	HGNC Symbol	100518887	HGNC:3157
ENSSSCG00000027617	1.65888	3.39467	8.68908	2.68588e-08	1.45647e-06	ENSSSCG00000027617	ENSSSCT00000023657	SYNPR	HGNC Symbol	100623290	HGNC:16507
ENSSSCG00000030305	1.66553	5.29988	5.7954	8.51545e-06	0.000184797	ENSSSCG00000030305	ENSSSCT00000054922	SLC15A2	HGNC Symbol	100048951	HGNC:10921
ENSSSCG00000038547	1.66651	3.87172	4.73123	8.0791e-05	0.0012713	ENSSSCG00000038547	ENSSSCT00000018541	GABRB3	HGNC Symbol	100625548	HGNC:4083
ENSSSCG00000015746	1.66794	0.128947	4.02128	0.000373858	0.00466507	ENSSSCG00000015746	ENSSSCT00000017146	DLGAP2	HGNC Symbol	100523643	HGNC:2906
ENSSSCG00000031640	1.66802	6.51053	7.80728	1.54209e-07	6.33684e-06	ENSSSCG00000031640	ENSSSCT00000062251			100624077
ENSSSCG00000007528	1.67116	4.19486	7.68713	1.66646e-07	6.69659e-06	ENSSSCG00000007528	ENSSSCT00000035421	PHACTR3	HGNC Symbol	100126239	HGNC:15833
ENSSSCG00000013024	1.67166	3.42929	4.71326	8.20907e-05	0.00128759	ENSSSCG00000013024	ENSSSCT00000014237			NA
ENSSSCG00000010451	1.67171	1.86677	6.99447	6.26543e-07	2.05379e-05	ENSSSCG00000010451	ENSSSCT00000035898	IFIT2	HGNC Symbol	100155467	HGNC:5409
ENSSSCG00000033929	1.67296	2.30826	6.35353	2.27967e-06	6.01331e-05	ENSSSCG00000033929	ENSSSCT00000046651	RF01872	RFAM	NA
ENSSSCG00000033146	1.67433	3.76509	4.89383	5.60246e-05	0.000938268	ENSSSCG00000033146	ENSSSCT00000044319	CD163	HGNC Symbol	397031	HGNC:1631
ENSSSCG00000035340	1.67509	0.460329	4.99425	4.18862e-05	0.000736138	ENSSSCG00000035340	ENSSSCT00000044504			110255218
ENSSSCG00000035335	1.67604	5.10456	2.98543	0.00399274	0.0360856	ENSSSCG00000035335	ENSSSCT00000037614	FGL1	HGNC Symbol	100516651	HGNC:3695
ENSSSCG00000007664	1.67689	3.94664	8.52291	3.59749e-08	1.87417e-06	ENSSSCG00000007664	ENSSSCT00000036923	AGFG2	HGNC Symbol	100514569	HGNC:5177
ENSSSCG00000004479	1.67897	3.69195	5.63528	1.08089e-05	0.000230173	ENSSSCG00000004479	ENSSSCT00000004949	FILIP1	HGNC Symbol	100514614	HGNC:21015
ENSSSCG00000003922	1.67908	6.06012	5.27136	2.61987e-05	0.000491208	ENSSSCG00000003922	ENSSSCT00000064543	UROD	NCBI gene	100514239
ENSSSCG00000029811	1.68071	5.40562	10.7896	8.86636e-10	8.62224e-08	ENSSSCG00000029811	ENSSSCT00000052023	PLCL2	HGNC Symbol	100625981	HGNC:9064
ENSSSCG00000016676	1.68094	2.58876	4.30889	0.000199539	0.00273559	ENSSSCG00000016676	ENSSSCT00000018156	INMT	NCBI gene	100512997
ENSSSCG00000027654	1.68493	1.34328	4.46913	0.000135612	0.00198214	ENSSSCG00000027654	ENSSSCT00000051530	NETO1	HGNC Symbol	100622872	HGNC:13823
ENSSSCG00000037530	1.68524	1.54352	5.40712	1.69177e-05	0.000335297	ENSSSCG00000037530	ENSSSCT00000058319			NA
ENSSSCG00000011322	1.68938	1.03058	3.44573	0.00138467	0.0144894	ENSSSCG00000011322	ENSSSCT00000012397	CCR1	NCBI gene	414374
ENSSSCG00000015508	1.68966	1.13129	5.39165	1.7497e-05	0.000346308	ENSSSCG00000015508	ENSSSCT00000016895	TNR	HGNC Symbol	100520686	HGNC:11953
ENSSSCG00000021036	1.69298	1.73911	5.08194	3.45023e-05	0.000624423	ENSSSCG00000021036	ENSSSCT00000026725	RAB3B	HGNC Symbol	100514585	HGNC:9778
ENSSSCG00000023338	1.69415	1.00463	4.30513	0.000196437	0.00270579	ENSSSCG00000023338	ENSSSCT00000066424	CHRNA6	HGNC Symbol	100622106	HGNC:15963
ENSSSCG00000039535	1.69439	2.79328	6.67349	1.18814e-06	3.57347e-05	ENSSSCG00000039535	ENSSSCT00000060521	CAMK2B	HGNC Symbol	100516166	HGNC:1461
ENSSSCG00000029888	1.6944	0.438707	5.11666	3.1958e-05	0.000586262	ENSSSCG00000029888	ENSSSCT00000032069	CAMK2N2	HGNC Symbol	100627130	HGNC:24197
ENSSSCG00000038706	1.69731	4.49203	5.98636	5.44073e-06	0.000126376	ENSSSCG00000038706	ENSSSCT00000065650	C1QC	HGNC Symbol	445460	HGNC:1245
ENSSSCG00000040581	1.69764	4.12809	4.52521	0.0001315	0.00193171	ENSSSCG00000040581	ENSSSCT00000058541	CISH	NCBI gene	100518866
ENSSSCG00000038969	1.69911	4.8082	9.62393	5.54323e-09	3.75861e-07	ENSSSCG00000038969	ENSSSCT00000045206	DMPK	HGNC Symbol	100627008	HGNC:2933
ENSSSCG00000012985	1.71106	5.50847	7.75937	1.64368e-07	6.62332e-06	ENSSSCG00000012985	ENSSSCT00000041153	LTBP3	HGNC Symbol	100517877	HGNC:6716
ENSSSCG00000039630	1.71158	1.09902	6.2227	2.98749e-06	7.53953e-05	ENSSSCG00000039630	ENSSSCT00000042339			NA
ENSSSCG00000011034	1.71563	0.774855	6.87182	7.98811e-07	2.54416e-05	ENSSSCG00000011034	ENSSSCT00000012077	ST8SIA6	HGNC Symbol	100522567	HGNC:23317
ENSSSCG00000006867	1.71641	3.10592	5.34939	1.97204e-05	0.000383037	ENSSSCG00000006867	ENSSSCT00000052736	LRRC39	HGNC Symbol	100623721	HGNC:28228
ENSSSCG00000004452	1.71711	4.97647	14.2822	8.00262e-12	1.82397e-09	ENSSSCG00000004452	ENSSSCT00000004917	PRSS35	HGNC Symbol	100156168	HGNC:21387
ENSSSCG00000031868	1.71834	4.3682	6.58465	1.53166e-06	4.39292e-05	ENSSSCG00000031868	ENSSSCT00000065925	XK	HGNC Symbol	100511169	HGNC:12811
ENSSSCG00000011208	1.72025	2.88009	7.81084	1.31028e-07	5.58862e-06	ENSSSCG00000011208	ENSSSCT00000012274	ZNF385D	HGNC Symbol	100520455	HGNC:26191
ENSSSCG00000011287	1.72055	0.0770295	3.25112	0.00213818	0.020989	ENSSSCG00000011287	ENSSSCT00000063444	HHATL	HGNC Symbol	100523865	HGNC:13242
ENSSSCG00000009322	1.72179	3.03537	5.25011	2.45099e-05	0.000464319	ENSSSCG00000009322	ENSSSCT00000049437	SLC46A3	HGNC Symbol	100154155	HGNC:27501
ENSSSCG00000006875	1.72366	3.24686	8.84154	2.06051e-08	1.17869e-06	ENSSSCG00000006875	ENSSSCT00000058416	PLPPR4	HGNC Symbol	100158146	HGNC:23496
ENSSSCG00000009958	1.72541	3.0177	6.25948	2.76824e-06	7.08428e-05	ENSSSCG00000009958	ENSSSCT00000010913	SEZ6L	HGNC Symbol	100154854	HGNC:10763
ENSSSCG00000038949	1.73013	3.02079	10.3039	1.86692e-09	1.55616e-07	ENSSSCG00000038949	ENSSSCT00000048253	NALCN	HGNC Symbol	100739447	HGNC:19082
ENSSSCG00000012883	1.73495	1.14558	4.95731	4.54676e-05	0.000789566	ENSSSCG00000012883	ENSSSCT00000059977	GAL	NCBI gene	397465
ENSSSCG00000007730	1.73851	0.559491	4.28211	0.000206975	0.00282572	ENSSSCG00000007730	ENSSSCT00000008475	CALN1	HGNC Symbol	100737793	HGNC:13248
ENSSSCG00000033688	1.74056	0.225367	3.86622	0.000531846	0.00630169	ENSSSCG00000033688	ENSSSCT00000047272	ZDHHC22	HGNC Symbol	100158012	HGNC:20106
ENSSSCG00000024549	1.74105	3.00613	5.32554	2.07693e-05	0.000401275	ENSSSCG00000024549	ENSSSCT00000029638	LYL1	HGNC Symbol	100523949	HGNC:6734
ENSSSCG00000015835	1.74595	1.40345	7.23127	3.94293e-07	1.38594e-05	ENSSSCG00000015835	ENSSSCT00000017243	DUSP26	HGNC Symbol	100525894	HGNC:28161
ENSSSCG00000036984	1.74962	0.29864	4.50289	0.000125696	0.00185204	ENSSSCG00000036984	ENSSSCT00000059952	GALR1	HGNC Symbol	100736969	HGNC:4132
ENSSSCG00000010581	1.75458	4.20098	6.35646	2.45662e-06	6.42199e-05	ENSSSCG00000010581	ENSSSCT00000063896	PSD	HGNC Symbol	100157049	HGNC:9507
ENSSSCG00000013374	1.75721	0.607964	4.37034	0.000169537	0.0023871	ENSSSCG00000013374	ENSSSCT00000054961	KCNC1	HGNC Symbol	100513908	HGNC:6233
ENSSSCG00000026098	1.7627	3.10915	3.14342	0.00283062	0.0267424	ENSSSCG00000026098	ENSSSCT00000041048	CMYA5	HGNC Symbol	100505410	HGNC:14305
ENSSSCG00000008073	1.76318	3.36821	4.49939	0.000134977	0.00197484	ENSSSCG00000008073	ENSSSCT00000047244	OMD	HGNC Symbol	100511925	HGNC:8134
ENSSSCG00000026067	1.76623	2.56313	3.57172	0.00107542	0.0115773	ENSSSCG00000026067	ENSSSCT00000027690	TMPRSS6	HGNC Symbol	100516673	HGNC:16517
ENSSSCG00000027019	1.76711	2.11295	6.97551	6.50462e-07	2.12742e-05	ENSSSCG00000027019	ENSSSCT00000059205	CACNA2D3	HGNC Symbol	100153986	HGNC:15460
ENSSSCG00000025531	1.76943	4.57575	6.59219	1.57506e-06	4.46993e-05	ENSSSCG00000025531	ENSSSCT00000027314	SSPN	HGNC Symbol	100515546	HGNC:11322
ENSSSCG00000034654	1.77197	5.96033	7.79277	1.633e-07	6.59851e-06	ENSSSCG00000034654	ENSSSCT00000065761	MYOG	NCBI gene	497618
ENSSSCG00000037110	1.77479	2.50441	6.01063	4.65273e-06	0.000110177	ENSSSCG00000037110	ENSSSCT00000064115	PCP4	HGNC Symbol	110256491	HGNC:8742
ENSSSCG00000012121	1.77585	4.60491	8.83306	2.11909e-08	1.19811e-06	ENSSSCG00000012121	ENSSSCT00000013260	EGFL6	HGNC Symbol	100153585	HGNC:3235
ENSSSCG00000037775	1.77962	1.55815	5.56081	1.21295e-05	0.00025385	ENSSSCG00000037775	ENSSSCT00000064831			NA
ENSSSCG00000035170	1.78115	1.79599	6.97205	6.54934e-07	2.13725e-05	ENSSSCG00000035170	ENSSSCT00000037775	VSIG4	HGNC Symbol	100156239	HGNC:17032
ENSSSCG00000022569	1.78193	4.5998	5.99926	5.36093e-06	0.000124721	ENSSSCG00000022569	ENSSSCT00000045290	GRIA1	HGNC Symbol	100623647	HGNC:4571
ENSSSCG00000038476	1.78193	1.16212	3.72681	0.000736572	0.00838749	ENSSSCG00000038476	ENSSSCT00000051073			NA
ENSSSCG00000026149	1.78333	5.67425	4.40077	0.000173905	0.00243455	ENSSSCG00000026149	ENSSSCT00000056990	PKLR	HGNC Symbol	100738344	HGNC:9020
ENSSSCG00000028549	1.78447	4.51438	9.68294	5.02112e-09	3.47124e-07	ENSSSCG00000028549	ENSSSCT00000060281	ECM2	HGNC Symbol	102166778	HGNC:3154
ENSSSCG00000015474	1.78829	3.73385	7.18327	4.37005e-07	1.51416e-05	ENSSSCG00000015474	ENSSSCT00000059393	PPFIA4	HGNC Symbol	100512361	HGNC:9248
ENSSSCG00000006187	1.79157	4.03652	7.90412	1.11351e-07	4.80557e-06	ENSSSCG00000006187	ENSSSCT00000006781	MSC	HGNC Symbol	100155518	HGNC:7321
ENSSSCG00000024954	1.79325	2.54985	4.46261	0.000141434	0.00204378	ENSSSCG00000024954	ENSSSCT00000028925	FGF1	HGNC Symbol	397497	HGNC:3665
ENSSSCG00000009122	1.79502	2.11382	7.6225	1.86514e-07	7.35318e-06	ENSSSCG00000009122	ENSSSCT00000009989	ARSJ	HGNC Symbol	102163304	HGNC:26286
ENSSSCG00000011703	1.7964	1.22637	4.57409	0.000107096	0.00162279	ENSSSCG00000011703	ENSSSCT00000012813	TM4SF4	HGNC Symbol	100522400	HGNC:11856
ENSSSCG00000016002	1.79661	3.9093	5.56521	1.32024e-05	0.000272512	ENSSSCG00000016002	ENSSSCT00000017424			100520053
ENSSSCG00000010452	1.79944	2.7128	6.10096	3.85012e-06	9.50281e-05	ENSSSCG00000010452	ENSSSCT00000055224	IFIT1	NCBI gene	100154248
ENSSSCG00000033181	1.79953	0.804913	6.8128	8.98545e-07	2.8309e-05	ENSSSCG00000033181	ENSSSCT00000046289			100153359
ENSSSCG00000024403	1.79978	0.841146	4.61267	9.82016e-05	0.00150469	ENSSSCG00000024403	ENSSSCT00000028503	PRRT1	NCBI gene	100144520
ENSSSCG00000027024	1.80094	0.303618	4.1709	0.000266376	0.00351005	ENSSSCG00000027024	ENSSSCT00000027326	ASIC3	HGNC Symbol	100625143	HGNC:101
ENSSSCG00000020992	1.80139	1.97582	4.21144	0.000248215	0.00329931	ENSSSCG00000020992	ENSSSCT00000023048	IGSF21	HGNC Symbol	100622521	HGNC:28246
ENSSSCG00000032672	1.80435	4.21115	7.05445	5.96852e-07	1.98321e-05	ENSSSCG00000032672	ENSSSCT00000049396	RAB9B	HGNC Symbol	100525674	HGNC:14090
ENSSSCG00000031031	1.80847	2.50107	5.1022	3.34355e-05	0.000608893	ENSSSCG00000031031	ENSSSCT00000037811	CSMD3	HGNC Symbol	100621741	HGNC:19291
ENSSSCG00000002315	1.81027	3.06424	9.15178	1.21227e-08	7.27708e-07	ENSSSCG00000002315	ENSSSCT00000037165	SLC8A3	HGNC Symbol	100152101	HGNC:11070
ENSSSCG00000013354	1.81056	4.46622	3.80992	0.000646119	0.00750991	ENSSSCG00000013354	ENSSSCT00000014585	CSRP3	NCBI gene	100337687
ENSSSCG00000003755	1.81207	3.27795	3.98736	0.000431596	0.00528162	ENSSSCG00000003755	ENSSSCT00000044279	MCOLN2	HGNC Symbol	100522324	HGNC:13357
ENSSSCG00000023169	1.81786	2.9335	5.50585	1.40884e-05	0.000285824	ENSSSCG00000023169	ENSSSCT00000027811	CA10	HGNC Symbol	100519048	HGNC:1369
ENSSSCG00000023225	1.82184	1.42632	4.98521	4.27474e-05	0.000750369	ENSSSCG00000023225	ENSSSCT00000064823	SYN2	HGNC Symbol	100626060	HGNC:11495
ENSSSCG00000014389	1.82569	0.845246	4.45851	0.000138966	0.0020197	ENSSSCG00000014389	ENSSSCT00000015726	RELL2	HGNC Symbol	100519540	HGNC:26902
ENSSSCG00000006874	1.8262	4.0794	11.1429	5.23871e-10	5.57789e-08	ENSSSCG00000006874	ENSSSCT00000044032	PALMD	NCBI gene	654413
ENSSSCG00000037207	1.82688	2.13393	4.88015	5.42259e-05	0.000913388	ENSSSCG00000037207	ENSSSCT00000040720	NXPH1	HGNC Symbol	100511893	HGNC:20693
ENSSSCG00000011848	1.8276	8.37744	7.44426	3.25756e-07	1.17911e-05	ENSSSCG00000011848	ENSSSCT00000012960	TFRC	NCBI gene	397062
ENSSSCG00000034949	1.8277	3.97991	9.80138	4.14382e-09	2.99321e-07	ENSSSCG00000034949	ENSSSCT00000041079			NA
ENSSSCG00000016115	1.82996	-0.0147258	6.25624	2.78714e-06	7.10769e-05	ENSSSCG00000016115	ENSSSCT00000049114	ICA1L	HGNC Symbol	100512743	HGNC:14442
ENSSSCG00000014430	1.83089	5.78023	13.5498	1.97549e-11	3.55803e-09	ENSSSCG00000014430	ENSSSCT00000056134	ABLIM3	HGNC Symbol	100515194	HGNC:29132
ENSSSCG00000016823	1.831	5.84346	7.60452	2.32837e-07	8.86787e-06	ENSSSCG00000016823	ENSSSCT00000018316			100270814
ENSSSCG00000038844	1.83229	3.11317	5.36351	1.93808e-05	0.000377951	ENSSSCG00000038844	ENSSSCT00000041737	SMIM5	HGNC Symbol	100625566	HGNC:40030
ENSSSCG00000001498	1.83534	1.79166	7.44502	2.61278e-07	9.74746e-06	ENSSSCG00000001498	ENSSSCT00000061050	BEND6	HGNC Symbol	100153820	HGNC:20871
ENSSSCG00000025188	1.83799	1.18911	7.98591	9.47777e-08	4.24087e-06	ENSSSCG00000025188	ENSSSCT00000049356	LEPR	HGNC Symbol	396836	HGNC:6554
ENSSSCG00000036044	1.84105	2.40297	7.38478	2.93229e-07	1.07471e-05	ENSSSCG00000036044	ENSSSCT00000060454			100525659
ENSSSCG00000005762	1.84179	1.49782	6.37995	2.15949e-06	5.80119e-05	ENSSSCG00000005762	ENSSSCT00000040143	KCNT1	HGNC Symbol	100519817	HGNC:18865
ENSSSCG00000006688	1.84266	2.43755	8.4485	4.10539e-08	2.07179e-06	ENSSSCG00000006688	ENSSSCT00000007327	ANKRD35	HGNC Symbol	100511691	HGNC:26323
ENSSSCG00000008950	1.84538	5.72177	3.99552	0.000427495	0.00524464	ENSSSCG00000008950	ENSSSCT00000009804	AFM	HGNC Symbol	100628071	HGNC:316
ENSSSCG00000004081	1.85295	0.489033	6.55645	1.50579e-06	4.33235e-05	ENSSSCG00000004081	ENSSSCT00000030512			NA
ENSSSCG00000025834	1.85339	4.38086	10.5347	1.30661e-09	1.17651e-07	ENSSSCG00000025834	ENSSSCT00000024523	FNDC5	HGNC Symbol	100622587	HGNC:20240
ENSSSCG00000036948	1.85689	2.21561	4.85788	5.7793e-05	0.000962358	ENSSSCG00000036948	ENSSSCT00000039421			102167611
ENSSSCG00000023333	1.85893	2.00882	3.81095	0.000621584	0.00724876	ENSSSCG00000023333	ENSSSCT00000027887	FCN2	NCBI gene	396881
ENSSSCG00000007504	1.86141	5.65712	6.07849	4.87466e-06	0.000114503	ENSSSCG00000007504	ENSSSCT00000008216	RBM38	HGNC Symbol	100125973	HGNC:15818
ENSSSCG00000001078	1.8617	5.22438	6.38517	2.62925e-06	6.80015e-05	ENSSSCG00000001078	ENSSSCT00000001173	MBOAT1	HGNC Symbol	100152017	HGNC:21579
ENSSSCG00000004822	1.86422	3.85345	8.79175	2.24625e-08	1.2651e-06	ENSSSCG00000004822	ENSSSCT00000028916	ALDH1A3	HGNC Symbol	102162530	HGNC:409
ENSSSCG00000014347	1.8652	2.15546	5.0472	3.74469e-05	0.000670231	ENSSSCG00000014347	ENSSSCT00000015675	PROB1	HGNC Symbol	100522667	HGNC:41906
ENSSSCG00000015914	1.86536	2.88483	6.11052	3.79894e-06	9.39239e-05	ENSSSCG00000015914	ENSSSCT00000022654	SCN7A	HGNC Symbol	100516881	HGNC:10594
ENSSSCG00000024103	1.86752	3.22912	4.26995	0.000228161	0.00307311	ENSSSCG00000024103	ENSSSCT00000029275	ADPRHL1	HGNC Symbol	100620837	HGNC:21303
ENSSSCG00000010607	1.86873	2.72828	4.95381	4.74376e-05	0.000818903	ENSSSCG00000010607	ENSSSCT00000023894	COL17A1	HGNC Symbol	414914	HGNC:2194
ENSSSCG00000001137	1.87261	5.0592	5.70716	1.04646e-05	0.000223168	ENSSSCG00000001137	ENSSSCT00000001233	HIST1H1D	HGNC Symbol	NA	HGNC:4717
ENSSSCG00000002653	1.87272	1.67701	5.57856	1.16761e-05	0.000245638	ENSSSCG00000002653	ENSSSCT00000002944			100512414
ENSSSCG00000022236	1.87542	4.21178	8.50549	3.8256e-08	1.95804e-06	ENSSSCG00000022236	ENSSSCT00000041016	FOLR1	HGNC Symbol	397579	HGNC:3791
ENSSSCG00000028172	1.87574	4.41529	8.71154	2.72907e-08	1.47441e-06	ENSSSCG00000028172	ENSSSCT00000023759	FAM78A	HGNC Symbol	100624292	HGNC:25465
ENSSSCG00000003768	1.87701	5.603	5.98567	5.8908e-06	0.000135749	ENSSSCG00000003768	ENSSSCT00000029114	NEXN	HGNC Symbol	100510913	HGNC:29557
ENSSSCG00000031692	1.87742	1.30578	5.79516	7.34136e-06	0.000163994	ENSSSCG00000031692	ENSSSCT00000050671			NA
ENSSSCG00000002262	1.87971	1.84374	4.90146	5.17001e-05	0.000879988	ENSSSCG00000002262	ENSSSCT00000052928	SV2B	HGNC Symbol	100157784	HGNC:16874
ENSSSCG00000026185	1.88269	1.28509	4.909	5.06405e-05	0.00086701	ENSSSCG00000026185	ENSSSCT00000027265	VWA5B2	HGNC Symbol	NA	HGNC:25144
ENSSSCG00000035933	1.88636	0.767939	6.42534	1.96759e-06	5.38192e-05	ENSSSCG00000035933	ENSSSCT00000053791	MAPK15	HGNC Symbol	110260411	HGNC:24667
ENSSSCG00000004195	1.88671	6.12194	3.80857	0.00064857	0.0075324	ENSSSCG00000004195	ENSSSCT00000004636	ARG1	HGNC Symbol	397115	HGNC:663
ENSSSCG00000037684	1.88798	1.20297	6.0486	4.29681e-06	0.000104289	ENSSSCG00000037684	ENSSSCT00000066335	PDYN	HGNC Symbol	445529	HGNC:8820
ENSSSCG00000008721	1.89133	1.7723	10.1076	2.54095e-09	1.98207e-07	ENSSSCG00000008721	ENSSSCT00000059510	ABLIM2	HGNC Symbol	100522624	HGNC:19195
ENSSSCG00000032923	1.89445	3.16497	10.3195	1.82236e-09	1.52774e-07	ENSSSCG00000032923	ENSSSCT00000038909	PRND	HGNC Symbol	100512378	HGNC:15748
ENSSSCG00000009203	1.89498	2.35031	8.30887	5.26962e-08	2.56227e-06	ENSSSCG00000009203	ENSSSCT00000045276	SNCA	HGNC Symbol	641350	HGNC:11138
ENSSSCG00000036030	1.89882	2.42507	9.65569	5.24943e-09	3.5782e-07	ENSSSCG00000036030	ENSSSCT00000050110			100153198
ENSSSCG00000013667	1.90015	4.41953	8.96266	1.74919e-08	1.01252e-06	ENSSSCG00000013667	ENSSSCT00000014931	COL5A3	HGNC Symbol	397531	HGNC:14864
ENSSSCG00000014097	1.90034	2.23276	10.6846	1.03949e-09	9.71994e-08	ENSSSCG00000014097	ENSSSCT00000038239			100522306
ENSSSCG00000002980	1.90154	1.82256	4.43824	0.000148961	0.00212403	ENSSSCG00000002980	ENSSSCT00000057394			396783
ENSSSCG00000024685	1.90296	4.88446	5.96454	6.15146e-06	0.000140425	ENSSSCG00000024685	ENSSSCT00000039120	GRIA2	HGNC Symbol	100622950	HGNC:4572
ENSSSCG00000009434	1.90849	4.79562	9.41211	8.57704e-09	5.48345e-07	ENSSSCG00000009434	ENSSSCT00000010341	RGCC	HGNC Symbol	100625944	HGNC:20369
ENSSSCG00000017792	1.91011	1.8918	4.95298	4.61398e-05	0.000799337	ENSSSCG00000017792	ENSSSCT00000019364	CORO6	HGNC Symbol	100516758	HGNC:21356
ENSSSCG00000016200	1.91116	0.491522	5.09053	3.38715e-05	0.000614815	ENSSSCG00000016200	ENSSSCT00000033825	PRKAG3	NCBI gene	397149
ENSSSCG00000007288	1.91655	4.40349	6.88598	8.95442e-07	2.8309e-05	ENSSSCG00000007288	ENSSSCT00000047824			100157870
ENSSSCG00000033353	1.91674	2.65483	8.76232	2.36418e-08	1.29648e-06	ENSSSCG00000033353	ENSSSCT00000045605	LY6H	HGNC Symbol	100516078	HGNC:6728
ENSSSCG00000016634	1.91854	5.48011	7.13162	6.07557e-07	2.00962e-05	ENSSSCG00000016634	ENSSSCT00000059235	CAV1	NCBI gene	404693
ENSSSCG00000029471	1.91923	2.42993	7.04553	5.66742e-07	1.89648e-05	ENSSSCG00000029471	ENSSSCT00000032244	STAC3	HGNC Symbol	100627117	HGNC:28423
ENSSSCG00000003640	1.92193	1.8436	4.11706	0.000308945	0.00397756	ENSSSCG00000003640	ENSSSCT00000044707	GRIK3	HGNC Symbol	100511641	HGNC:4581
ENSSSCG00000021067	1.92494	6.23106	4.58546	0.000115865	0.00173169	ENSSSCG00000021067	ENSSSCT00000031402	BLVRB	HGNC Symbol	100625219	HGNC:1063
ENSSSCG00000013618	1.92542	4.12052	4.66989	9.62749e-05	0.00148296	ENSSSCG00000013618	ENSSSCT00000014873	EPOR	NCBI gene	397554
ENSSSCG00000016104	1.92724	6.73709	9.8629	4.53209e-09	3.1922e-07	ENSSSCG00000016104	ENSSSCT00000056989	TRAK2	HGNC Symbol	100511477	HGNC:13206
ENSSSCG00000037487	1.92745	0.374158	5.31793	2.05576e-05	0.000398239	ENSSSCG00000037487	ENSSSCT00000063315			100520329
ENSSSCG00000016403	1.92908	0.50606	6.63162	1.29321e-06	3.81863e-05	ENSSSCG00000016403	ENSSSCT00000037201	VIPR2	NCBI gene	100499553
ENSSSCG00000004234	1.93188	6.01241	5.29787	2.47761e-05	0.000468753	ENSSSCG00000004234	ENSSSCT00000038263	FABP7	NCBI gene	574075
ENSSSCG00000001473	1.93799	4.85746	7.55586	2.51642e-07	9.46057e-06	ENSSSCG00000001473	ENSSSCT00000036382	COL11A2	HGNC Symbol	100520915	HGNC:2187
ENSSSCG00000025270	1.93871	3.72912	7.03605	6.18728e-07	2.034e-05	ENSSSCG00000025270	ENSSSCT00000022487	CHRD	HGNC Symbol	100620350	HGNC:1949
ENSSSCG00000038965	1.93885	0.785613	6.61349	1.34153e-06	3.93742e-05	ENSSSCG00000038965	ENSSSCT00000043496	ARC	HGNC Symbol	110260202	HGNC:648
ENSSSCG00000007805	1.94156	3.41581	7.84214	1.24745e-07	5.33623e-06	ENSSSCG00000007805	ENSSSCT00000008553	ATP2A1	HGNC Symbol	100516962	HGNC:811
ENSSSCG00000033375	1.94319	0.569438	3.96945	0.00042238	0.00518624	ENSSSCG00000033375	ENSSSCT00000038979	LRRC14B	HGNC Symbol	102161292	HGNC:37268
ENSSSCG00000020963	1.9469	4.33295	14.3539	7.3411e-12	1.72717e-09	ENSSSCG00000020963	ENSSSCT00000031911			100521143
ENSSSCG00000032374	1.95007	0.512134	5.16714	2.86139e-05	0.000531709	ENSSSCG00000032374	ENSSSCT00000047055	SULT1B1	HGNC Symbol	100624541	HGNC:17845
ENSSSCG00000005190	1.95264	4.41487	13.8792	1.30932e-11	2.65264e-09	ENSSSCG00000005190	ENSSSCT00000044141	NFIB	HGNC Symbol	100155995	HGNC:7785
ENSSSCG00000002007	1.95267	-0.00970666	4.57278	0.00010749	0.00162483	ENSSSCG00000002007	ENSSSCT00000002246	FITM1	NCBI gene	100147706
ENSSSCG00000033049	1.95301	6.72357	8.90223	2.3412e-08	1.28872e-06	ENSSSCG00000033049	ENSSSCT00000049335	KLHL41	HGNC Symbol	100627572	HGNC:16905
ENSSSCG00000011877	1.95322	2.5672	6.37782	2.18066e-06	5.84728e-05	ENSSSCG00000011877	ENSSSCT00000034076	CD86	HGNC Symbol	397441	HGNC:1705
ENSSSCG00000003256	1.95383	1.12865	4.30513	0.000198278	0.00272343	ENSSSCG00000003256	ENSSSCT00000003617	PRKCG	HGNC Symbol	100518074	HGNC:9402
ENSSSCG00000022233	1.95399	3.52301	4.66625	9.6557e-05	0.00148573	ENSSSCG00000022233	ENSSSCT00000026586	GAD1	HGNC Symbol	396928	HGNC:4092
ENSSSCG00000012065	1.9631	0.89034	4.8082	6.34164e-05	0.00104056	ENSSSCG00000012065	ENSSSCT00000050450	KCNJ6	HGNC Symbol	100515928	HGNC:6267
ENSSSCG00000003737	1.96511	3.10156	4.83517	6.4348e-05	0.00105347	ENSSSCG00000003737	ENSSSCT00000064714	NOL4	HGNC Symbol	100518847	HGNC:7870
ENSSSCG00000009745	1.96522	2.86016	8.15264	6.98869e-08	3.26744e-06	ENSSSCG00000009745	ENSSSCT00000010684	ADGRD1	HGNC Symbol	100736874	HGNC:19893
ENSSSCG00000015905	1.96566	2.96518	6.93225	7.1413e-07	2.31489e-05	ENSSSCG00000015905	ENSSSCT00000057011	SCN2A	HGNC Symbol	100515171	HGNC:10588
ENSSSCG00000023754	1.96943	0.516393	6.70241	1.12128e-06	3.41017e-05	ENSSSCG00000023754	ENSSSCT00000027842			NA
ENSSSCG00000009844	1.97746	3.30255	8.4184	4.33192e-08	2.16201e-06	ENSSSCG00000009844	ENSSSCT00000059577	HSPB8	HGNC Symbol	100155338	HGNC:30171
ENSSSCG00000007983	1.98533	2.87636	5.09732	3.53897e-05	0.00063732	ENSSSCG00000007983	ENSSSCT00000055362	PDIA2	HGNC Symbol	100738360	HGNC:14180
ENSSSCG00000011978	1.98549	7.02361	7.638	2.40911e-07	9.15148e-06	ENSSSCG00000011978	ENSSSCT00000013107	CPOX	NCBI gene	100511474
ENSSSCG00000022891	1.98618	3.4573	9.08417	1.35963e-08	8.06219e-07	ENSSSCG00000022891	ENSSSCT00000030986	MYMK	HGNC Symbol	100627299	HGNC:33778
ENSSSCG00000007022	1.99062	6.02567	6.51968	2.01407e-06	5.471e-05	ENSSSCG00000007022	ENSSSCT00000053171	ANK1	HGNC Symbol	100157679	HGNC:492
ENSSSCG00000002642	1.9965	4.61164	9.12688	1.40476e-08	8.29603e-07	ENSSSCG00000002642	ENSSSCT00000037606	CDH15	HGNC Symbol	100523671	HGNC:1754
ENSSSCG00000016192	1.99708	0.912602	6.67666	1.18099e-06	3.55932e-05	ENSSSCG00000016192	ENSSSCT00000017632	PLCD4	HGNC Symbol	397119	HGNC:9062
ENSSSCG00000027160	1.99783	0.12138	3.94615	0.00044546	0.00542851	ENSSSCG00000027160	ENSSSCT00000027548	DSG3	HGNC Symbol	100625733	HGNC:3050
ENSSSCG00000017498	1.99919	2.5211	9.01879	1.51982e-08	8.86786e-07	ENSSSCG00000017498	ENSSSCT00000060749	PPP1R1B	HGNC Symbol	100736966	HGNC:9287
ENSSSCG00000020785	1.99946	6.7427	6.65738	1.53656e-06	4.39487e-05	ENSSSCG00000020785	ENSSSCT00000063146	DES	HGNC Symbol	396725	HGNC:2770
ENSSSCG00000011441	1.99965	7.43756	5.09874	3.79544e-05	0.000677651	ENSSSCG00000011441	ENSSSCT00000050122	TNNC1	NCBI gene	100156435
ENSSSCG00000029334	2.00186	3.33888	5.69024	9.99664e-06	0.000214443	ENSSSCG00000029334	ENSSSCT00000047435	MYT1L	HGNC Symbol	100626723	HGNC:7623
ENSSSCG00000035847	2.00319	4.04976	7.11966	5.48762e-07	1.86158e-05	ENSSSCG00000035847	ENSSSCT00000046669	TAL1	HGNC Symbol	100521731	HGNC:11556
ENSSSCG00000015748	2.0057	1.95296	6.4248	1.97021e-06	5.38192e-05	ENSSSCG00000015748	ENSSSCT00000017148	CSMD1	HGNC Symbol	100625335	HGNC:14026
ENSSSCG00000011110	2.00602	4.77486	9.26887	1.10842e-08	6.73689e-07	ENSSSCG00000011110	ENSSSCT00000012159	CCDC3	HGNC Symbol	100510975	HGNC:23813
ENSSSCG00000011880	2.00696	0.0819052	6.17406	3.3068e-06	8.27381e-05	ENSSSCG00000011880	ENSSSCT00000012996	EAF2	HGNC Symbol	106504176	HGNC:23115
ENSSSCG00000014443	2.00715	4.23837	7.34549	3.62409e-07	1.2892e-05	ENSSSCG00000014443	ENSSSCT00000052397	CAMK2A	HGNC Symbol	100626014	HGNC:1460
ENSSSCG00000010177	2.01232	1.57205	5.20572	2.64081e-05	0.000494499	ENSSSCG00000010177	ENSSSCT00000011143	TRIM67	HGNC Symbol	100153049	HGNC:31859
ENSSSCG00000020845	2.0126	0.989532	4.4414	0.000145113	0.00208549	ENSSSCG00000020845	ENSSSCT00000061511	CDH9	HGNC Symbol	100626823	HGNC:1768
ENSSSCG00000038455	2.01732	2.8688	6.41366	2.06768e-06	5.59578e-05	ENSSSCG00000038455	ENSSSCT00000039066	RBM24	HGNC Symbol	100156013	HGNC:21539
ENSSSCG00000001682	2.01827	1.11396	7.38112	2.95361e-07	1.07981e-05	ENSSSCG00000001682	ENSSSCT00000001878	DLK2	HGNC Symbol	100145892	HGNC:21113
ENSSSCG00000039557	2.01964	1.16773	5.1152	3.2092e-05	0.000586541	ENSSSCG00000039557	ENSSSCT00000056208	TRIM54	NCBI gene	100689265
ENSSSCG00000011195	2.03068	0.801903	5.08315	3.44453e-05	0.000624167	ENSSSCG00000011195	ENSSSCT00000012260	GALNT15	HGNC Symbol	100157572	HGNC:21531
ENSSSCG00000015567	2.0316	4.55106	9.81422	4.41403e-09	3.15625e-07	ENSSSCG00000015567	ENSSSCT00000035845	FAM129A	NCBI gene	100516994
ENSSSCG00000012276	2.03307	2.53517	8.6352	2.95242e-08	1.58919e-06	ENSSSCG00000012276	ENSSSCT00000013425	SYN1	HGNC Symbol	100216310	HGNC:11494
ENSSSCG00000005938	2.0343	3.33476	6.8444	8.96907e-07	2.8309e-05	ENSSSCG00000005938	ENSSSCT00000006520			100519955
ENSSSCG00000017717	2.03676	5.09632	8.33955	6.15579e-08	2.91541e-06	ENSSSCG00000017717	ENSSSCT00000065928	UNC45B	NCBI gene	100134956
ENSSSCG00000005316	2.04024	7.69153	10.6578	1.33332e-09	1.17873e-07	ENSSSCG00000005316	ENSSSCT00000005854	TPM2	HGNC Symbol	396693	HGNC:12011
ENSSSCG00000036007	2.04191	5.48696	12.0515	1.55884e-10	1.94349e-08	ENSSSCG00000036007	ENSSSCT00000041663	MFAP4	HGNC Symbol	110256120	HGNC:7035
ENSSSCG00000013296	2.04536	2.86822	4.75512	7.67752e-05	0.00121863	ENSSSCG00000013296	ENSSSCT00000051003	SLC1A2	HGNC Symbol	100627068	HGNC:10940
ENSSSCG00000005456	2.04793	2.94524	7.66917	1.70974e-07	6.85163e-06	ENSSSCG00000005456	ENSSSCT00000006001	MUSK	HGNC Symbol	100515121	HGNC:7525
ENSSSCG00000037697	2.04895	4.28964	12.55	7.25317e-11	1.07961e-08	ENSSSCG00000037697	ENSSSCT00000042794	MGP	NCBI gene	397206
ENSSSCG00000008413	2.05173	2.76898	10.3434	1.75596e-09	1.4979e-07	ENSSSCG00000008413	ENSSSCT00000048891	GPR75	HGNC Symbol	100517153	HGNC:4526
ENSSSCG00000004453	2.0527	3.63288	8.914	1.8388e-08	1.05601e-06	ENSSSCG00000004453	ENSSSCT00000038829	SNAP91	HGNC Symbol	100521763	HGNC:14986
ENSSSCG00000036570	2.05498	1.21792	6.14307	3.52781e-06	8.75174e-05	ENSSSCG00000036570	ENSSSCT00000056826	CTXN3	HGNC Symbol	100514279	HGNC:31110
ENSSSCG00000032052	2.05529	0.415316	8.22995	6.07587e-08	2.88693e-06	ENSSSCG00000032052	ENSSSCT00000039920			NA
ENSSSCG00000006431	2.05641	6.69348	5.72801	1.00268e-05	0.000214773	ENSSSCG00000006431	ENSSSCT00000007045	SPTA1	HGNC Symbol	100152068	HGNC:11272
ENSSSCG00000014149	2.05873	6.62122	9.83161	5.15906e-09	3.54978e-07	ENSSSCG00000014149	ENSSSCT00000053215	MEF2C	HGNC Symbol	733590	HGNC:6996
ENSSSCG00000011260	2.06036	2.52464	4.54192	0.000122489	0.00181765	ENSSSCG00000011260	ENSSSCT00000012328	SCN10A	HGNC Symbol	100518274	HGNC:10582
ENSSSCG00000033489	2.06686	1.6293	4.90208	5.27102e-05	0.000893013	ENSSSCG00000033489	ENSSSCT00000045573	C10orf71	HGNC Symbol	100521158	HGNC:26973
ENSSSCG00000008521	2.06996	0.31779	6.42668	1.96293e-06	5.38192e-05	ENSSSCG00000008521	ENSSSCT00000009325	SRD5A2	HGNC Symbol	397048	HGNC:11285
ENSSSCG00000038345	2.07016	3.31105	6.38921	2.27421e-06	6.00976e-05	ENSSSCG00000038345	ENSSSCT00000017023	IKZF1	HGNC Symbol	100515333	HGNC:13176
ENSSSCG00000006311	2.0738	3.26097	7.18005	4.58747e-07	1.58572e-05	ENSSSCG00000006311	ENSSSCT00000006921	DUSP27	HGNC Symbol	100153962	HGNC:25034
ENSSSCG00000006352	2.08399	3.34155	8.19672	6.51826e-08	3.0573e-06	ENSSSCG00000006352	ENSSSCT00000006961	MPZ	HGNC Symbol	100153273	HGNC:7225
ENSSSCG00000015632	2.08633	2.24504	6.09292	3.94332e-06	9.66742e-05	ENSSSCG00000015632	ENSSSCT00000017026			NA
ENSSSCG00000002444	2.08849	5.43275	11.2756	4.96113e-10	5.32118e-08	ENSSSCG00000002444	ENSSSCT00000052301	FBLN5	HGNC Symbol	100155248	HGNC:3602
ENSSSCG00000000195	2.08928	4.66864	5.31599	2.38572e-05	0.000453721	ENSSSCG00000000195	ENSSSCT00000050603	PRPH	HGNC Symbol	100152434	HGNC:9461
ENSSSCG00000004119	2.09286	0.760915	5.09522	3.35513e-05	0.00061024	ENSSSCG00000004119	ENSSSCT00000061713	GRM1	HGNC Symbol	100625610	HGNC:4593
ENSSSCG00000004039	2.09323	0.86772	5.70764	8.85519e-06	0.000191364	ENSSSCG00000004039	ENSSSCT00000004467	SLC22A3	HGNC Symbol	100142677	HGNC:10967
ENSSSCG00000010340	2.09499	6.79584	7.26036	4.84351e-07	1.66633e-05	ENSSSCG00000010340	ENSSSCT00000049016	PRXL2A	HGNC Symbol	100155717	HGNC:28651
ENSSSCG00000015363	2.09565	0.486069	5.00765	4.07221e-05	0.000721766	ENSSSCG00000015363	ENSSSCT00000043455	AGR2	HGNC Symbol	100514482	HGNC:328
ENSSSCG00000007369	2.10443	2.67934	7.19093	4.29934e-07	1.4932e-05	ENSSSCG00000007369	ENSSSCT00000008065			100155350
ENSSSCG00000030515	2.10465	1.22454	6.92576	7.18094e-07	2.32258e-05	ENSSSCG00000030515	ENSSSCT00000031430	GABRA4	HGNC Symbol	100622712	HGNC:4078
ENSSSCG00000000607	2.10665	2.42854	6.04502	4.45721e-06	0.000106411	ENSSSCG00000000607	ENSSSCT00000032957	ART4	HGNC Symbol	100152653	HGNC:726
ENSSSCG00000007857	2.10695	2.58001	4.32549	0.000201163	0.00275268	ENSSSCG00000007857	ENSSSCT00000050202	ACSM3	HGNC Symbol	100512220	HGNC:10522
ENSSSCG00000005296	2.10831	3.17385	7.1399	4.96039e-07	1.69853e-05	ENSSSCG00000005296	ENSSSCT00000005833	PHF24	HGNC Symbol	100525378	HGNC:29180
ENSSSCG00000007728	2.11567	1.02791	6.49139	1.71995e-06	4.82478e-05	ENSSSCG00000007728	ENSSSCT00000008473			NA
ENSSSCG00000001873	2.11788	4.10963	13.6416	1.76036e-11	3.37873e-09	ENSSSCG00000001873	ENSSSCT00000002098	CSPG4	HGNC Symbol	733676	HGNC:2466
ENSSSCG00000023031	2.11797	6.37703	3.93144	0.000494762	0.00594979	ENSSSCG00000023031	ENSSSCT00000039113	TNNT2	NCBI gene	100622450
ENSSSCG00000017909	2.12935	-0.201763	6.91773	7.29652e-07	2.35474e-05	ENSSSCG00000017909	ENSSSCT00000019489	CHRNE	HGNC Symbol	NA	HGNC:1966
ENSSSCG00000040057	2.13317	1.65162	2.84512	0.00550028	0.0474357	ENSSSCG00000040057	ENSSSCT00000049466	EOMES	HGNC Symbol	100622125	HGNC:3372
ENSSSCG00000008919	2.13586	4.35423	4.52023	0.000133983	0.00196423	ENSSSCG00000008919	ENSSSCT00000062088	EPHA5	HGNC Symbol	100511463	HGNC:3389
ENSSSCG00000026943	2.13613	0.320341	7.05767	5.53622e-07	1.87371e-05	ENSSSCG00000026943	ENSSSCT00000025979	MRAP2	HGNC Symbol	100515980	HGNC:21232
ENSSSCG00000016286	2.13935	0.539993	7.62489	1.85761e-07	7.3481e-06	ENSSSCG00000016286	ENSSSCT00000017734	PRSS56	HGNC Symbol	100737499	HGNC:39433
ENSSSCG00000008712	2.14047	3.02064	7.64348	1.81063e-07	7.23608e-06	ENSSSCG00000008712	ENSSSCT00000009531			100737053
ENSSSCG00000027613	2.14339	1.93884	6.64277	1.26503e-06	3.75823e-05	ENSSSCG00000027613	ENSSSCT00000029492			NA
ENSSSCG00000000146	2.14541	3.96447	8.88095	2.10891e-08	1.19699e-06	ENSSSCG00000000146	ENSSSCT00000057164	MYH11	HGNC Symbol	100627924	HGNC:7569
ENSSSCG00000009720	2.14884	1.78262	8.46997	3.95314e-08	2.00921e-06	ENSSSCG00000009720	ENSSSCT00000065233	DDX60	HGNC Symbol	100158037	HGNC:25942
ENSSSCG00000003876	2.1527	4.18314	9.31328	1.02166e-08	6.31483e-07	ENSSSCG00000003876	ENSSSCT00000004288	CDKN2C	HGNC Symbol	100515210	HGNC:1789
ENSSSCG00000023710	2.15296	5.83531	13.2082	3.44339e-11	5.70782e-09	ENSSSCG00000023710	ENSSSCT00000038490	REEP1	HGNC Symbol	100522432	HGNC:25786
ENSSSCG00000027439	2.15388	3.77844	4.55935	0.00012295	0.00182264	ENSSSCG00000027439	ENSSSCT00000027927	HAO1	HGNC Symbol	100627803	HGNC:4809
ENSSSCG00000038610	2.15617	1.27108	9.2439	1.03826e-08	6.39034e-07	ENSSSCG00000038610	ENSSSCT00000051512	INHBB	NCBI gene	397490
ENSSSCG00000006745	2.1587	3.92386	6.11895	4.38272e-06	0.000105496	ENSSSCG00000006745	ENSSSCT00000066296	CASQ2	HGNC Symbol	397436	HGNC:1513
ENSSSCG00000027558	2.15949	3.65076	7.32569	3.63242e-07	1.2892e-05	ENSSSCG00000027558	ENSSSCT00000025444	GABBR2	HGNC Symbol	100511175	HGNC:4507
ENSSSCG00000006116	2.16293	3.06301	12.3993	8.88883e-11	1.25885e-08	ENSSSCG00000006116	ENSSSCT00000054417	SLC26A7	HGNC Symbol	100626316	HGNC:14467
ENSSSCG00000002313	2.17995	0.225464	3.10161	0.00309039	0.0288531	ENSSSCG00000002313	ENSSSCT00000002575	SLC10A1	HGNC Symbol	100153302	HGNC:10905
ENSSSCG00000017307	2.18204	6.89749	5.50649	1.59492e-05	0.000318265	ENSSSCG00000017307	ENSSSCT00000036917	MYL4	HGNC Symbol	100516998	HGNC:7585
ENSSSCG00000025413	2.18764	2.79982	3.1672	0.00271794	0.0258284	ENSSSCG00000025413	ENSSSCT00000024497			100737875
ENSSSCG00000001775	2.18874	1.37395	8.25684	5.7894e-08	2.78713e-06	ENSSSCG00000001775	ENSSSCT00000001990	MINAR1	HGNC Symbol	100622753	HGNC:29172
ENSSSCG00000005593	2.19121	5.44073	11.4776	3.77411e-10	4.30101e-08	ENSSSCG00000005593	ENSSSCT00000053133	OLFML2A	HGNC Symbol	100154062	HGNC:27270
ENSSSCG00000032710	2.19311	4.9541	8.91635	2.28711e-08	1.28315e-06	ENSSSCG00000032710	ENSSSCT00000044115	E2F2	HGNC Symbol	110261113	HGNC:3114
ENSSSCG00000026559	2.19322	1.38194	7.96524	9.85018e-08	4.34603e-06	ENSSSCG00000026559	ENSSSCT00000032131	EML6	HGNC Symbol	100516074	HGNC:35412
ENSSSCG00000006754	2.20038	1.20857	7.32038	3.32107e-07	1.19912e-05	ENSSSCG00000006754	ENSSSCT00000007399	AMPD1	HGNC Symbol	100101472	HGNC:468
ENSSSCG00000026457	2.20205	1.09549	8.31043	5.25719e-08	2.56227e-06	ENSSSCG00000026457	ENSSSCT00000032183			NA
ENSSSCG00000005737	2.20856	2.98258	5.80646	7.86756e-06	0.00017336	ENSSSCG00000005737	ENSSSCT00000006308	GFI1B	HGNC Symbol	100514698	HGNC:4238
ENSSSCG00000011717	2.21004	1.89939	6.4911	1.73083e-06	4.84599e-05	ENSSSCG00000011717	ENSSSCT00000045104	IGSF10	HGNC Symbol	100524956	HGNC:26384
ENSSSCG00000023891	2.21382	2.20443	8.12479	7.35492e-08	3.40591e-06	ENSSSCG00000023891	ENSSSCT00000052030	GRM7	HGNC Symbol	100621119	HGNC:4599
ENSSSCG00000035445	2.2153	4.24549	5.92477	6.68272e-06	0.000151133	ENSSSCG00000035445	ENSSSCT00000065889	SEZ6	HGNC Symbol	100518932	HGNC:15955
ENSSSCG00000015649	2.21615	3.69647	10.2597	2.02356e-09	1.67714e-07	ENSSSCG00000015649	ENSSSCT00000039882	DYRK3	HGNC Symbol	100739107	HGNC:3094
ENSSSCG00000000918	2.22101	0.998172	4.58645	0.000107238	0.00162279	ENSSSCG00000000918	ENSSSCT00000001002	EPYC	HGNC Symbol	100155436	HGNC:3053
ENSSSCG00000032664	2.22269	1.66802	9.05314	1.43383e-08	8.3997e-07	ENSSSCG00000032664	ENSSSCT00000051349	HPCA	HGNC Symbol	100144505	HGNC:5144
ENSSSCG00000014434	2.23093	1.51929	9.49277	6.86094e-09	4.56988e-07	ENSSSCG00000014434	ENSSSCT00000015779	IL17B	HGNC Symbol	102162772	HGNC:5982
ENSSSCG00000001735	2.23763	4.76988	6.39512	2.58082e-06	6.69865e-05	ENSSSCG00000001735	ENSSSCT00000001940	RHAG	HGNC Symbol	100516620	HGNC:10006
ENSSSCG00000015716	2.23835	1.88046	4.78559	7.02095e-05	0.00113416	ENSSSCG00000015716	ENSSSCT00000034415	MARCO	NCBI gene	100516298
ENSSSCG00000022500	2.23871	0.888488	6.04589	4.32628e-06	0.000104663	ENSSSCG00000022500	ENSSSCT00000025385	IL20RB	HGNC Symbol	100620875	HGNC:6004
ENSSSCG00000033762	2.24815	1.15276	6.34442	2.32574e-06	6.11661e-05	ENSSSCG00000033762	ENSSSCT00000039047	NATD1	HGNC Symbol	110256145	HGNC:30770
ENSSSCG00000027684	2.24889	2.12442	4.37008	0.000180751	0.00251581	ENSSSCG00000027684	ENSSSCT00000028044	TRIM63	NCBI gene	100431101
ENSSSCG00000020736	2.25184	5.47185	11.488	3.88398e-10	4.32486e-08	ENSSSCG00000020736	ENSSSCT00000028719	ADD2	HGNC Symbol	100624449	HGNC:244
ENSSSCG00000033190	2.25508	5.90495	7.00815	7.8084e-07	2.49783e-05	ENSSSCG00000033190	ENSSSCT00000055832			407773
ENSSSCG00000038275	2.25873	2.39179	6.06072	4.41972e-06	0.000106212	ENSSSCG00000038275	ENSSSCT00000038789			100518860
ENSSSCG00000008725	2.26188	2.05667	9.44936	7.37181e-09	4.82209e-07	ENSSSCG00000008725	ENSSSCT00000009545	CYTL1	HGNC Symbol	100624008	HGNC:24435
ENSSSCG00000008215	2.26467	5.55645	5.98191	5.94579e-06	0.0001368	ENSSSCG00000008215	ENSSSCT00000048896	SMYD1	HGNC Symbol	100294702	HGNC:20986
ENSSSCG00000030395	2.26636	0.462505	8.92972	1.77103e-08	1.02111e-06	ENSSSCG00000030395	ENSSSCT00000048988	ASB5	HGNC Symbol	100511413	HGNC:17180
ENSSSCG00000026791	2.26726	5.3672	5.64577	1.19159e-05	0.000250096	ENSSSCG00000026791	ENSSSCT00000029821	RHCE	NCBI gene	397670
ENSSSCG00000032282	2.27755	3.38384	6.34087	2.67187e-06	6.87381e-05	ENSSSCG00000032282	ENSSSCT00000065290	ACP5	HGNC Symbol	397414	HGNC:124
ENSSSCG00000015108	2.27861	6.20204	7.33128	4.24469e-07	1.4783e-05	ENSSSCG00000015108	ENSSSCT00000060506	HMBS	HGNC Symbol	396581	HGNC:4982
ENSSSCG00000017868	2.28198	2.76538	10.4548	1.47809e-09	1.29036e-07	ENSSSCG00000017868	ENSSSCT00000062924			100519563
ENSSSCG00000012161	2.28418	2.1958	7.98243	9.5456e-08	4.25815e-06	ENSSSCG00000012161	ENSSSCT00000013302	MAP7D2	HGNC Symbol	100739061	HGNC:25899
ENSSSCG00000000033	2.29165	3.56063	8.5478	3.76282e-08	1.94639e-06	ENSSSCG00000000033	ENSSSCT00000000035	TSPO	NCBI gene	396592
ENSSSCG00000040860	2.29386	-0.451274	7.4582	2.5501e-07	9.56254e-06	ENSSSCG00000040860	ENSSSCT00000062324	NMRK2	HGNC Symbol	100624588	HGNC:17871
ENSSSCG00000034328	2.29401	1.20047	8.44705	4.11886e-08	2.07179e-06	ENSSSCG00000034328	ENSSSCT00000052295	SP7	HGNC Symbol	404701	HGNC:17321
ENSSSCG00000025353	2.29831	6.28483	9.88906	5.19e-09	3.55429e-07	ENSSSCG00000025353	ENSSSCT00000046915	TNNT1	HGNC Symbol	396579	HGNC:11948
ENSSSCG00000011238	2.30114	4.00339	11.6584	2.51922e-10	2.93982e-08	ENSSSCG00000011238	ENSSSCT00000012305	ARPP21	HGNC Symbol	100512986	HGNC:16968
ENSSSCG00000027237	2.31042	4.30102	6.12409	4.45182e-06	0.000106411	ENSSSCG00000027237	ENSSSCT00000023255	GATA1	NCBI gene	100620659
ENSSSCG00000006216	2.31927	4.33158	6.90516	9.51444e-07	2.95921e-05	ENSSSCG00000006216	ENSSSCT00000006812	TRIM55	HGNC Symbol	100152010	HGNC:14215
ENSSSCG00000033383	2.32678	1.78299	11.3546	3.84661e-10	4.32486e-08	ENSSSCG00000033383	ENSSSCT00000044768	AVPR1A	HGNC Symbol	100525342	HGNC:895
ENSSSCG00000038970	2.3334	2.80446	9.17882	1.15895e-08	6.98577e-07	ENSSSCG00000038970	ENSSSCT00000059131	BCL2L15	HGNC Symbol	100517031	HGNC:33624
ENSSSCG00000017956	2.3347	1.11639	9.88852	3.60372e-09	2.6684e-07	ENSSSCG00000017956	ENSSSCT00000019540	CD68	NCBI gene	103158530
ENSSSCG00000013893	2.3436	3.88317	8.67717	3.13071e-08	1.6667e-06	ENSSSCG00000013893	ENSSSCT00000062797	ARRDC2	HGNC Symbol	100519298	HGNC:25225
ENSSSCG00000022429	2.35193	2.42904	12.6497	6.34993e-11	9.54912e-09	ENSSSCG00000022429	ENSSSCT00000027055	KAZALD1	NCBI gene	100624902
ENSSSCG00000006243	2.35246	4.68117	13.579	1.94293e-11	3.55803e-09	ENSSSCG00000006243	ENSSSCT00000006841	PENK	HGNC Symbol	100152093	HGNC:8831
ENSSSCG00000024837	2.35295	1.96291	8.5615	3.36342e-08	1.77761e-06	ENSSSCG00000024837	ENSSSCT00000029033	SYT12	HGNC Symbol	100625267	HGNC:18381
ENSSSCG00000024476	2.35468	2.55042	6.08838	4.25311e-06	0.000103573	ENSSSCG00000024476	ENSSSCT00000023639	CES3	NCBI gene	100626873
ENSSSCG00000011884	2.3554	3.94664	11.8255	1.98977e-10	2.37897e-08	ENSSSCG00000011884	ENSSSCT00000062122	HCLS1	HGNC Symbol	100521992	HGNC:4844
ENSSSCG00000004938	2.35592	5.44384	13.221	3.55631e-11	5.764e-09	ENSSSCG00000004938	ENSSSCT00000044216	DENND4A	HGNC Symbol	100157295	HGNC:24321
ENSSSCG00000009913	2.35917	0.124765	7.55447	2.1237e-07	8.17374e-06	ENSSSCG00000009913	ENSSSCT00000010863	CABP1	HGNC Symbol	100157460	HGNC:1384
ENSSSCG00000037039	2.37597	0.0263416	7.57008	2.06193e-07	7.99931e-06	ENSSSCG00000037039	ENSSSCT00000055740	PPP1R27	HGNC Symbol	110255937	HGNC:16813
ENSSSCG00000040228	2.37701	3.11559	10.7075	1.00462e-09	9.51586e-08	ENSSSCG00000040228	ENSSSCT00000045941			NA
ENSSSCG00000012040	2.37738	0.177972	8.77547	2.31263e-08	1.28757e-06	ENSSSCG00000012040	ENSSSCT00000013172	OLIG1	HGNC Symbol	100620095	HGNC:16983
ENSSSCG00000003693	2.38382	5.47654	7.62993	2.44791e-07	9.27471e-06	ENSSSCG00000003693	ENSSSCT00000028416	MYOM1	HGNC Symbol	100522496	HGNC:7613
ENSSSCG00000012347	2.38426	7.7273	6.53439	1.95987e-06	5.38192e-05	ENSSSCG00000012347	ENSSSCT00000013502	ALAS2	HGNC Symbol	100518817	HGNC:397
ENSSSCG00000025128	2.3874	1.28549	5.28538	2.29638e-05	0.000439596	ENSSSCG00000025128	ENSSSCT00000024687	CPN2	HGNC Symbol	100627569	HGNC:2313
ENSSSCG00000036059	2.38915	2.62431	8.21062	6.36128e-08	2.99329e-06	ENSSSCG00000036059	ENSSSCT00000057169	HSPB3	HGNC Symbol	100519061	HGNC:5248
ENSSSCG00000024061	2.39339	6.63253	11.5366	4.11389e-10	4.4783e-08	ENSSSCG00000024061	ENSSSCT00000039228	TNNI1	HGNC Symbol	396947	HGNC:11945
ENSSSCG00000037019	2.39937	2.3964	7.30677	3.49223e-07	1.24856e-05	ENSSSCG00000037019	ENSSSCT00000039259	CAMK4	HGNC Symbol	100515364	HGNC:1464
ENSSSCG00000004803	2.40856	9.33182	7.68427	2.21756e-07	8.46794e-06	ENSSSCG00000004803	ENSSSCT00000005302	ACTC1	NCBI gene	100152267
ENSSSCG00000039710	2.41451	7.17831	4.28045	0.000228712	0.00307769	ENSSSCG00000039710	ENSSSCT00000058760	MYL2	HGNC Symbol	396690	HGNC:7583
ENSSSCG00000016605	2.4148	1.9808	4.06068	0.000373079	0.00465934	ENSSSCG00000016605	ENSSSCT00000018078	LMOD2	HGNC Symbol	100525195	HGNC:6648
ENSSSCG00000014324	2.41591	4.80914	10.0716	3.48335e-09	2.59243e-07	ENSSSCG00000014324	ENSSSCT00000053336	MYOT	HGNC Symbol	100101550	HGNC:12399
ENSSSCG00000008723	2.41826	3.7874	17.6473	1.97561e-13	1.25297e-10	ENSSSCG00000008723	ENSSSCT00000009543	HTRA3	NCBI gene	100337673
ENSSSCG00000023010	2.41831	5.00615	11.5959	3.33638e-10	3.86252e-08	ENSSSCG00000023010	ENSSSCT00000037726	TMOD1	HGNC Symbol	100316850	HGNC:11871
ENSSSCG00000024676	2.42104	3.14814	10.6099	1.16555e-09	1.06262e-07	ENSSSCG00000024676	ENSSSCT00000029367	SRPK3	HGNC Symbol	100240720	HGNC:11402
ENSSSCG00000016720	2.43035	4.08127	12.3372	9.84695e-11	1.38113e-08	ENSSSCG00000016720	ENSSSCT00000040151	PGAM2	HGNC Symbol	100188980	HGNC:8889
ENSSSCG00000001910	2.43681	4.93799	20.9859	8.92166e-15	1.21075e-11	ENSSSCG00000001910	ENSSSCT00000002139	ISLR	HGNC Symbol	100152082	HGNC:6133
ENSSSCG00000030303	2.44127	3.57353	15.3351	2.33383e-12	7.40076e-10	ENSSSCG00000030303	ENSSSCT00000058868	ACHE	HGNC Symbol	100621099	HGNC:108
ENSSSCG00000017500	2.44359	2.61188	6.0377	4.86649e-06	0.000114503	ENSSSCG00000017500	ENSSSCT00000059720	TCAP	NCBI gene	100271745
ENSSSCG00000001800	2.44999	2.86104	12.303	1.01363e-10	1.39489e-08	ENSSSCG00000001800	ENSSSCT00000053739	TM6SF1	HGNC Symbol	100155238	HGNC:11860
ENSSSCG00000040940	2.45573	4.04321	6.6597	1.53287e-06	4.39292e-05	ENSSSCG00000040940	ENSSSCT00000057598	CCL16	HGNC Symbol	100516396	HGNC:10614
ENSSSCG00000017645	2.46569	2.29832	9.59153	5.83583e-09	3.90492e-07	ENSSSCG00000017645	ENSSSCT00000019208	TEX14	HGNC Symbol	100737915	HGNC:11737
ENSSSCG00000004728	2.46716	2.23282	9.84849	3.84459e-09	2.81814e-07	ENSSSCG00000004728	ENSSSCT00000005221	CAPN3	HGNC Symbol	397349	HGNC:1480
ENSSSCG00000016176	2.46768	1.47116	7.07309	5.37817e-07	1.8287e-05	ENSSSCG00000016176	ENSSSCT00000017613	MARCH4	HGNC Symbol	100513956	HGNC:29269
ENSSSCG00000007437	2.47368	2.5968	7.75293	1.52421e-07	6.33684e-06	ENSSSCG00000007437	ENSSSCT00000044522	SLC12A5	HGNC Symbol	100155991	HGNC:13818
ENSSSCG00000022209	2.47767	1.85414	7.23245	3.97367e-07	1.39336e-05	ENSSSCG00000022209	ENSSSCT00000028651	ITGB1BP2	HGNC Symbol	613129	HGNC:6154
ENSSSCG00000026600	2.47979	1.6187	8.24878	5.87955e-08	2.82121e-06	ENSSSCG00000026600	ENSSSCT00000026827	KLHL30	HGNC Symbol	100623077	HGNC:24770
ENSSSCG00000025414	2.48675	3.53295	3.99797	0.000429936	0.00526572	ENSSSCG00000025414	ENSSSCT00000030078	PYY	HGNC Symbol	100512433	HGNC:9748
ENSSSCG00000002277	2.48841	6.94	8.7336	3.53954e-08	1.85058e-06	ENSSSCG00000002277	ENSSSCT00000002535	SPTB	HGNC Symbol	100154659	HGNC:11274
ENSSSCG00000011959	2.50539	4.8672	12.4078	1.0466e-10	1.4268e-08	ENSSSCG00000011959	ENSSSCT00000045758	ABI3BP	HGNC Symbol	100154641	HGNC:17265
ENSSSCG00000036223	2.50554	1.92803	9.38691	8.18236e-09	5.28124e-07	ENSSSCG00000036223	ENSSSCT00000054809	ACKR1	NCBI gene	100154447
ENSSSCG00000017010	2.5101	0.830934	10.5254	1.32668e-09	1.17873e-07	ENSSSCG00000017010	ENSSSCT00000018522	INSYN2B	HGNC Symbol	100511664	HGNC:37271
ENSSSCG00000014272	2.51094	3.48994	10.5497	1.29887e-09	1.17651e-07	ENSSSCG00000014272	ENSSSCT00000064403	ACSL6	HGNC Symbol	100522126	HGNC:16496
ENSSSCG00000001487	2.51319	4.02622	9.24943	1.25229e-08	7.45598e-07	ENSSSCG00000001487	ENSSSCT00000001659	KLHL31	HGNC Symbol	100152767	HGNC:21353
ENSSSCG00000023557	2.5274	2.99525	8.53017	3.82472e-08	1.95804e-06	ENSSSCG00000023557	ENSSSCT00000030552	CCRL2	HGNC Symbol	414370	HGNC:1612
ENSSSCG00000010303	2.53348	4.74287	7.78275	1.85662e-07	7.3481e-06	ENSSSCG00000010303	ENSSSCT00000063367	SYNPO2L	HGNC Symbol	100152222	HGNC:23532
ENSSSCG00000040278	2.53548	0.37931	8.37015	4.72859e-08	2.33027e-06	ENSSSCG00000040278	ENSSSCT00000053931	IFITM5	HGNC Symbol	100518184	HGNC:16644
ENSSSCG00000007145	2.54557	2.30557	18.2893	1.04756e-13	8.98872e-11	ENSSSCG00000007145	ENSSSCT00000007817	ADAM33	HGNC Symbol	100738366	HGNC:15478
ENSSSCG00000036018	2.55211	4.02228	8.35475	6.00404e-08	2.86212e-06	ENSSSCG00000036018	ENSSSCT00000064999	APOBEC2	HGNC Symbol	100518202	HGNC:605
ENSSSCG00000021745	2.55592	4.12046	7.00675	7.84357e-07	2.50359e-05	ENSSSCG00000021745	ENSSSCT00000023375	ERMAP	HGNC Symbol	NA	HGNC:15743
ENSSSCG00000001760	2.56247	0.86528	10.9709	6.76597e-10	6.90177e-08	ENSSSCG00000001760	ENSSSCT00000001968	ACSBG1	HGNC Symbol	100156446	HGNC:29567
ENSSSCG00000007515	2.56488	-0.033523	10.0524	2.77617e-09	2.12021e-07	ENSSSCG00000007515	ENSSSCT00000008232	APCDD1L	HGNC Symbol	NA	HGNC:26892
ENSSSCG00000004143	2.58131	2.26754	9.0599	1.41898e-08	8.34626e-07	ENSSSCG00000004143	ENSSSCT00000004578	TXLNB	HGNC Symbol	100511845	HGNC:21617
ENSSSCG00000036219	2.58304	2.16775	10.7176	9.89912e-10	9.4999e-08	ENSSSCG00000036219	ENSSSCT00000040219	GJD2	HGNC Symbol	100157488	HGNC:19154
ENSSSCG00000016397	2.58567	6.73556	9.44795	1.09808e-08	6.70197e-07	ENSSSCG00000016397	ENSSSCT00000043052	NEB	HGNC Symbol	100515976	HGNC:7720
ENSSSCG00000010359	2.58695	3.83098	5.5301	1.52369e-05	0.000305304	ENSSSCG00000010359	ENSSSCT00000060711			NA
ENSSSCG00000034559	2.58854	1.23401	6.64821	1.26304e-06	3.75823e-05	ENSSSCG00000034559	ENSSSCT00000002048			NA
ENSSSCG00000034838	2.60378	0.680443	10.8726	7.83767e-10	7.83069e-08	ENSSSCG00000034838	ENSSSCT00000045638	MAP1LC3C	HGNC Symbol	100512852	HGNC:13353
ENSSSCG00000024416	2.61664	0.149566	8.00056	9.24573e-08	4.16099e-06	ENSSSCG00000024416	ENSSSCT00000019595	MYH13	HGNC Symbol	100736982	HGNC:7571
ENSSSCG00000023032	2.61989	3.57873	10.1726	2.57242e-09	1.99595e-07	ENSSSCG00000023032	ENSSSCT00000057901	SCG2	NCBI gene	497237
ENSSSCG00000011646	2.6332	2.29113	10.4734	1.43789e-09	1.26352e-07	ENSSSCG00000011646	ENSSSCT00000012748	KY	HGNC Symbol	100524398	HGNC:26576
ENSSSCG00000004714	2.64219	5.50802	7.60118	2.58406e-07	9.66504e-06	ENSSSCG00000004714	ENSSSCT00000005206	EPB42	HGNC Symbol	100152957	HGNC:3381
ENSSSCG00000007231	2.6433	1.55162	10.3335	1.78562e-09	1.50559e-07	ENSSSCG00000007231	ENSSSCT00000007911	MYLK2	HGNC Symbol	100524288	HGNC:16243
ENSSSCG00000024784	2.64836	2.76798	8.38688	4.98029e-08	2.44604e-06	ENSSSCG00000024784	ENSSSCT00000043789	CACNA1S	HGNC Symbol	100622149	HGNC:1397
ENSSSCG00000017141	2.65398	0.344512	6.74865	1.02508e-06	3.16129e-05	ENSSSCG00000017141	ENSSSCT00000018660	AATK	HGNC Symbol	100627757	HGNC:21
ENSSSCG00000031163	2.65476	1.00652	9.79921	4.1655e-09	2.99321e-07	ENSSSCG00000031163	ENSSSCT00000054852			NA
ENSSSCG00000026427	2.65685	0.575094	5.51261	1.39432e-05	0.000283967	ENSSSCG00000026427	ENSSSCT00000046104	RORC	HGNC Symbol	100622477	HGNC:10260
ENSSSCG00000040820	2.66161	2.50758	12.7905	5.27139e-11	8.2428e-09	ENSSSCG00000040820	ENSSSCT00000061255			100518589
ENSSSCG00000032838	2.66284	5.86106	7.73487	2.02629e-07	7.90305e-06	ENSSSCG00000032838	ENSSSCT00000037744	MYOZ2	HGNC Symbol	733663	HGNC:1330
ENSSSCG00000009222	2.66397	6.87039	15.4565	2.69508e-12	8.3645e-10	ENSSSCG00000009222	ENSSSCT00000047296	SPARCL1	HGNC Symbol	100037275	HGNC:11220
ENSSSCG00000000917	2.67429	3.44522	13.5403	2.00179e-11	3.56099e-09	ENSSSCG00000000917	ENSSSCT00000001001	KERA	HGNC Symbol	100157843	HGNC:6309
ENSSSCG00000002749	2.67595	6.91002	5.28283	2.57701e-05	0.000483983	ENSSSCG00000002749	ENSSSCT00000039122			397061
ENSSSCG00000009004	2.68497	6.70958	14.4424	9.59003e-12	2.0572e-09	ENSSSCG00000009004	ENSSSCT00000009861	SFRP2	NCBI gene	100516027
ENSSSCG00000001832	2.6906	3.89618	10.8902	8.73058e-10	8.58552e-08	ENSSSCG00000001832	ENSSSCT00000042657	ACAN	HGNC Symbol	397255	HGNC:319
ENSSSCG00000004067	2.69445	-0.0756426	7.70694	1.59567e-07	6.48358e-06	ENSSSCG00000004067	ENSSSCT00000004496	CLDN20	NCBI gene	100153817
ENSSSCG00000016979	2.70032	6.49828	7.71111	2.11613e-07	8.16612e-06	ENSSSCG00000016979	ENSSSCT00000018489	NSG2	HGNC Symbol	100738087	HGNC:24955
ENSSSCG00000011286	2.71041	2.30017	10.3825	1.65519e-09	1.42574e-07	ENSSSCG00000011286	ENSSSCT00000012356	KLHL40	HGNC Symbol	100523695	HGNC:30372
ENSSSCG00000035729	2.71142	-0.228478	10.9812	6.66647e-10	6.84816e-08	ENSSSCG00000035729	ENSSSCT00000045751	MYOZ3	HGNC Symbol	733664	HGNC:18565
ENSSSCG00000014275	2.71474	1.48565	7.44416	2.64816e-07	9.85427e-06	ENSSSCG00000014275	ENSSSCT00000015598	SLC22A4	HGNC Symbol	100271724	HGNC:10968
ENSSSCG00000008150	2.71574	3.26456	9.53229	7.20204e-09	4.73226e-07	ENSSSCG00000008150	ENSSSCT00000048651	TMEM182	HGNC Symbol	100515134	HGNC:26391
ENSSSCG00000032720	2.71748	4.12023	7.88175	1.5559e-07	6.35738e-06	ENSSSCG00000032720	ENSSSCT00000064859	SMPX	NCBI gene	780438
ENSSSCG00000012988	2.72529	5.83901	13.4347	3.39021e-11	5.68425e-09	ENSSSCG00000012988	ENSSSCT00000014198	EHBP1L1	HGNC Symbol	100518056	HGNC:30682
ENSSSCG00000015891	2.72583	2.63374	4.07242	0.000366604	0.0045942	ENSSSCG00000015891	ENSSSCT00000017303	TBR1	HGNC Symbol	100154282	HGNC:11590
ENSSSCG00000004255	2.72588	2.75321	12.0279	1.48123e-10	1.87884e-08	ENSSSCG00000004255	ENSSSCT00000004703	VGLL2	HGNC Symbol	100739384	HGNC:20232
ENSSSCG00000003248	2.72964	0.437113	6.80773	9.11313e-07	2.85878e-05	ENSSSCG00000003248	ENSSSCT00000003608			100524499
ENSSSCG00000002368	2.73305	3.69208	13.1821	3.21993e-11	5.51037e-09	ENSSSCG00000002368	ENSSSCT00000052036	LTBP2	HGNC Symbol	100514300	HGNC:6715
ENSSSCG00000016288	2.75926	4.09292	12.2861	1.21276e-10	1.60822e-08	ENSSSCG00000016288	ENSSSCT00000045896	CHRNG	HGNC Symbol	100522221	HGNC:1967
ENSSSCG00000000289	2.7692	4.93982	7.78308	1.85881e-07	7.3481e-06	ENSSSCG00000000289	ENSSSCT00000037102	NFE2	HGNC Symbol	100157948	HGNC:7780
ENSSSCG00000011508	2.77668	3.3619	13.5974	1.86361e-11	3.53046e-09	ENSSSCG00000011508	ENSSSCT00000063514	LMOD3	HGNC Symbol	100524108	HGNC:6649
ENSSSCG00000009497	2.77718	1.20021	6.44934	1.96937e-06	5.38192e-05	ENSSSCG00000009497	ENSSSCT00000010412			102167784
ENSSSCG00000036976	2.78089	2.38222	6.03438	5.01916e-06	0.000117708	ENSSSCG00000036976	ENSSSCT00000051142			NA
ENSSSCG00000001793	2.7852	3.591	16.055	1.04771e-12	4.77591e-10	ENSSSCG00000001793	ENSSSCT00000042317	ADAMTSL3	HGNC Symbol	100157238	HGNC:14633
ENSSSCG00000016726	2.79945	2.61311	8.46897	4.34269e-08	2.16201e-06	ENSSSCG00000016726	ENSSSCT00000018207	ADCY1	HGNC Symbol	100624934	HGNC:232
ENSSSCG00000037892	2.80124	2.5186	12.4341	8.49406e-11	1.21473e-08	ENSSSCG00000037892	ENSSSCT00000038374	YPEL4	HGNC Symbol	100520717	HGNC:18328
ENSSSCG00000029311	2.80431	3.44859	8.56801	4.08883e-08	2.07096e-06	ENSSSCG00000029311	ENSSSCT00000041539	MYPN	HGNC Symbol	100624901	HGNC:23246
ENSSSCG00000026533	2.80624	1.46552	13.0095	3.95677e-11	6.34258e-09	ENSSSCG00000026533	ENSSSCT00000001023	MYF6	NCBI gene	397005
ENSSSCG00000005371	2.81229	7.29625	8.44661	5.77829e-08	2.78713e-06	ENSSSCG00000005371	ENSSSCT00000057353	HEMGN	HGNC Symbol	100155492	HGNC:17509
ENSSSCG00000038553	2.82019	0.850317	8.00403	9.1995e-08	4.15459e-06	ENSSSCG00000038553	ENSSSCT00000045945	TSPO2	HGNC Symbol	100155551	HGNC:21256
ENSSSCG00000009672	2.82043	2.09054	17.1773	3.18916e-13	1.72297e-10	ENSSSCG00000009672	ENSSSCT00000010605	SCARA5	HGNC Symbol	100524281	HGNC:28701
ENSSSCG00000006172	2.82322	3.32883	15.4977	1.94386e-12	7.07741e-10	ENSSSCG00000006172	ENSSSCT00000061958	PI15	HGNC Symbol	100158209	HGNC:8946
ENSSSCG00000013730	2.8284	4.74109	7.33393	4.24057e-07	1.4783e-05	ENSSSCG00000013730	ENSSSCT00000015004	KLF1	NCBI gene	100174958
ENSSSCG00000017358	2.83702	7.95076	8.12319	1.0144e-07	4.44354e-06	ENSSSCG00000017358	ENSSSCT00000035092	SLC4A1	HGNC Symbol	100514249	HGNC:11027
ENSSSCG00000004827	2.83806	0.557208	9.40187	7.99445e-09	5.18289e-07	ENSSSCG00000004827	ENSSSCT00000042026	GABRA5	HGNC Symbol	100520472	HGNC:4079
ENSSSCG00000036020	2.84021	-0.0529498	9.35742	8.60842e-09	5.48345e-07	ENSSSCG00000036020	ENSSSCT00000047185			NA
ENSSSCG00000035105	2.84787	1.28732	8.54175	3.49153e-08	1.83205e-06	ENSSSCG00000035105	ENSSSCT00000053525	DUSP13	HGNC Symbol	100154205	HGNC:19681
ENSSSCG00000025858	2.85454	5.28916	20.2787	1.69311e-14	1.8998e-11	ENSSSCG00000025858	ENSSSCT00000040134	ELN	HGNC Symbol	100628118	HGNC:3327
ENSSSCG00000023592	2.85614	1.23711	12.4868	7.91232e-11	1.15417e-08	ENSSSCG00000023592	ENSSSCT00000048830	TAC1	HGNC Symbol	100525179	HGNC:11517
ENSSSCG00000016472	2.8627	3.55256	8.19341	8.26118e-08	3.76581e-06	ENSSSCG00000016472	ENSSSCT00000017936	KEL	HGNC Symbol	100511542	HGNC:6308
ENSSSCG00000016640	2.86315	0.702124	6.02455	4.75774e-06	0.0001123	ENSSSCG00000016640	ENSSSCT00000018118	PPP1R3A	HGNC Symbol	100518588	HGNC:9291
ENSSSCG00000035998	2.87017	1.96162	8.43207	4.29553e-08	2.15323e-06	ENSSSCG00000035998	ENSSSCT00000061743	C4orf54	HGNC Symbol	102162205	HGNC:27741
ENSSSCG00000007569	2.88672	0.474226	6.54741	1.55362e-06	4.42629e-05	ENSSSCG00000007569	ENSSSCT00000008304	GRIFIN	HGNC Symbol	100270691	HGNC:4577
ENSSSCG00000017557	2.88826	2.72277	13.5514	1.97573e-11	3.55803e-09	ENSSSCG00000017557	ENSSSCT00000019112	WFIKKN2	HGNC Symbol	100512012	HGNC:30916
ENSSSCG00000003793	2.88976	1.42084	7.42586	2.80347e-07	1.0353e-05	ENSSSCG00000003793	ENSSSCT00000004197			NA
ENSSSCG00000012167	2.9427	1.57782	10.2098	2.1698e-09	1.7682e-07	ENSSSCG00000012167	ENSSSCT00000013308	PHEX	HGNC Symbol	100154258	HGNC:8918
ENSSSCG00000036237	2.94272	3.19986	15.7235	1.51069e-12	6.29614e-10	ENSSSCG00000036237	ENSSSCT00000043916	ITGA7	HGNC Symbol	110260578	HGNC:6143
ENSSSCG00000039506	2.94519	5.29596	12.5235	1.18757e-10	1.58927e-08	ENSSSCG00000039506	ENSSSCT00000000407			100520244
ENSSSCG00000010332	2.94592	4.13096	18.1278	1.22812e-13	9.95253e-11	ENSSSCG00000010332	ENSSSCT00000011310	PLAC9	NCBI gene	100155282
ENSSSCG00000038281	2.95725	3.1241	15.9756	1.14367e-12	4.90669e-10	ENSSSCG00000038281	ENSSSCT00000042000			100624256
ENSSSCG00000037275	2.96272	4.24915	9.63764	7.95091e-09	5.17767e-07	ENSSSCG00000037275	ENSSSCT00000040451	SNX22	HGNC Symbol	100624664	HGNC:16315
ENSSSCG00000026701	2.96695	2.28563	8.38718	5.0356e-08	2.46491e-06	ENSSSCG00000026701	ENSSSCT00000028456			100621753
ENSSSCG00000014560	2.97135	1.59924	8.77763	2.3363e-08	1.28872e-06	ENSSSCG00000014560	ENSSSCT00000015910	COX8H	NCBI gene	100038031
ENSSSCG00000036534	2.97153	4.65195	11.3393	5.73204e-10	6.05893e-08	ENSSSCG00000036534	ENSSSCT00000037086	MYOM3	HGNC Symbol	102166275	HGNC:26679
ENSSSCG00000032843	2.98914	-0.321596	14.2318	8.5271e-12	1.91361e-09	ENSSSCG00000032843	ENSSSCT00000041688	AHRR	HGNC Symbol	100624847	HGNC:346
ENSSSCG00000008196	2.99786	0.651535	6.40521	2.1551e-06	5.80009e-05	ENSSSCG00000008196	ENSSSCT00000008975	FAM178B	HGNC Symbol	100511445	HGNC:28036
ENSSSCG00000006418	3.00167	0.231306	10.5329	1.31474e-09	1.17657e-07	ENSSSCG00000006418	ENSSSCT00000059828			NA
ENSSSCG00000025631	3.01132	6.34245	7.42471	3.58951e-07	1.2802e-05	ENSSSCG00000025631	ENSSSCT00000027351			NA
ENSSSCG00000017271	3.01618	-0.130602	8.77801	2.31088e-08	1.28757e-06	ENSSSCG00000017271	ENSSSCT00000018801	CACNG1	HGNC Symbol	733677	HGNC:1405
ENSSSCG00000026478	3.02265	3.15008	10.8773	8.76975e-10	8.58552e-08	ENSSSCG00000026478	ENSSSCT00000027772	PADI2	HGNC Symbol	100621356	HGNC:18341
ENSSSCG00000015082	3.02641	1.32175	8.47922	3.94601e-08	2.00921e-06	ENSSSCG00000015082	ENSSSCT00000026572	DSCAML1	HGNC Symbol	100511146	HGNC:14656
ENSSSCG00000007949	3.04767	5.91445	10.2286	3.2773e-09	2.46422e-07	ENSSSCG00000007949	ENSSSCT00000008712	SRL	HGNC Symbol	100514098	HGNC:11295
ENSSSCG00000039464	3.05781	-0.277027	10.1289	2.4666e-09	1.93442e-07	ENSSSCG00000039464	ENSSSCT00000064300			NA
ENSSSCG00000010144	3.05814	6.76124	10.0006	4.63833e-09	3.23729e-07	ENSSSCG00000010144	ENSSSCT00000011106	ACTN2	NCBI gene	100157406
ENSSSCG00000035252	3.06618	1.18275	11.8123	2.00599e-10	2.37897e-08	ENSSSCG00000035252	ENSSSCT00000058403	SMIM17	HGNC Symbol	100515142	HGNC:27114
ENSSSCG00000017583	3.06724	2.20641	11.2425	4.54333e-10	4.90916e-08	ENSSSCG00000017583	ENSSSCT00000046528	SGCA	HGNC Symbol	100240723	HGNC:10805
ENSSSCG00000036132	3.07971	3.77874	8.43441	5.91649e-08	2.82964e-06	ENSSSCG00000036132	ENSSSCT00000041497	CKM	HGNC Symbol	397264	HGNC:1994
ENSSSCG00000031899	3.09015	0.864917	9.76099	4.44341e-09	3.16176e-07	ENSSSCG00000031899	ENSSSCT00000044629	JSRP1	HGNC Symbol	110259372	HGNC:24963
ENSSSCG00000007799	3.09028	7.44976	15.1407	4.89358e-12	1.27469e-09	ENSSSCG00000007799	ENSSSCT00000008547	MYLPF	HGNC Symbol	474162	HGNC:29824
ENSSSCG00000013934	3.0977	1.08015	11.0338	6.17977e-10	6.43888e-08	ENSSSCG00000013934	ENSSSCT00000015220	CILP2	HGNC Symbol	100518061	HGNC:24213
ENSSSCG00000038607	3.10377	2.23776	12.0898	1.36232e-10	1.7586e-08	ENSSSCG00000038607	ENSSSCT00000038952	GADL1	HGNC Symbol	100623700	HGNC:27949
ENSSSCG00000009977	3.10596	2.11987	9.75499	4.55184e-09	3.1922e-07	ENSSSCG00000009977	ENSSSCT00000010933	RASL10A	HGNC Symbol	100513761	HGNC:16954
ENSSSCG00000030681	3.13116	5.35725	14.3875	1.07989e-11	2.28295e-09	ENSSSCG00000030681	ENSSSCT00000026029	MYBPH	HGNC Symbol	613132	HGNC:7552
ENSSSCG00000026890	3.1351	2.54812	10.6434	1.13103e-09	1.04451e-07	ENSSSCG00000026890	ENSSSCT00000058597	GALNT6	HGNC Symbol	100520836	HGNC:4128
ENSSSCG00000034539	3.15007	-0.215575	9.28577	9.72718e-09	6.08972e-07	ENSSSCG00000034539	ENSSSCT00000049425			100144623
ENSSSCG00000009499	3.15344	2.77998	3.34157	0.00193467	0.0192241	ENSSSCG00000009499	ENSSSCT00000054748			100517850
ENSSSCG00000009883	3.15803	0.568744	8.61659	3.06837e-08	1.64553e-06	ENSSSCG00000009883	ENSSSCT00000041928	RPH3A	HGNC Symbol	100736858	HGNC:17056
ENSSSCG00000010727	3.16141	-0.205329	8.61096	3.09903e-08	1.65588e-06	ENSSSCG00000010727	ENSSSCT00000011738	GPR26	HGNC Symbol	100154833	HGNC:4481
ENSSSCG00000010997	3.17676	1.89315	8.1452	7.79267e-08	3.58586e-06	ENSSSCG00000010997	ENSSSCT00000012039	SPINK4	NCBI gene	396872
ENSSSCG00000004492	3.20028	0.966207	8.38341	4.68819e-08	2.31819e-06	ENSSSCG00000004492	ENSSSCT00000060356	SLC14A1	HGNC Symbol	100157861	HGNC:10918
ENSSSCG00000015893	3.21037	2.0277	10.3484	1.77491e-09	1.50527e-07	ENSSSCG00000015893	ENSSSCT00000060616	SLC4A10	HGNC Symbol	100512016	HGNC:13811
ENSSSCG00000040440	3.22052	2.9786	5.32087	2.4041e-05	0.000456623	ENSSSCG00000040440	ENSSSCT00000058711			NA
ENSSSCG00000001234	3.22469	4.026	7.96379	1.35135e-07	5.74697e-06	ENSSSCG00000001234	ENSSSCT00000044247	TRIM10	HGNC Symbol	100144459	HGNC:10072
ENSSSCG00000015442	3.23444	1.00496	8.83951	2.09553e-08	1.19404e-06	ENSSSCG00000015442	ENSSSCT00000016823	GPR22	HGNC Symbol	100519967	HGNC:4477
ENSSSCG00000024299	3.2358	5.41616	15.9672	1.79013e-12	6.87174e-10	ENSSSCG00000024299	ENSSSCT00000047568	SCN3B	HGNC Symbol	100628130	HGNC:20665
ENSSSCG00000004928	3.23657	2.72327	14.8835	3.93776e-12	1.09223e-09	ENSSSCG00000004928	ENSSSCT00000005438	CILP	HGNC Symbol	397672	HGNC:1980
ENSSSCG00000004078	3.25831	0.204018	11.3838	3.70458e-10	4.25501e-08	ENSSSCG00000004078	ENSSSCT00000004507	VIP	NCBI gene	100500718
ENSSSCG00000006829	3.26467	1.07449	10.1325	2.45728e-09	1.93442e-07	ENSSSCG00000006829	ENSSSCT00000037596	SYPL2	HGNC Symbol	100514960	HGNC:27638
ENSSSCG00000035965	3.27875	0.33262	9.80953	4.11518e-09	2.99321e-07	ENSSSCG00000035965	ENSSSCT00000036862	AQP4	HGNC Symbol	100126277	HGNC:637
ENSSSCG00000007757	3.28874	2.86481	14.3109	7.76594e-12	1.79812e-09	ENSSSCG00000007757	ENSSSCT00000008504	TRIM72	HGNC Symbol	100511188	HGNC:32671
ENSSSCG00000009526	3.29327	2.10293	17.3509	2.67645e-13	1.56165e-10	ENSSSCG00000009526	ENSSSCT00000053988	ITGBL1	HGNC Symbol	100525532	HGNC:6164
ENSSSCG00000009997	3.30116	0.0532248	9.86184	3.78334e-09	2.78726e-07	ENSSSCG00000009997	ENSSSCT00000010954	OSM	HGNC Symbol	100152038	HGNC:8506
ENSSSCG00000001806	3.31358	0.847125	7.57186	2.18642e-07	8.39297e-06	ENSSSCG00000001806	ENSSSCT00000002022	FSD2	HGNC Symbol	100513991	HGNC:18024
ENSSSCG00000012480	3.31418	4.65422	14.3278	1.12679e-11	2.34808e-09	ENSSSCG00000012480	ENSSSCT00000013647	TNMD	NCBI gene	100048961
ENSSSCG00000037260	3.3194	2.12135	15.0007	3.43866e-12	1.00319e-09	ENSSSCG00000037260	ENSSSCT00000059903			110257377
ENSSSCG00000012647	3.34242	1.94608	14.6375	5.26083e-12	1.3231e-09	ENSSSCG00000012647	ENSSSCT00000013828	PRR32	HGNC Symbol	100737612	HGNC:34498
ENSSSCG00000031728	3.36134	1.10406	11.9762	1.59839e-10	1.97591e-08	ENSSSCG00000031728	ENSSSCT00000041495	ABRA	NCBI gene	100154546
ENSSSCG00000016157	3.36144	6.31079	14.9585	7.1677e-12	1.71402e-09	ENSSSCG00000016157	ENSSSCT00000039369	MYL1	NCBI gene	397666
ENSSSCG00000036724	3.37059	3.8408	12.1111	1.83678e-10	2.23276e-08	ENSSSCG00000036724	ENSSSCT00000059078	CRYAB	HGNC Symbol	100519789	HGNC:2389
ENSSSCG00000034607	3.37603	7.41821	17.3412	4.49152e-13	2.33992e-10	ENSSSCG00000034607	ENSSSCT00000038459	OGN	HGNC Symbol	106509723	HGNC:8126
ENSSSCG00000021944	3.38737	2.70968	8.90037	2.33259e-08	1.28872e-06	ENSSSCG00000021944	ENSSSCT00000027411	RAC2	HGNC Symbol	100621675	HGNC:9802
ENSSSCG00000036052	3.39722	4.10273	8.0297	1.20507e-07	5.18535e-06	ENSSSCG00000036052	ENSSSCT00000051202			NA
ENSSSCG00000032460	3.41545	0.283475	9.61712	5.63485e-09	3.78781e-07	ENSSSCG00000032460	ENSSSCT00000002051			NA
ENSSSCG00000033260	3.43782	4.47933	14.1045	1.50421e-11	3.00575e-09	ENSSSCG00000033260	ENSSSCT00000049867	TNNI2	NCBI gene	606751
ENSSSCG00000010317	3.44344	0.00831698	10.6145	1.16491e-09	1.06262e-07	ENSSSCG00000010317	ENSSSCT00000061263	DUPD1	HGNC Symbol	100155430	HGNC:23481
ENSSSCG00000007978	3.44821	10.2253	9.62109	8.40986e-09	5.40417e-07	ENSSSCG00000007978	ENSSSCT00000034348			110259958
ENSSSCG00000016287	3.46233	2.19021	12.1193	1.32532e-10	1.74166e-08	ENSSSCG00000016287	ENSSSCT00000017736	CHRND	HGNC Symbol	100522042	HGNC:1965
ENSSSCG00000017988	3.47114	1.32883	9.812	4.16234e-09	2.99321e-07	ENSSSCG00000017988	ENSSSCT00000019575	CCDC42	NCBI gene	100514007
ENSSSCG00000010304	3.47276	1.462	12.1022	1.34356e-10	1.74987e-08	ENSSSCG00000010304	ENSSSCT00000041575	MYOZ1	HGNC Symbol	574060	HGNC:13752
ENSSSCG00000018007	3.47555	8.58411	13.6694	3.19342e-11	5.51037e-09	ENSSSCG00000018007	ENSSSCT00000019601	MYH3	HGNC Symbol	396711	HGNC:7573
ENSSSCG00000004012	3.51442	5.63274	25.2847	3.18272e-16	1.54754e-12	ENSSSCG00000004012	ENSSSCT00000004436	THBS2	HGNC Symbol	100153940	HGNC:11786
ENSSSCG00000014117	3.53713	5.50285	14.2474	1.61336e-11	3.18028e-09	ENSSSCG00000014117	ENSSSCT00000015422	THBS4	HGNC Symbol	100513005	HGNC:11788
ENSSSCG00000015969	3.5566	5.27597	15.1175	5.50067e-12	1.35997e-09	ENSSSCG00000015969	ENSSSCT00000017388	CHRNA1	HGNC Symbol	396587	HGNC:1955
ENSSSCG00000009046	3.56482	6.67622	11.3878	6.1321e-10	6.43517e-08	ENSSSCG00000009046	ENSSSCT00000036600			100525591
ENSSSCG00000014798	3.59314	0.566854	10.9654	6.87432e-10	6.96359e-08	ENSSSCG00000014798	ENSSSCT00000016149	ART5	HGNC Symbol	100522939	HGNC:24049
ENSSSCG00000039286	3.59711	0.243045	10.2522	2.04346e-09	1.68406e-07	ENSSSCG00000039286	ENSSSCT00000039862			NA
ENSSSCG00000004052	3.60434	4.31745	18.0251	1.69135e-13	1.17484e-10	ENSSSCG00000004052	ENSSSCT00000004480	FNDC1	HGNC Symbol	100154276	HGNC:21184
ENSSSCG00000012669	3.65774	4.24154	17.4494	3.03562e-13	1.7031e-10	ENSSSCG00000012669	ENSSSCT00000035053	ARHGAP36	HGNC Symbol	100511614	HGNC:26388
ENSSSCG00000008806	3.66492	0.154984	12.7636	5.50288e-11	8.44953e-09	ENSSSCG00000008806	ENSSSCT00000009636	YIPF7	HGNC Symbol	100516500	HGNC:26825
ENSSSCG00000032662	3.66778	1.48225	13.3465	2.57825e-11	4.53119e-09	ENSSSCG00000032662	ENSSSCT00000052230	FGF6	HGNC Symbol	100152116	HGNC:3684
ENSSSCG00000032113	3.67782	3.20118	9.6894	7.1165e-09	4.69721e-07	ENSSSCG00000032113	ENSSSCT00000054185			100523609
ENSSSCG00000039465	3.68145	1.32434	10.0749	2.74531e-09	2.10768e-07	ENSSSCG00000039465	ENSSSCT00000037151			NA
ENSSSCG00000022175	3.6866	2.76779	15.3704	2.25861e-12	7.3214e-10	ENSSSCG00000022175	ENSSSCT00000027252			100621079
ENSSSCG00000038864	3.69329	-0.00629957	9.49324	6.93333e-09	4.59711e-07	ENSSSCG00000038864	ENSSSCT00000042324	UCMA	HGNC Symbol	100626016	HGNC:25205
ENSSSCG00000003247	3.72803	0.575485	10.636	1.13137e-09	1.04451e-07	ENSSSCG00000003247	ENSSSCT00000003607			NA
ENSSSCG00000003366	3.73243	2.907	12.1258	1.52088e-10	1.91251e-08	ENSSSCG00000003366	ENSSSCT00000042706	CHD5	HGNC Symbol	100738053	HGNC:16816
ENSSSCG00000029865	3.75139	1.05746	10.6974	1.03192e-09	9.71134e-08	ENSSSCG00000029865	ENSSSCT00000027396	GRM5	HGNC Symbol	102161751	HGNC:4597
ENSSSCG00000001500	3.76008	3.36986	19.2547	4.21479e-14	4.09874e-11	ENSSSCG00000001500	ENSSSCT00000001673			NA
ENSSSCG00000015917	3.76171	3.78731	13.4545	3.24873e-11	5.51037e-09	ENSSSCG00000015917	ENSSSCT00000033112	XIRP2	HGNC Symbol	397689	HGNC:14303
ENSSSCG00000040643	3.76248	1.81863	12.2096	1.17892e-10	1.58927e-08	ENSSSCG00000040643	ENSSSCT00000040521	CAV3	NCBI gene	641358
ENSSSCG00000039998	3.76853	1.30264	10.2038	2.2464e-09	1.79061e-07	ENSSSCG00000039998	ENSSSCT00000037321	CLIC2	HGNC Symbol	100516055	HGNC:2063
ENSSSCG00000000866	3.81506	5.60212	13.5912	3.5245e-11	5.764e-09	ENSSSCG00000000866	ENSSSCT00000060944	MYBPC1	HGNC Symbol	100523187	HGNC:7549
ENSSSCG00000009965	3.82849	1.88817	5.85293	7.98586e-06	0.000175173	ENSSSCG00000009965	ENSSSCT00000010921			NA
ENSSSCG00000013742	3.83567	4.22547	29.4384	1.89533e-17	1.38236e-13	ENSSSCG00000013742	ENSSSCT00000046203	NFIX	HGNC Symbol	100523536	HGNC:7788
ENSSSCG00000037878	3.85606	6.23278	10.6927	1.66158e-09	1.42574e-07	ENSSSCG00000037878	ENSSSCT00000047650	AHSP	HGNC Symbol	102164536	HGNC:18075
ENSSSCG00000013551	3.88324	6.41351	8.12099	1.03485e-07	4.51956e-06	ENSSSCG00000013551	ENSSSCT00000014800	C3	HGNC Symbol	397072	HGNC:1318
ENSSSCG00000029651	3.8887	2.25976	13.6938	1.6985e-11	3.30347e-09	ENSSSCG00000029651	ENSSSCT00000030356	SLN	NCBI gene	733627
ENSSSCG00000006381	3.92329	2.18797	13.5966	1.91933e-11	3.55803e-09	ENSSSCG00000006381	ENSSSCT00000006994	CD84	HGNC Symbol	100152851	HGNC:1704
ENSSSCG00000035937	3.95512	3.55949	18.5203	8.70623e-14	7.93736e-11	ENSSSCG00000035937	ENSSSCT00000060107	DPT	HGNC Symbol	100516366	HGNC:3011
ENSSSCG00000039142	4.00079	0.92995	11.9213	1.73921e-10	2.13192e-08	ENSSSCG00000039142	ENSSSCT00000064291			NA
ENSSSCG00000018005	4.0172	6.89738	16.3217	1.67312e-12	6.59616e-10	ENSSSCG00000018005	ENSSSCT00000056000	MYH8	HGNC Symbol	110255887	HGNC:7578
ENSSSCG00000029441	4.03657	1.84417	10.3018	2.18743e-09	1.77267e-07	ENSSSCG00000029441	ENSSSCT00000019596			100125538
ENSSSCG00000015747	4.04546	3.60331	19.3072	4.1507e-14	4.09874e-11	ENSSSCG00000015747	ENSSSCT00000017147			100523824
ENSSSCG00000038814	4.04553	0.805054	6.58088	1.7398e-06	4.86179e-05	ENSSSCG00000038814	ENSSSCT00000063196			100522220
ENSSSCG00000004399	4.0926	2.3372	10.3613	2.21003e-09	1.78109e-07	ENSSSCG00000004399	ENSSSCT00000004862	SLC22A16	HGNC Symbol	100525793	HGNC:20302
ENSSSCG00000007424	4.15228	5.3555	21.6266	9.13024e-15	1.21075e-11	ENSSSCG00000007424	ENSSSCT00000055704	TNNC2	NCBI gene	414905
ENSSSCG00000017996	4.17316	0.264538	18.0014	1.40635e-13	1.02572e-10	ENSSSCG00000017996	ENSSSCT00000060496	DHRS7C	HGNC Symbol	100515625	HGNC:32423
ENSSSCG00000002864	4.17626	0.393394	16.6564	5.5571e-13	2.79522e-10	ENSSSCG00000002864	ENSSSCT00000003165	SLC7A10	HGNC Symbol	100525049	HGNC:11058
ENSSSCG00000010190	4.17984	5.67039	11.1874	8.20641e-10	8.14333e-08	ENSSSCG00000010190	ENSSSCT00000054140	ACTA1	HGNC Symbol	100154254	HGNC:129
ENSSSCG00000017444	4.18483	2.93822	14.7254	5.73628e-12	1.39459e-09	ENSSSCG00000017444	ENSSSCT00000018990	KRT15	HGNC Symbol	100515506	HGNC:6421
ENSSSCG00000038162	4.26208	0.912841	17.7059	1.88907e-13	1.25254e-10	ENSSSCG00000038162	ENSSSCT00000040753	CCL21	NCBI gene	448797
ENSSSCG00000008948	4.28279	6.10532	7.90153	1.54318e-07	6.33684e-06	ENSSSCG00000008948	ENSSSCT00000057761	ALB	HGNC Symbol	396960	HGNC:399
ENSSSCG00000006477	4.28641	0.415401	15.1721	2.85407e-12	8.49641e-10	ENSSSCG00000006477	ENSSSCT00000038696	BCAN	HGNC Symbol	100738802	HGNC:23059
ENSSSCG00000035299	4.30563	2.68552	22.7175	2.15947e-15	4.50003e-12	ENSSSCG00000035299	ENSSSCT00000042092	SFRP4	NCBI gene	100145890
ENSSSCG00000015287	4.32674	5.93763	15.3543	4.69531e-12	1.24528e-09	ENSSSCG00000015287	ENSSSCT00000047552	TMCC2	HGNC Symbol	100627220	HGNC:24239
ENSSSCG00000014727	4.39215	0.216035	16.4312	7.08468e-13	3.33369e-10	ENSSSCG00000014727	ENSSSCT00000016078			100515788
ENSSSCG00000039241	4.42718	2.13467	7.52957	3.04662e-07	1.10825e-05	ENSSSCG00000039241	ENSSSCT00000065279			100156107
ENSSSCG00000000400	4.47936	1.50719	5.7834	9.43405e-06	0.000203271	ENSSSCG00000000400	ENSSSCT00000000432	MIP	HGNC Symbol	100522373	HGNC:7103
ENSSSCG00000009964	4.62195	3.37827	7.24641	5.19344e-07	1.77002e-05	ENSSSCG00000009964	ENSSSCT00000010920	CRYBB1	HGNC Symbol	780429	HGNC:2397
ENSSSCG00000031712	4.63522	2.07303	13.0583	4.48458e-11	7.1105e-09	ENSSSCG00000031712	ENSSSCT00000059209	MFAP5	HGNC Symbol	100512231	HGNC:29673
ENSSSCG00000039834	4.63919	1.50516	15.4488	2.09537e-12	7.07741e-10	ENSSSCG00000039834	ENSSSCT00000043291	GRIN1	HGNC Symbol	397440	HGNC:4584
ENSSSCG00000012606	4.65799	2.58994	15.1453	3.58414e-12	1.02513e-09	ENSSSCG00000012606	ENSSSCT00000032976	ATP1B4	HGNC Symbol	397245	HGNC:808
ENSSSCG00000031114	4.69555	2.49842	15.0495	3.96846e-12	1.09223e-09	ENSSSCG00000031114	ENSSSCT00000046309	SLFN14	HGNC Symbol	110256053	HGNC:32689
ENSSSCG00000000251	4.70519	-0.0398043	14.1755	9.32496e-12	2.04208e-09	ENSSSCG00000000251	ENSSSCT00000000270	KRT1	HGNC Symbol	100049664	HGNC:6412
ENSSSCG00000009954	4.72416	3.82314	5.61212	1.36396e-05	0.00027944	ENSSSCG00000009954	ENSSSCT00000010909	CRYBB3	HGNC Symbol	100157434	HGNC:2400
ENSSSCG00000036186	4.76075	1.09595	7.35601	4.2463e-07	1.4783e-05	ENSSSCG00000036186	ENSSSCT00000037615			100154892
ENSSSCG00000037106	4.97226	1.72928	17.4496	2.47622e-13	1.50503e-10	ENSSSCG00000037106	ENSSSCT00000050129	C2orf40	HGNC Symbol	100512958	HGNC:24642
ENSSSCG00000039620	4.9977	0.150703	9.39949	9.41022e-09	5.91668e-07	ENSSSCG00000039620	ENSSSCT00000045448	CRYGC	HGNC Symbol	110257071	HGNC:2410
ENSSSCG00000000248	5.10219	2.86752	16.3016	1.09748e-12	4.85119e-10	ENSSSCG00000000248	ENSSSCT00000065059	KRT5	HGNC Symbol	102164968	HGNC:6442
ENSSSCG00000040066	5.2014	3.4472	15.9659	2.05364e-12	7.07741e-10	ENSSSCG00000040066	ENSSSCT00000064118	TRIM58	HGNC Symbol	100519825	HGNC:24150
ENSSSCG00000033583	5.21231	1.23413	11.4863	4.08644e-10	4.4783e-08	ENSSSCG00000033583	ENSSSCT00000043069	NEUROD2	HGNC Symbol	102167934	HGNC:7763
ENSSSCG00000040776	5.33509	1.28293	8.10348	1.1105e-07	4.80557e-06	ENSSSCG00000040776	ENSSSCT00000042771	CRYBA2	HGNC Symbol	100519572	HGNC:2395
ENSSSCG00000007977	5.346	5.329	15.2762	5.22594e-12	1.3231e-09	ENSSSCG00000007977	ENSSSCT00000008740	HBM	HGNC Symbol	100737727	HGNC:4826
ENSSSCG00000024610	5.35657	0.61093	15.6958	1.61126e-12	6.52875e-10	ENSSSCG00000024610	ENSSSCT00000031030	KRT4	HGNC Symbol	100157675	HGNC:6441
ENSSSCG00000038816	5.38329	3.5397	5.89456	7.75054e-06	0.000172081	ENSSSCG00000038816	ENSSSCT00000062809			110256286
ENSSSCG00000017445	5.54104	1.22796	21.6515	5.26785e-15	9.60526e-12	ENSSSCG00000017445	ENSSSCT00000018991			100515166
ENSSSCG00000031903	5.68453	3.75779	24.7273	6.38882e-16	2.32984e-12	ENSSSCG00000031903	ENSSSCT00000036775	TNNT3	HGNC Symbol	414906	HGNC:11950
ENSSSCG00000040641	5.70621	3.67345	6.25737	3.72846e-06	9.23379e-05	ENSSSCG00000040641	ENSSSCT00000052274	CRYBA1	HGNC Symbol	100519211	HGNC:2394
ENSSSCG00000035520	5.77436	3.89083	3.69223	0.00101473	0.0110297	ENSSSCG00000035520	ENSSSCT00000042093			NA
ENSSSCG00000009955	5.82462	0.969405	10.953	1.00278e-09	9.51586e-08	ENSSSCG00000009955	ENSSSCT00000010910	CRYBB2	HGNC Symbol	100736784	HGNC:2398
ENSSSCG00000008072	5.97885	5.2007	35.3098	1.08582e-18	1.58388e-14	ENSSSCG00000008072	ENSSSCT00000008845	ASPN	HGNC Symbol	100511749	HGNC:14872
ENSSSCG00000039501	6.02067	1.53218	11.6819	3.86857e-10	4.32486e-08	ENSSSCG00000039501	ENSSSCT00000047047	NEUROD6	HGNC Symbol	110257619	HGNC:13804
ENSSSCG00000037430	6.02201	1.40478	16.7012	6.34522e-13	3.08526e-10	ENSSSCG00000037430	ENSSSCT00000053187	COL6A6	HGNC Symbol	NA	HGNC:27023
ENSSSCG00000040098	6.68819	2.09638	21.2856	8.82483e-15	1.21075e-11	ENSSSCG00000040098	ENSSSCT00000044977			100738720
ENSSSCG00000014725	7.38304	10.6258	19.0396	1.31851e-13	1.01227e-10	ENSSSCG00000014725	ENSSSCT00000016076	HBB	NCBI gene	407066
ENSSSCG00000009219	7.55351	1.47407	23.5703	1.22817e-15	3.58306e-12	ENSSSCG00000009219	ENSSSCT00000042635	IBSP	HGNC Symbol	397137	HGNC:5341

## Sheet: CPM_DE genes
	X03.htseq.SS.P8192.25DC.E1.M_sorted_pos	X03.htseq.SS.P8192.25DC.E5.M_sorted_pos	X03.htseq.SS.P8206.25DC.E1.M_sorted_pos	X03.htseq.SS.P8285.25DC.E2.M_sorted_pos	X03.htseq.SS.P8285.25DC.E5.M_sorted_pos	X03.htseq.SS.P8192.25DC.E2.F_sorted_pos	X03.htseq.SS.P8206.25DC.E2.F_sorted_pos	X03.htseq.SS.P8206.25DC.E5.F_sorted_pos	X03.htseq.SS.P8285.25DC.E1.F_sorted_pos	X03.htseq.SS.P8209.35DC.E1.M_sorted_pos	X03.htseq.SS.P8209.35DC.E2.F_sorted_pos	X03.htseq.SS.P8209.35DC.E5.F_sorted_pos	X03.htseq.SS.P8218.35DC.E1.M_sorted_pos	X03.htseq.SS.P8218.35DC.E2.F_sorted_pos	X03.htseq.SS.P8218.35DC.E5.M_sorted_pos	X03.htseq.SS.P8274.35DC.E1.F_sorted_pos	X03.htseq.SS.P8274.35DC.E2.F_sorted_pos	X03.htseq.SS.P8274.35DC.E5.M_sorted_pos	Gene.stable.ID	Transcript.stable.ID	Gene.name
ENSSSCG00000014726	6030.61	4158.16	10159	7963.86	3284.38	8352.49	7920.75	6431.72	16539.5	47.1122	71.1418	224.237	33.4041	20.4271	115.373	25.8317	41.7105	321.618	ENSSSCG00000014726	ENSSSCT00000016077	HBE1
ENSSSCG00000007975	1883.1	1726.86	3548.76	2839.63	1336.44	3080.13	2901.72	2422.02	5497.3	35.8335	18.7475	67.6961	22.8823	35.4963	43.7485	11.6922	13.7399	90.8459	ENSSSCG00000007975	ENSSSCT00000008738	HBZ
ENSSSCG00000031865	3.64894	9.2004	146.39	34.2709	4.32386	6.57197	10.0054	29.6048	36.1001	0.939895	0.098671	0.60714	0.30646	0.111624	0.0992029	0.36255	0	0.185211	ENSSSCG00000031865	ENSSSCT00000027286	AQP8
ENSSSCG00000021902	66.8419	59.0359	81.4231	71.066	96.1368	72.9682	103.889	174.32	91.3273	2.46722	1.97342	3.23808	2.34953	2.79059	1.98406	1.99402	5.80676	2.87077	ENSSSCG00000021902	ENSSSCT00000026800	GABRP
ENSSSCG00000040513	144.631	128.55	284.467	493.676	185.098	171.161	240.546	344.634	489.118	12.1011	6.90697	10.625	10.5218	14.3994	11.3091	6.34462	12.7585	12.5017	ENSSSCG00000040513	ENSSSCT00000051147	AQP3
ENSSSCG00000006731	6.80029	6.21879	9.17082	7.96094	11.5916	9.08478	8.92145	15.1507	8.09883	0.117487	0.098671	0.10119	0.408613	0.334871	0.0992029	0.634462	0.817853	0.0926054	ENSSSCG00000006731	ENSSSCT00000007374	VTCN1
ENSSSCG00000031080	15.3421	17.6341	28.2838	31.6496	20.1473	16.5266	22.1786	29.6918	30.4999	0.822408	0.690697	1.31547	1.22584	1.22786	6.34899	3.6255	0.490712	1.57429	ENSSSCG00000031080	ENSSSCT00000043495	HAND1
ENSSSCG00000000418	49.0948	34.0756	55.3677	48.3482	55.8421	53.5422	71.3716	108.58	59.0181	2.93717	4.34152	4.35117	2.96245	4.24169	5.15855	7.34163	6.1339	3.61161	ENSSSCG00000000418	ENSSSCT00000000452	TAC3
ENSSSCG00000030461	18.9911	17.2933	29.9123	19.6111	22.4473	23.6784	25.5137	37.1801	41.2696	1.29236	2.26943	2.0238	2.04307	3.57195	2.48007	0.815737	1.63571	2.40774	ENSSSCG00000030461	ENSSSCT00000028395	HEPHL1
ENSSSCG00000002432	4.47824	3.66312	4.88539	3.7863	5.15183	2.80275	5.33619	9.49094	5.25563	0.234974	0.296013	0.30357	0.204307	0.558118	0.595218	0.453187	0.0817853	0.0926054	ENSSSCG00000002432	ENSSSCT00000002702	KCNK13
ENSSSCG00000018080	191.32	297.309	180.331	271.255	301.474	159.274	351.855	260.435	185.929	231.214	203.854	369.647	5.00551	10.2694	11.4083	3.08167	6.62461	7.31583	ENSSSCG00000018080	ENSSSCT00000019675	ATP8
ENSSSCG00000015526	121.576	79.3961	167.046	28.2516	122.54	76.2542	78.1252	41.8821	32.9984	2.58471	13.4193	21.5535	21.5543	8.81826	3.57131	10.8765	0.981424	5.46372	ENSSSCG00000015526	ENSSSCT00000016914	NPHS2
ENSSSCG00000025483	15.2592	21.2972	20.7415	21.6499	15.9155	14.8836	24.1796	21.9424	12.8375	1.40984	1.28272	2.22618	1.5323	1.8976	1.19044	2.99103	2.12642	2.59295	ENSSSCG00000025483	ENSSSCT00000022725	GREB1
ENSSSCG00000017120	37.1528	33.9052	50.4824	22.912	24.4712	31.6034	23.0123	22.9872	41.0111	2.11476	6.1176	5.0595	7.76365	6.47417	3.57131	3.26295	0.572497	1.6669	ENSSSCG00000017120	ENSSSCT00000018638	SLC6A19
ENSSSCG00000004659	274.748	289.557	353.548	131.161	262.743	168.648	239.795	143.757	203.246	7.04921	53.5783	70.833	71.9159	37.1706	17.7573	37.6145	5.88854	12.8721	ENSSSCG00000004659	ENSSSCT00000005145	SLC12A1
ENSSSCG00000002901	1.07809	1.19264	4.79968	1.35919	2.39192	1.35305	2.08445	7.31412	4.56636	0	0	0.10119	0.204307	0.781365	0	0	0.0817853	0.463027	ENSSSCG00000002901	ENSSSCT00000003206	UPK1A
ENSSSCG00000004932	70.7396	75.4774	78.8519	78.7357	60.534	46.2937	84.0451	69.1359	51.6085	4.4645	10.3605	6.98211	11.1347	7.92527	4.66254	10.6046	10.4685	7.96406	ENSSSCG00000004932	ENSSSCT00000005442	IGDCC3
ENSSSCG00000024788	24.3815	21.8084	28.9695	13.4948	20.9753	13.4339	20.3442	11.1453	19.3855	0.352461	6.41361	8.60115	6.74212	2.90221	1.48804	3.80677	0.490712	1.48169	ENSSSCG00000024788	ENSSSCT00000045531	CLDN16
ENSSSCG00000015236	37.4845	34.5015	45.1684	13.6889	33.6709	15.9467	34.5185	21.3329	26.8812	0.704921	7.79501	10.4226	12.3605	5.46955	6.24978	4.44123	1.14499	1.48169	ENSSSCG00000015236	ENSSSCT00000016602	KCNJ1
ENSSSCG00000008449	22.5571	19.2527	41.9972	16.3102	14.6275	15.1735	18.8434	17.5016	28.4321	0.704921	4.14418	4.14879	11.5433	4.35332	5.45616	1.72211	1.22678	2.22253	ENSSSCG00000008449	ENSSSCT00000009251	SLC3A1
ENSSSCG00000002929	3.40015	3.15199	9.42794	3.39796	2.66791	4.92898	2.16783	2.08975	5.25563	0.352461	0.394684	0.20238	0.817226	0.334871	0.892826	0.453187	0.327141	0.185211	ENSSSCG00000002929	ENSSSCT00000050942	SYNE4
ENSSSCG00000040729	3.48308	9.62635	26.5697	12.0385	2.85191	14.0138	3.08499	7.57534	22.4872	0.939895	0.888039	2.63094	1.5323	2.00922	1.38884	1.4502	0.490712	1.20387	ENSSSCG00000040729	ENSSSCT00000057858	C11orf86
ENSSSCG00000026345	81.2718	61.9323	83.223	30.3875	66.8818	42.9111	59.6153	47.0194	57.6396	1.87979	15.0967	17.5059	21.6565	12.9483	22.3207	9.6982	3.18963	5.37111	ENSSSCG00000026345	ENSSSCT00000028197	0
ENSSSCG00000023186	39.309	27.0049	52.4536	27.3779	32.1989	34.8894	35.6858	23.945	41.7865	2.58471	10.2618	12.0416	14.7101	9.82287	5.65457	6.88844	1.47214	2.22253	ENSSSCG00000023186	ENSSSCT00000032087	CA4
ENSSSCG00000014067	7.3808	5.79285	7.54235	2.71837	6.89977	4.15581	5.83646	3.83121	7.49573	0.352461	1.28272	1.61904	2.14522	1.00461	0.793623	0.725099	0.408927	0.277816	ENSSSCG00000014067	ENSSSCT00000015367	TMEM174
ENSSSCG00000039413	53.4072	50.0059	69.9382	22.3295	45.6305	26.3845	40.1048	29.1694	44.1128	2.7022	13.9126	12.9523	19.6134	10.7159	7.44022	8.42928	1.06321	4.44506	ENSSSCG00000039413	ENSSSCT00000065153	SLC9A3
ENSSSCG00000038966	16.0885	9.37078	25.9697	9.41721	15.8235	12.7574	18.9268	28.5599	16.4561	1.29236	3.45348	4.65474	6.53781	3.7952	2.67848	2.26594	1.79928	1.85211	ENSSSCG00000038966	ENSSSCT00000039279	KRT7
ENSSSCG00000000184	7.87839	5.62247	13.2848	2.03878	8.27972	5.12227	6.16998	3.48291	1.98163	0	1.87475	1.31547	2.45168	0.892988	0.496015	0.543824	0.981424	0.648238	ENSSSCG00000000184	ENSSSCT00000000194	DDN
ENSSSCG00000020872	61.0368	49.6651	77.052	40.1931	37.7187	45.0373	45.0241	35.0904	65.8246	7.51916	11.5445	19.5297	17.3661	10.9391	11.1107	6.88844	1.96285	6.57498	ENSSSCG00000020872	ENSSSCT00000024574	0
ENSSSCG00000027710	6.05392	5.96322	16.1132	8.15511	4.87584	9.27808	4.33566	4.87608	12.4067	0.704921	1.77608	2.83332	3.0646	2.23247	1.38884	0.906374	0.0817853	0.833448	ENSSSCG00000027710	ENSSSCT00000023671	PDZD3
ENSSSCG00000012075	3.48308	7.15587	19.113	9.99972	5.24383	10.3412	5.00268	8.70729	12.2344	1.52733	2.17076	1.72023	1.63445	1.78598	1.19044	1.17829	0.654283	1.20387	ENSSSCG00000012075	ENSSSCT00000054565	FAM3B
ENSSSCG00000036098	1.99033	1.44821	1.9713	2.81546	2.29992	1.64299	2.58472	2.8734	2.67089	0.117487	0.394684	0.40476	0.204307	0.334871	0.198406	0.906374	0.327141	0.277816	ENSSSCG00000036098	ENSSSCT00000040008	NKX6-2
ENSSSCG00000031423	3.31721	3.8335	5.48535	2.81546	5.51982	1.64299	4.83593	9.49094	8.61578	0.587434	1.57874	1.31547	1.32799	1.00461	0.297609	0.997012	0.245356	0.740843	ENSSSCG00000031423	ENSSSCT00000053081	UPK3A
ENSSSCG00000020680	4.47824	2.12972	7.88519	2.42712	3.49588	1.25641	7.67078	5.57266	5.25563	0.117487	1.48006	1.41666	1.94091	0.892988	0.793623	0.634462	0.245356	0.185211	ENSSSCG00000020680	ENSSSCT00000022282	CLDN14
ENSSSCG00000030198	2.15619	1.61859	4.54255	1.16502	2.85191	5.21892	1.91769	1.04487	6.89262	0.939895	0.197342	0.40476	0.408613	1.11624	0.396812	0.0906374	0.163571	0.277816	ENSSSCG00000030198	ENSSSCT00000032071	0
ENSSSCG00000023018	20.7326	18.486	23.5699	7.5726	24.9312	15.1735	18.5099	13.5834	18.0931	0.587434	3.15747	7.79163	8.27442	3.90682	5.05935	2.99103	1.96285	3.4264	ENSSSCG00000023018	ENSSSCT00000022720	MCCD1
ENSSSCG00000013338	35.0795	21.9787	39.8545	17.9607	19.4114	15.5601	34.9354	24.2933	28.3459	0.822408	7.00564	8.60115	21.2479	15.404	5.75377	6.61653	1.63571	2.22253	ENSSSCG00000013338	ENSSSCT00000014566	SLC5A12
ENSSSCG00000008937	1.99033	2.98161	4.9711	0.970847	2.66791	1.06311	1.83432	1.30609	1.12005	0.469947	0.197342	0.10119	0.204307	0.446494	0.198406	0.0906374	0.245356	0.185211	ENSSSCG00000008937	ENSSSCT00000009789	AMBN
ENSSSCG00000002720	64.354	63.5509	60.1674	27.2808	44.6185	35.8559	48.1091	34.5679	47.1283	2.34974	12.7286	18.2142	22.7802	13.06	11.2099	8.06673	5.64319	7.59364	ENSSSCG00000002720	ENSSSCT00000034776	0
ENSSSCG00000037125	11.1127	9.03002	12.6849	3.88339	10.8556	5.99209	9.58847	6.35632	8.70194	0.234974	3.7495	3.84522	4.18828	3.7952	2.87688	1.17829	0.245356	0.833448	ENSSSCG00000037125	ENSSSCT00000056483	TMEM252
ENSSSCG00000016527	8.95648	32.7125	110.05	59.0275	8.27972	61.7572	13.0904	35.5257	68.0647	5.99183	4.93355	7.38687	8.07011	5.80442	4.46413	14.1394	6.78818	7.50104	ENSSSCG00000016527	ENSSSCT00000017995	SLC13A4
ENSSSCG00000004565	27.6987	30.2421	32.5693	10.291	29.531	12.6607	22.0952	18.1112	26.8812	1.05738	7.10431	7.79163	8.37657	6.25092	5.85297	4.98506	3.68034	2.77816	ENSSSCG00000004565	ENSSSCT00000062560	CA12
ENSSSCG00000016516	37.2357	26.9197	34.112	15.0481	27.9671	18.9427	23.596	18.6336	27.7428	1.64482	8.18969	10.3214	9.1938	6.69741	6.9442	3.71613	4.25284	3.14858	ENSSSCG00000016516	ENSSSCT00000017984	ATP6V0A4
ENSSSCG00000016245	22.5571	15.8451	34.6263	7.28135	27.2311	22.2287	15.008	11.8419	5.94489	1.17487	5.4269	4.0476	8.07011	5.13468	2.28167	6.34462	1.30857	1.94471	ENSSSCG00000016245	ENSSSCT00000017689	0
ENSSSCG00000010474	1.49275	2.55567	1.54275	4.56298	1.28796	1.15976	2.91823	3.39584	1.89547	0.234974	0.888039	0.30357	0	0.558118	0.198406	0.815737	0.245356	0.370422	ENSSSCG00000010474	ENSSSCT00000011462	CYP26C1
ENSSSCG00000037535	51.9973	46.0872	51.6823	16.3102	42.1346	23.4851	35.7692	25.4253	43.3374	1.99728	10.6565	14.0654	20.7371	17.4133	9.32507	7.61354	1.39035	6.11196	ENSSSCG00000037535	ENSSSCT00000039861	SLC34A1
ENSSSCG00000017763	10.2004	6.38917	7.79948	1.35919	3.95587	4.63904	5.58633	3.39584	3.70479	0.234974	1.48006	1.51785	1.02153	1.78598	1.38884	0.906374	0.245356	0.648238	ENSSSCG00000017763	ENSSSCT00000019335	SLC13A2
ENSSSCG00000008153	16.3373	11.2449	18.3416	7.96094	13.7075	8.5049	14.5078	11.2324	12.2344	1.29236	3.55216	3.74403	5.61843	4.13007	2.57928	2.44721	1.30857	1.38908	ENSSSCG00000008153	ENSSSCT00000008930	SLC9A2
ENSSSCG00000021971	4.39531	3.8335	5.57106	1.06793	3.67988	1.54635	2.00107	2.43804	1.46468	0	0.493355	1.31547	0.817226	0.446494	0.496015	0.634462	0.163571	0.277816	ENSSSCG00000021971	ENSSSCT00000028144	DPEP1
ENSSSCG00000023462	2.32205	2.47048	4.19972	1.16502	1.01197	2.31952	2.41796	1.39317	1.89547	0.117487	0.394684	0.30357	0.510766	0.781365	0.0992029	0.543824	0.245356	0.185211	ENSSSCG00000023462	ENSSSCT00000035039	GPR50
ENSSSCG00000032643	187.423	117.987	174.503	51.552	145.631	67.9426	125.734	107.883	135.268	4.58199	45.7833	46.7498	63.0286	58.8256	86.7034	24.0189	10.6321	7.31583	ENSSSCG00000032643	ENSSSCT00000055809	SLC12A3
ENSSSCG00000020989	5.97099	4.77058	6.08531	1.84461	4.96783	2.60946	3.83539	2.43804	3.8771	0.234974	1.18405	1.0119	1.73661	0.892988	0.892826	0.997012	0.163571	0.370422	ENSSSCG00000020989	ENSSSCT00000027522	BSND
ENSSSCG00000007673	7.96132	5.96322	8.91369	5.14549	5.9798	19.136	5.41957	3.74413	14.3884	1.87979	1.77608	4.75593	0.91938	1.22786	1.98406	1.63147	0.490712	1.94471	ENSSSCG00000007673	ENSSSCT00000008413	EPO
ENSSSCG00000032431	141.065	100.353	127.963	45.824	118.308	72.0017	117.813	89.1626	113.211	8.10659	29.2066	30.0534	48.3185	29.357	63.8867	15.8615	8.01496	14.4464	ENSSSCG00000032431	ENSSSCT00000030958	TMEM52B
ENSSSCG00000035798	7.54666	12.4376	8.14231	7.66969	9.0157	7.82838	9.75523	9.49094	5.60026	2.46722	0.493355	1.41666	2.04307	2.56734	2.77768	1.63147	1.88106	1.6669	ENSSSCG00000035798	ENSSSCT00000055885	PRTG
ENSSSCG00000034921	13.0201	10.5634	17.9988	6.01925	10.9476	10.7278	9.58847	6.35632	9.90815	0.939895	2.86146	5.36307	6.02704	3.12546	1.09123	2.35657	0.817853	1.6669	ENSSSCG00000034921	ENSSSCT00000061636	CLDN19
ENSSSCG00000028896	17.913	16.1007	29.8266	12.1356	12.8796	11.5976	13.0904	11.7548	22.0564	1.87979	5.03222	6.37497	6.53781	6.80904	3.17449	3.17231	0.817853	2.59295	ENSSSCG00000028896	ENSSSCT00000026326	DIO1
ENSSSCG00000038600	22.1424	21.8084	30.3408	12.9123	19.4114	14.0138	19.4271	16.9792	20.764	2.7022	5.22956	9.20829	6.63996	4.68819	4.06732	3.98805	1.88106	3.61161	ENSSSCG00000038600	ENSSSCT00000065119	PRSS8
ENSSSCG00000015332	2.40498	9.54116	35.1405	16.019	1.74794	14.0138	3.00161	8.359	18.9547	0.704921	1.38139	5.26188	1.32799	3.68358	1.68645	0.997012	3.27141	1.57429	ENSSSCG00000015332	ENSSSCT00000016705	PON1
ENSSSCG00000040950	4.56117	4.34463	2.9998	3.7863	2.57591	2.70611	6.00322	4.1795	2.41242	0.352461	0.592026	0.91071	0.408613	0.892988	0.297609	1.72211	1.88106	0.648238	ENSSSCG00000040950	ENSSSCT00000045185	0
ENSSSCG00000029248	19.4886	14.2265	12.1706	3.30088	11.7756	6.86191	8.58794	7.66241	14.0437	0.234974	3.65083	3.44046	5.61843	4.24169	4.26573	1.72211	0.817853	1.6669	ENSSSCG00000029248	ENSSSCT00000031711	0
ENSSSCG00000040746	153.421	185.627	253.697	107.279	158.787	97.5165	160.503	156.905	179.467	13.8634	41.0471	41.4879	74.1633	60.1651	44.4429	31.1793	31.242	27.226	ENSSSCG00000040746	ENSSSCT00000039755	LRP2
ENSSSCG00000004759	32.8404	36.546	48.2539	24.4653	33.3949	33.2464	36.5196	31.6945	34.4631	3.75958	7.89368	13.863	12.667	11.8321	7.34102	6.97908	6.78818	6.76019	ENSSSCG00000004759	ENSSSCT00000005258	SPINT1
ENSSSCG00000004968	5.14168	5.45209	5.74247	3.00962	5.8878	2.80275	2.91823	3.39584	4.73868	0.822408	1.28272	1.11309	1.83876	0.781365	0.892826	0.634462	0.245356	0.555632	ENSSSCG00000004968	ENSSSCT00000061797	PAQR5
ENSSSCG00000024697	7.29787	7.41143	25.7126	8.73762	6.80777	12.7574	7.08713	8.88143	17.8347	1.29236	2.46677	3.94641	3.47321	3.12546	3.07529	1.99402	1.55392	1.6669	ENSSSCG00000024697	ENSSSCT00000057480	TMEM125
ENSSSCG00000025097	6.21978	5.53728	9.85649	3.20379	4.96783	4.25245	4.00215	2.78633	5.5141	0.234974	1.57874	2.52975	2.55383	1.78598	0.297609	0.997012	0.408927	1.48169	ENSSSCG00000025097	ENSSSCT00000059536	TMEM61
ENSSSCG00000035444	10.698	12.2672	18.5131	16.6015	11.9596	24.7415	10.589	10.8841	17.5762	4.58199	4.63754	5.86902	1.43015	3.12546	3.4721	2.62848	2.2082	4.63027	ENSSSCG00000035444	ENSSSCT00000062645	ZFP42
ENSSSCG00000008092	2.65377	1.5334	4.71397	2.33003	2.02393	2.60946	2.50134	1.82853	3.274	0.822408	0.394684	0.10119	0.61292	0.446494	0.793623	0.0906374	0.327141	1.01866	ENSSSCG00000008092	ENSSSCT00000008865	NT5DC4
ENSSSCG00000012030	26.2889	18.4008	28.1124	12.4268	22.1713	11.3077	26.3475	18.3724	23.7796	1.17487	6.61096	9.30948	8.88734	8.37177	8.23384	3.98805	3.02606	2.40774	ENSSSCG00000012030	ENSSSCT00000013162	CLDN8
ENSSSCG00000009232	6.63443	8.4337	6.08531	9.22304	7.63575	3.28599	8.50456	8.70729	4.39405	1.17487	0.888039	1.11309	1.73661	1.8976	0.496015	2.80976	2.04463	3.05598	ENSSSCG00000009232	ENSSSCT00000010111	NKX6-1
ENSSSCG00000013078	49.0948	38.335	60.2531	30.97	45.9985	44.0709	35.1022	43.7106	59.1904	9.28146	10.6565	10.9285	13.6885	15.1808	11.8051	10.4233	5.15248	13.8908	ENSSSCG00000013078	ENSSSCT00000014296	MYRF
ENSSSCG00000008115	37.0699	30.4976	51.8537	20.1936	37.1668	21.8421	37.8536	30.2143	35.497	5.40439	11.2485	15.8868	10.4196	10.1577	8.33305	5.25697	4.74355	6.20456	ENSSSCG00000008115	ENSSSCT00000008891	0
ENSSSCG00000034500	15.425	15.7599	17.9988	18.0577	15.8235	12.4674	18.3432	20.8975	15.2499	1.87979	3.0588	3.84522	6.1292	5.35793	1.88486	5.0757	5.39783	7.40843	ENSSSCG00000034500	ENSSSCT00000050471	MSX2
ENSSSCG00000007479	13.2689	14.4821	18.1702	16.2131	13.3396	19.426	17.3426	12.4514	13.9576	4.69947	1.57874	3.44046	5.41412	6.80904	4.06732	2.53785	1.63571	5.74153	ENSSSCG00000007479	ENSSSCT00000008186	SALL4
ENSSSCG00000011030	64.4369	67.1289	62.1387	23.3974	51.0583	21.3589	55.0295	41.0984	44.6297	4.22953	14.3073	15.1785	25.4362	23.9991	17.0629	9.15438	4.49819	6.20456	ENSSSCG00000011030	ENSSSCT00000012072	CUBN
ENSSSCG00000000253	151.68	121.479	260.468	169.995	165.043	202.861	178.929	238.58	224.613	59.5658	38.5804	74.4759	58.2274	59.4954	51.6847	29.4572	25.2717	48.2474	ENSSSCG00000000253	ENSSSCT00000000272	KRT18
ENSSSCG00000025438	2.23912	2.64086	2.65697	2.23295	3.58788	2.70611	2.25121	4.96315	3.36015	0.469947	0.592026	0.60714	0.408613	0.669741	0.496015	0.453187	1.14499	0.833448	ENSSSCG00000025438	ENSSSCT00000028614	VGLL1
ENSSSCG00000008952	6.30271	7.24106	8.39944	11.2618	5.42782	5.70215	5.58633	4.87608	9.13273	0.704921	1.77608	1.31547	2.24737	2.34409	2.08326	0.906374	1.63571	2.22253	ENSSSCG00000008952	ENSSSCT00000009806	RASSF6
ENSSSCG00000031111	10.9468	8.51889	14.8276	4.46589	7.26776	6.08874	6.58687	3.13462	8.35731	0.469947	1.97342	5.26188	3.26891	1.78598	2.08326	1.4502	0.817853	1.29648	ENSSSCG00000031111	ENSSSCT00000062193	CBR1
ENSSSCG00000021968	10.7809	12.6931	18.0845	5.53383	10.3957	6.28203	10.9225	9.40387	9.56352	0.704921	4.53886	3.64284	4.29044	3.57195	3.4721	2.08466	1.06321	2.03732	ENSSSCG00000021968	ENSSSCT00000037499	SLC19A3
ENSSSCG00000031858	22.8059	20.9565	27.2553	8.64054	21.0673	9.18143	23.5126	18.1982	15.2499	1.64482	6.51228	6.77973	9.3981	6.1393	3.86891	3.26295	3.27141	3.70422	ENSSSCG00000031858	ENSSSCT00000063333	KCNJ10
ENSSSCG00000002524	8.37597	12.182	23.227	9.02887	8.37172	8.6982	6.00322	8.96851	16.1115	1.17487	3.94684	4.85712	6.3335	4.79981	3.07529	1.90339	0.490712	1.94471	ENSSSCG00000002524	ENSSSCT00000002803	AMN
ENSSSCG00000024058	30.0208	19.5934	30.7694	8.05803	20.7913	15.4635	17.1759	12.1902	22.2287	1.40984	7.40032	7.69044	12.2584	7.25553	6.7458	5.43824	1.55392	2.40774	ENSSSCG00000024058	ENSSSCT00000028525	SLC5A2
ENSSSCG00000022948	5.7222	7.07068	7.88519	5.33966	9.84367	9.08478	5.00268	5.22437	8.70194	2.23225	2.46677	2.63094	2.86029	2.12085	2.28167	0.997012	0.163571	1.57429	ENSSSCG00000022948	ENSSSCT00000027536	SLC7A9
ENSSSCG00000005688	42.4604	33.9052	49.6253	22.0382	35.4188	31.4102	34.2684	23.7709	37.2202	6.81424	12.2352	13.6607	12.4627	10.4926	9.12667	7.16036	4.49819	6.8528	ENSSSCG00000005688	ENSSSCT00000006255	PTGES
ENSSSCG00000023732	7.71252	6.81511	8.65657	3.88339	5.51982	2.70611	4.75255	5.31145	4.65252	0.117487	1.77608	1.92261	3.47321	2.45572	1.88486	1.63147	0.327141	1.01866	ENSSSCG00000023732	ENSSSCT00000025341	KLHDC7A
ENSSSCG00000023584	1.32689	1.95934	1.79988	1.06793	1.47195	1.06311	1.33405	2.17682	1.03389	0.117487	0.098671	0.10119	0.30646	0.223247	0.396812	0.181275	0.490712	0.463027	ENSSSCG00000023584	ENSSSCT00000022370	0
ENSSSCG00000001085	11.3615	10.1375	12.0849	3.39796	9.29169	3.76922	10.6724	6.53047	7.7542	0.352461	2.76279	2.63094	4.69905	4.13007	4.26573	0.725099	1.06321	1.48169	ENSSSCG00000001085	ENSSSCT00000001180	DCDC2
ENSSSCG00000009609	0.995165	2.81123	1.79988	1.45627	1.28796	1.93293	1.08391	4.35364	0.689262	0.117487	0.394684	0.40476	0	0.446494	0	1.63147	0.736068	0.463027	ENSSSCG00000009609	ENSSSCT00000010532	FGF17
ENSSSCG00000025838	17.4154	15.9303	29.3123	11.456	12.1436	16.5266	14.5912	13.4092	19.644	1.64482	4.83488	9.1071	5.61843	4.35332	3.57131	3.17231	5.39783	4.72287	ENSSSCG00000025838	ENSSSCT00000031515	AP1M2
ENSSSCG00000017934	16.5031	16.7822	37.9689	18.1548	10.7636	19.426	13.674	14.8895	26.7089	2.34974	6.31494	11.4345	7.35504	6.80904	2.87688	4.89442	3.3532	4.25985	ENSSSCG00000017934	ENSSSCT00000028238	0
ENSSSCG00000001484	22.64	23.5121	26.1411	9.12596	17.3874	14.497	18.7601	15.1507	18.4378	4.58199	6.90697	10.7261	8.27442	7.5904	5.35696	3.26295	0.817853	2.87077	ENSSSCG00000001484	ENSSSCT00000031207	TINAG
ENSSSCG00000001746	27.0353	23.4269	30.1694	10.5822	21.5273	8.79484	18.5099	14.6282	18.4378	2.11476	7.30165	8.29758	8.88734	7.70202	6.9442	4.44123	1.47214	2.68556	ENSSSCG00000001746	ENSSSCT00000001952	PKHD1
ENSSSCG00000015986	27.45	26.5789	29.998	13.3977	27.4151	13.1439	31.9338	20.8104	25.5889	4.11204	7.69634	6.67854	8.68303	7.70202	6.845	5.25697	4.33462	5.64893	ENSSSCG00000015986	ENSSSCT00000017407	HOXD1
ENSSSCG00000022341	4.72703	3.40756	5.05681	2.5242	4.23186	2.02958	4.9193	3.30877	1.89547	0.352461	1.38139	1.92261	2.04307	0.669741	0.595218	1.35956	0.163571	0.370422	ENSSSCG00000022341	ENSSSCT00000023957	TMEM207
ENSSSCG00000023162	58.4659	69.3438	80.6518	53.3966	59.338	59.4377	57.8644	67.4815	58.9319	7.63664	17.3661	19.4285	19.8177	20.8736	19.047	16.5866	19.6285	19.5397	ENSSSCG00000023162	ENSSSCT00000026686	CDH3
ENSSSCG00000015536	1.9074	1.87416	1.19992	2.91254	2.02393	0.966466	2.41796	1.74146	1.637	0.352461	0.098671	0.10119	0.204307	0.223247	0.198406	1.4502	0.736068	0.740843	ENSSSCG00000015536	ENSSSCT00000016925	LHX4
ENSSSCG00000012308	63.3588	55.032	72.4237	37.863	67.1578	64.6566	52.0279	44.233	71.3387	15.5083	14.8006	16.3928	26.9685	25.6734	21.3286	8.88247	6.21568	16.1133	ENSSSCG00000012308	ENSSSCT00000013458	DGKK
ENSSSCG00000016609	29.1915	29.1346	30.7694	10.8735	32.1069	12.2741	27.0979	15.9343	20.5917	1.87979	8.09102	10.8273	13.1778	9.26475	10.2179	4.89442	2.28999	3.05598	ENSSSCG00000016609	ENSSSCT00000054622	SLC13A1
ENSSSCG00000034610	357.679	349.36	319.007	355.912	427.326	330.048	374.701	397.314	327.917	74.0167	91.468	100.886	89.5884	95.9963	106.246	108.856	120.061	122.517	ENSSSCG00000034610	ENSSSCT00000063068	0
ENSSSCG00000000252	426.345	355.578	726.466	457.56	431.742	527.884	460.58	547.34	643.082	151.676	117.122	205.213	163.139	164.31	156.046	104.686	88.001	135.389	ENSSSCG00000000252	ENSSSCT00000048358	KRT8
ENSSSCG00000012449	2.81963	3.32237	2.14271	5.92217	2.57591	2.12623	2.83485	3.2217	1.637	0.234974	0.197342	0.60714	0.61292	1.00461	0.69442	0.997012	0.981424	1.01866	ENSSSCG00000012449	ENSSSCT00000013615	TBX22
ENSSSCG00000032151	3.48308	4.00388	8.31373	12.621	5.79581	4.83233	6.0866	8.79436	13.1821	1.17487	1.77608	1.72023	3.0646	2.12085	1.68645	1.99402	1.14499	2.03732	ENSSSCG00000032151	ENSSSCT00000037066	CPZ
ENSSSCG00000023743	3.8148	5.87803	10.9707	7.18427	5.05983	7.0552	5.66971	7.83656	10.6836	1.29236	1.77608	3.13689	1.73661	1.00461	1.38884	2.35657	2.69892	2.03732	ENSSSCG00000023743	ENSSSCT00000027667	CLDN6
ENSSSCG00000032149	1.16103	3.57793	5.05681	1.74752	2.29992	2.99605	1.75094	3.83121	2.58473	0.117487	0.888039	0.70833	0.817226	0.781365	0.892826	0.181275	1.06321	0.648238	ENSSSCG00000032149	ENSSSCT00000056422	PLET1
ENSSSCG00000036146	3.06842	3.23718	4.11401	3.30088	2.20793	3.28599	2.08445	3.56999	1.80931	0.469947	0.394684	0.80952	0.30646	1.11624	0.793623	0.725099	1.14499	0.833448	ENSSSCG00000036146	ENSSSCT00000044394	FGF8
ENSSSCG00000016746	2.48791	4.85577	24.9412	9.80555	2.02393	8.98814	1.58418	4.52779	11.2005	0.939895	0.98671	1.72023	2.65599	2.90221	1.28964	1.17829	0.736068	1.57429	ENSSSCG00000016746	ENSSSCT00000018228	NPC1L1
ENSSSCG00000018042	20.4009	16.2711	19.8844	5.0484	13.4316	12.1775	10.4223	9.05558	20.0748	0.587434	7.79501	5.97021	7.15073	5.46955	4.46413	3.89741	1.79928	2.77816	ENSSSCG00000018042	ENSSSCT00000019637	SLC47A2
ENSSSCG00000036996	1.99033	2.47048	2.9998	2.42712	3.21989	2.02958	2.33459	2.8734	3.274	1.17487	0.493355	0.20238	0.510766	0.892988	1.09123	0.0906374	0.654283	1.01866	ENSSSCG00000036996	ENSSSCT00000054666	TRIM71
ENSSSCG00000035677	1.74154	2.98161	1.88559	2.81546	2.85191	2.02958	1.75094	3.48291	1.37852	0.352461	0.592026	0.50595	1.02153	0.111624	0.793623	0.0906374	1.06321	0.648238	ENSSSCG00000035677	ENSSSCT00000041415	EPOP
ENSSSCG00000015907	8.04425	8.00776	11.2278	5.24257	10.4877	6.47532	10.589	9.66509	9.56352	1.7623	2.66412	4.55355	2.55383	2.90221	2.48007	1.63147	1.79928	2.03732	ENSSSCG00000015907	ENSSSCT00000061318	GALNT3
ENSSSCG00000006582	7.79546	10.9894	26.2268	14.2714	5.33582	23.0019	7.92091	11.1453	23.2626	2.34974	4.04551	4.24998	3.57537	3.34871	2.87688	3.26295	5.47962	4.25985	ENSSSCG00000006582	ENSSSCT00000007211	S100A14
ENSSSCG00000025787	27.8646	25.8122	40.1973	13.1064	26.4951	19.9092	21.0946	16.4568	27.2259	2.81968	8.58437	13.9642	17.0596	9.04151	11.8051	5.71016	1.55392	3.33379	ENSSSCG00000025787	ENSSSCT00000011396	TMEM72
ENSSSCG00000000709	1.9074	2.38529	5.82818	2.62129	1.56395	2.41617	1.33405	2.78633	5.77257	0.939895	0.493355	0.70833	0.408613	0.892988	0.396812	0.543824	0.817853	0.740843	ENSSSCG00000000709	ENSSSCT00000060629	PLEKHG6
ENSSSCG00000015353	27.2012	20.7009	28.1124	12.3298	22.3553	13.9171	23.9295	16.4568	23.6072	1.7623	7.40032	9.30948	11.6455	7.03228	7.14261	5.71016	4.90712	3.61161	ENSSSCG00000015353	ENSSSCT00000058206	SCIN
ENSSSCG00000015202	22.64	28.1123	22.4556	33.4942	22.9992	17.493	31.3501	32.5653	13.9576	7.9891	7.99235	7.69044	5.00551	5.24631	1.38884	22.75	7.68782	12.4091	ENSSSCG00000015202	ENSSSCT00000046851	ROBO3
ENSSSCG00000010060	6.13685	3.8335	11.4849	5.43674	3.21989	3.38263	4.08552	4.52779	9.90815	3.05466	3.94684	0.30357	3.47321	2.79059	0.396812	0.543824	0.490712	2.22253	ENSSSCG00000010060	ENSSSCT00000011021	UPB1
ENSSSCG00000011627	7.04908	4.08907	3.59976	1.94169	2.57591	2.99605	3.75201	3.83121	4.56636	0.234974	1.67741	1.31547	1.63445	1.33948	1.78565	0.634462	0.736068	0.463027	ENSSSCG00000011627	ENSSSCT00000054211	ACPP
ENSSSCG00000003218	4.6441	6.30398	5.39964	3.7863	5.24383	4.63904	4.25228	3.2217	4.39405	0.704921	1.18405	1.61904	1.12369	1.11624	1.19044	2.44721	0.572497	1.7595	ENSSSCG00000003218	ENSSSCT00000003575	MYBPC2
ENSSSCG00000005584	63.9393	56.0543	67.4526	48.154	42.5026	48.13	55.1129	55.2042	54.4517	7.04921	24.8651	19.3273	27.8878	15.2924	5.65457	17.1305	21.346	24.7256	ENSSSCG00000005584	ENSSSCT00000006137	CRB2
ENSSSCG00000015084	22.9717	17.3785	16.0275	9.02887	18.0314	10.1479	15.0914	8.70729	18.5239	1.87979	3.7495	9.61305	9.90887	6.92066	5.35696	3.53486	0.899639	3.14858	ENSSSCG00000015084	ENSSSCT00000016450	0
ENSSSCG00000037304	9.45406	9.28559	6.25673	9.80555	5.79581	4.92898	10.8391	7.74949	4.73868	0.352461	4.53886	3.33927	2.34953	2.79059	0.793623	2.53785	4.82533	2.22253	ENSSSCG00000037304	ENSSSCT00000058093	HES5
ENSSSCG00000004615	7.71252	9.88191	11.4849	4.07756	6.71578	4.3491	7.92091	5.83388	8.18499	1.29236	1.77608	1.61904	3.47321	2.56734	2.97609	2.53785	1.55392	0.926054	ENSSSCG00000004615	ENSSSCT00000005096	WDR72
ENSSSCG00000017448	174.983	171.23	318.15	196.014	208.465	173.191	203.442	220.381	268.468	45.4674	65.4189	95.5234	66.8083	56.8164	66.5652	54.2918	67.8	61.3974	ENSSSCG00000017448	ENSSSCT00000057740	KRT14
ENSSSCG00000004354	2.81963	4.42982	2.9998	3.59213	3.21989	2.22287	3.66863	3.74413	2.49858	0.822408	0.394684	0.91071	0.715073	0.781365	0	2.71912	2.04463	1.7595	ENSSSCG00000004354	ENSSSCT00000004811	PRDM13
ENSSSCG00000004017	24.962	18.486	41.3115	7.47552	23.7352	17.9763	15.0914	10.9712	12.3206	2.23225	6.21627	7.0833	9.70456	5.46955	4.56333	4.71315	2.53535	5.55632	ENSSSCG00000004017	ENSSSCT00000004442	FRMD1
ENSSSCG00000000707	21.7278	19.1675	28.1124	9.41721	24.0112	15.7534	18.0097	17.7629	19.3855	1.52733	7.59766	9.91663	11.339	7.81365	8.53145	5.0757	2.86249	3.4264	ENSSSCG00000000707	ENSSSCT00000044695	SCNN1A
ENSSSCG00000006693	80.5254	78.3738	119.135	47.4744	73.8735	62.627	75.7073	65.1305	94.7736	15.1558	27.7265	36.6308	46.0711	36.7241	34.1258	16.7679	5.07069	17.0394	ENSSSCG00000006693	ENSSSCT00000030375	PDZK1
ENSSSCG00000014309	4.72703	6.55955	3.25693	5.24257	3.49588	2.41617	5.66971	3.74413	2.49858	0.587434	1.97342	1.11309	1.5323	0.669741	0.396812	1.26892	1.39035	1.57429	ENSSSCG00000014309	ENSSSCT00000015633	NEUROG1
ENSSSCG00000012651	37.8163	26.2382	45.597	11.5531	43.9745	16.7199	21.2614	12.8868	21.8841	2.23225	10.8538	10.9285	12.1562	13.5064	10.1187	5.34761	2.69892	5.55632	ENSSSCG00000012651	ENSSSCT00000062821	XPNPEP2
ENSSSCG00000034708	40.1383	47.1095	77.052	77.2794	41.1226	50.3529	51.1941	57.7293	92.1027	23.2624	12.2352	18.3154	14.4036	18.083	16.7653	14.9552	21.7549	18.7063	ENSSSCG00000034708	ENSSSCT00000058997	PITX2
ENSSSCG00000024336	34.582	23.5973	42.8543	12.7181	27.1391	17.5897	25.7638	23.1614	30.2414	1.99728	11.8405	14.1666	14.9144	10.7159	11.6067	6.79781	3.27141	5.64893	ENSSSCG00000024336	ENSSSCT00000043471	TMPRSS2
ENSSSCG00000002632	1.07809	2.55567	2.57126	1.2621	1.56395	1.64299	1.16729	1.13195	1.89547	0.587434	0.296013	0.50595	0.408613	0.446494	0.595218	0.453187	0	0.185211	ENSSSCG00000002632	ENSSSCT00000002921	SLC28A1
ENSSSCG00000016196	17.1666	18.3156	28.6267	10.7764	13.6155	18.0729	16.6756	11.7548	24.3827	5.75685	6.8083	8.80353	9.3981	8.59501	6.7458	4.25996	0.572497	3.519	ENSSSCG00000016196	ENSSSCT00000017637	VIL1
ENSSSCG00000034358	50.3387	47.1095	66.9384	22.912	51.4263	25.708	44.6073	38.8345	41.9589	7.9891	16.182	17.3035	23.4953	18.6411	19.543	8.06673	7.19711	6.76019	ENSSSCG00000034358	ENSSSCT00000054230	KCNJ16
ENSSSCG00000016410	0.995165	3.0668	1.88559	1.74752	2.02393	1.73964	2.33459	1.04487	1.20621	0.469947	0.296013	1.21428	0.204307	0.111624	0.396812	0.181275	0.327141	0.926054	ENSSSCG00000016410	ENSSSCT00000017867	MNX1
ENSSSCG00000009735	3.64894	2.72604	2.05701	3.00962	2.75991	3.67257	3.66863	4.70194	3.44631	0.352461	1.08538	1.0119	0.715073	1.11624	0.892826	0.997012	1.30857	1.11126	ENSSSCG00000009735	ENSSSCT00000064628	P2RX2
ENSSSCG00000017734	12.7713	12.7783	10.3707	10.9706	9.47568	6.18538	11.4228	12.4514	4.73868	2.23225	4.93355	2.0238	5.10766	1.45111	0.892826	4.16932	4.49819	4.16724	ENSSSCG00000017734	ENSSSCT00000019301	RHBDL3
ENSSSCG00000037360	416.31	400.388	489.653	561.926	398.623	394.028	413.388	498.666	608.016	156.023	132.91	185.684	132.493	150.692	144.439	144.657	105.748	149.372	ENSSSCG00000037360	ENSSSCT00000038762	CST3
ENSSSCG00000006002	161.383	121.735	182.388	204.849	254.556	197.449	257.888	423.61	196.957	79.5386	67.4909	67.595	56.7972	64.8533	66.466	78.1294	78.9228	51.6738	ENSSSCG00000006002	ENSSSCT00000064991	NOV
ENSSSCG00000008727	22.4741	43.7019	26.2268	48.9307	29.715	31.6034	33.8515	39.3569	25.675	4.69947	7.89368	9.00591	10.5218	12.9483	6.6466	16.5866	11.6953	19.7249	ENSSSCG00000008727	ENSSSCT00000009547	MSX1
ENSSSCG00000016707	6.80029	7.41143	5.82818	3.68922	6.34779	7.53844	8.25443	5.31145	7.1511	2.11476	0.888039	1.92261	1.83876	1.00461	1.78565	2.26594	3.59855	2.59295	ENSSSCG00000016707	ENSSSCT00000018188	HOXA1
ENSSSCG00000037612	49.7582	53.9246	53.3107	53.882	62.9259	67.9426	61.1995	49.022	54.9687	27.4919	13.1232	14.1666	18.8984	25.2269	20.6342	11.1484	11.9407	21.0214	ENSSSCG00000037612	ENSSSCT00000043008	LIN28B
ENSSSCG00000011557	3.23428	3.23718	6.42814	3.10671	2.29992	5.99209	2.08445	1.82853	5.60026	1.40984	0.888039	0.70833	1.63445	1.78598	0.992029	0.815737	0.572497	0.463027	ENSSSCG00000011557	ENSSSCT00000046201	CIDEC
ENSSSCG00000027361	3.48308	2.89642	4.9711	2.23295	3.86387	2.51281	2.16783	3.04755	5.94489	0.234974	0.888039	1.31547	1.5323	1.33948	0.992029	0.725099	0.736068	1.20387	ENSSSCG00000027361	ENSSSCT00000040119	OVOL1
ENSSSCG00000017223	1.82447	2.81123	1.9713	2.71837	1.28796	1.64299	2.41796	1.9156	1.80931	0.469947	0.592026	0.60714	0.510766	0.334871	0.396812	0.181275	1.06321	0.740843	ENSSSCG00000017223	ENSSSCT00000018749	USH1G
ENSSSCG00000009513	8.4589	8.17813	13.0277	8.34928	7.81974	20.779	4.00215	6.26925	14.3884	2.34974	2.76279	4.95831	2.86029	3.68358	4.76174	1.35956	1.39035	2.96337	ENSSSCG00000009513	ENSSSCT00000010430	SLC15A1
ENSSSCG00000035524	5.63927	8.60408	7.37094	5.82508	6.53178	10.8244	4.58579	7.92363	7.23726	2.11476	2.26943	1.61904	1.5323	2.00922	1.88486	2.35657	3.3532	2.50035	ENSSSCG00000035524	ENSSSCT00000047323	WNT9B
ENSSSCG00000003225	3.23428	3.8335	8.39944	5.0484	2.39192	3.76922	2.50134	2.96048	6.97878	1.05738	1.18405	2.22618	2.04307	2.00922	1.68645	0.997012	0.245356	0.463027	ENSSSCG00000003225	ENSSSCT00000064307	0
ENSSSCG00000001798	27.0353	20.0194	27.2553	25.8245	27.5071	20.0059	23.6794	24.9028	29.9829	12.1011	6.01893	6.47616	8.27442	7.03228	6.54739	8.06673	7.44246	9.16793	ENSSSCG00000001798	ENSSSCT00000002014	BNC1
ENSSSCG00000010753	7.21494	7.58181	6.77098	2.33003	4.13986	4.05916	5.58633	3.39584	4.13557	1.29236	1.77608	3.54165	2.45168	1.67435	1.19044	1.63147	0.408927	0.555632	ENSSSCG00000010753	ENSSSCT00000011765	CLRN3
ENSSSCG00000013316	38.6456	23.0862	41.9972	13.2035	34.4989	29.4772	28.5987	20.6363	22.401	6.10932	7.10431	14.6726	15.4251	12.6135	8.33305	7.88545	2.37177	8.98272	ENSSSCG00000013316	ENSSSCT00000014542	WT1
ENSSSCG00000038489	20.8985	22.0639	37.1975	24.077	24.2872	59.7276	11.5062	16.6309	49.11	19.9728	8.18969	14.0654	8.58088	8.26014	9.52348	4.25996	2.45356	8.42709	ENSSSCG00000038489	ENSSSCT00000056543	BHLHA15
ENSSSCG00000014861	0.995165	2.21491	5.48535	2.71837	1.01197	1.64299	0.917158	1.74146	4.22173	0.704921	0.789368	1.21428	0.817226	0.669741	0.496015	0.725099	0.163571	0	ENSSSCG00000014861	ENSSSCT00000060524	0
ENSSSCG00000028387	3.15135	2.64086	5.05681	2.33003	2.57591	1.64299	2.75148	2.08975	3.8771	0.234974	0.888039	2.32737	0.91938	0.781365	0.69442	0.997012	0.245356	1.11126	ENSSSCG00000028387	ENSSSCT00000023469	CNKSR1
ENSSSCG00000031716	10.6151	12.0116	27.0839	9.99972	43.8825	15.9467	7.5874	5.74681	10.4251	2.46722	7.10431	6.27378	10.2153	4.35332	2.38087	3.17231	1.63571	4.16724	ENSSSCG00000031716	ENSSSCT00000039234	PTPRQ
ENSSSCG00000004923	8.70769	6.55955	18.7702	5.33966	7.72774	6.28203	8.58794	7.22705	11.1144	1.99728	3.45348	6.37497	4.8012	3.23708	3.96812	2.08466	0.408927	1.6669	ENSSSCG00000004923	ENSSSCT00000064971	SLC51B
ENSSSCG00000003753	49.5094	57.7581	68.3097	17.7665	44.9865	35.8559	37.4367	29.9531	48.3345	8.10659	16.8727	23.3749	18.1833	18.5295	16.5669	11.8735	4.9889	10.8348	ENSSSCG00000003753	ENSSSCT00000004155	0
ENSSSCG00000005379	7.87839	8.00776	14.399	10.0968	6.71578	8.02167	6.92038	8.359	10.5113	2.11476	2.86146	2.93451	3.47321	3.7952	2.77768	2.80976	1.79928	2.59295	ENSSSCG00000005379	ENSSSCT00000005919	GALNT12
ENSSSCG00000004155	2.48791	3.66312	1.71417	3.00962	2.57591	0.57988	3.83539	4.09243	1.55084	0.704921	0.789368	0.70833	0.715073	0.223247	0.198406	1.17829	0.572497	1.20387	ENSSSCG00000004155	ENSSSCT00000004593	OLIG3
ENSSSCG00000000759	14.4299	12.2672	12.6849	16.3102	13.9835	12.5641	16.5089	17.937	20.1609	4.11204	4.24285	3.23808	4.90336	6.69741	3.86891	6.88844	6.46104	5.0933	ENSSSCG00000000759	ENSSSCT00000057105	0
ENSSSCG00000009132	85.6671	52.9023	88.0227	26.1158	67.8017	35.0827	53.1952	36.0482	39.2018	8.22408	17.7608	24.9939	28.2965	19.4225	20.039	13.8675	12.4314	10.3718	ENSSSCG00000009132	ENSSSCT00000010000	ENPEP
ENSSSCG00000011904	7.04908	7.41143	13.1134	7.86386	7.17576	6.28203	7.75416	10.9712	12.2344	1.29236	2.76279	2.22618	2.96245	4.68819	3.57131	2.53785	2.69892	3.14858	ENSSSCG00000011904	ENSSSCT00000013027	UPK1B
ENSSSCG00000011576	1.49275	1.87416	6.68527	3.49505	1.37995	3.86587	1.91769	3.91828	3.70479	1.40984	0.296013	0.70833	1.02153	0.669741	1.38884	0.36255	0.899639	0.926054	ENSSSCG00000011576	ENSSSCT00000012668	HRH1
ENSSSCG00000013547	6.38564	6.21879	9.08511	2.91254	4.87584	6.66862	4.75255	4.61486	8.09883	1.7623	1.38139	2.93451	1.83876	3.01384	2.28167	1.54084	0.736068	1.48169	ENSSSCG00000013547	ENSSSCT00000014795	CRB3
ENSSSCG00000005589	18.4105	18.2304	20.3986	18.4461	20.2393	28.3175	17.7595	17.1534	24.8134	9.39895	5.03222	6.37497	6.84427	8.14852	7.63862	5.34761	4.66176	6.66759	ENSSSCG00000005589	ENSSSCT00000047345	NR6A1
ENSSSCG00000036755	2.98549	3.15199	6.34243	5.14549	3.40389	3.57593	3.00161	3.39584	5.94489	0.939895	1.28272	2.22618	1.63445	1.33948	1.09123	0.453187	1.22678	1.20387	ENSSSCG00000036755	ENSSSCT00000050688	TENT5B
ENSSSCG00000007899	12.8542	12.6931	8.48515	9.99972	9.56768	5.7988	10.9225	12.6256	7.40957	2.23225	1.97342	2.12499	5.20982	2.23247	1.68645	8.33864	4.25284	4.07464	ENSSSCG00000007899	ENSSSCT00000008655	0
ENSSSCG00000011878	12.9371	11.4153	17.3131	6.11633	9.56768	8.40826	8.75469	6.61754	11.1144	2.34974	4.53886	4.55355	3.88183	4.68819	1.78565	3.89741	2.53535	2.22253	ENSSSCG00000011878	ENSSSCT00000064997	CASR
ENSSSCG00000033660	5.39047	8.09295	6.94239	8.15511	7.63575	6.86191	5.08606	7.48827	9.13273	2.23225	1.48006	2.42856	2.14522	3.90682	2.77768	1.72211	1.96285	2.31513	ENSSSCG00000033660	ENSSSCT00000049941	FIGNL2
ENSSSCG00000008943	223.249	196.36	253.183	105.143	187.582	115.879	179.513	137.662	168.352	33.3663	71.6351	74.4759	101.132	56.3699	47.3198	64.6245	41.7923	44.1728	ENSSSCG00000008943	ENSSSCT00000047428	SLC4A4
ENSSSCG00000016548	200.774	190.227	359.376	161.161	263.755	213.396	175.594	189.296	175.59	54.9838	65.4189	66.5831	91.7337	67.0858	93.846	78.4014	45.9634	70.7505	ENSSSCG00000016548	ENSSSCT00000018018	0
ENSSSCG00000002001	12.6883	8.17813	15.9418	11.6502	16.2835	12.0808	11.5895	9.92631	10.1666	3.64209	4.44019	4.55355	4.8012	5.24631	3.4721	2.62848	3.18963	3.519	ENSSSCG00000002001	ENSSSCT00000002239	REC8
ENSSSCG00000023396	31.5965	23.7677	28.541	33.5913	20.8833	30.0571	30.433	30.6497	27.0536	9.16397	11.8405	6.88092	15.2208	6.02767	9.82109	8.9731	6.78818	13.2426	ENSSSCG00000023396	ENSSSCT00000025069	LIX1
ENSSSCG00000012774	271.182	271.582	359.976	211.256	276.267	395.091	226.788	183.724	416.918	128.648	91.5667	148.041	119.724	127.474	112.397	60.002	32.3052	98.2543	ENSSSCG00000012774	ENSSSCT00000034977	DUSP9
ENSSSCG00000022643	4.31238	4.85577	4.28543	2.71837	3.31189	2.70611	2.75148	2.78633	3.01552	0.469947	1.87475	0.91071	1.12369	1.33948	0.595218	1.08765	1.06321	1.29648	ENSSSCG00000022643	ENSSSCT00000029670	KATNAL2
ENSSSCG00000002987	10.8639	7.667	7.37094	7.96094	5.79581	6.57197	11.5895	10.1005	5.60026	1.29236	2.86146	2.83332	3.98398	2.56734	1.78565	2.1753	3.76212	3.61161	ENSSSCG00000002987	ENSSSCT00000003318	DLL3
ENSSSCG00000003266	3.40015	4.77058	7.0281	5.92217	3.49588	4.3491	3.4185	4.70194	6.37568	1.29236	2.07209	2.93451	1.83876	1.33948	0.892826	0.906374	1.30857	1.6669	ENSSSCG00000003266	ENSSSCT00000003627	TMC4
ENSSSCG00000011743	63.1929	65.2547	70.9667	66.0176	71.7576	42.8145	72.8724	71.3998	56.4334	13.6285	17.5634	18.0118	23.1888	26.2315	30.1577	31.9044	20.0374	20.8362	ENSSSCG00000011743	ENSSSCT00000012854	MECOM
ENSSSCG00000031924	4.31238	4.17426	3.68547	2.42712	4.13986	2.99605	3.4185	2.43804	3.10168	0.234974	0.98671	1.0119	1.94091	1.22786	1.38884	0.634462	1.14499	1.48169	ENSSSCG00000031924	ENSSSCT00000058894	NKX3-1
ENSSSCG00000009169	145.792	126.846	143.905	100.774	85.9251	91.0411	129.236	87.5953	131.132	33.2488	36.8043	43.5117	57.308	64.2952	61.2082	28.6414	16.2753	31.4858	ENSSSCG00000009169	ENSSSCT00000041377	SLC39A8
ENSSSCG00000029754	1.07809	1.02227	1.71417	0.970847	1.19596	1.4497	1.16729	2.17682	1.98163	0.117487	0.789368	0.30357	0.715073	0.334871	0.198406	0.271912	0.245356	0.648238	ENSSSCG00000029754	ENSSSCT00000023651	SLC39A2
ENSSSCG00000006296	722.655	575.536	721.238	290.283	638.551	390.452	623.334	445.117	521.082	100.099	198.033	245.386	295.325	214.206	252.67	161.153	126.685	134.741	ENSSSCG00000006296	ENSSSCT00000052881	ATP1B1
ENSSSCG00000010370	10.4492	10.4782	22.8842	33.3971	14.5355	12.7574	21.5115	26.3831	27.1397	4.34701	6.51228	11.6369	5.61843	8.48339	4.66254	6.52589	9.65067	4.72287	ENSSSCG00000010370	ENSSSCT00000011352	0
ENSSSCG00000004511	37.7333	37.1424	51.2537	26.7954	35.7868	30.5403	36.0193	29.9531	36.2724	6.34429	13.4193	14.5714	18.7962	13.8413	16.7653	10.6046	10.3867	8.98272	ENSSSCG00000004511	ENSSSCT00000004983	0
ENSSSCG00000036744	18.6593	25.2159	10.1993	28.4458	18.3074	37.0157	15.7584	10.3617	16.1115	3.17214	6.21627	5.86902	7.6615	6.25092	5.35696	4.44123	12.8403	8.98272	ENSSSCG00000036744	ENSSSCT00000054393	ALX1
ENSSSCG00000039341	50.0899	58.8655	58.9675	20.3878	64.2139	32.7632	48.526	39.0957	52.3839	16.6831	13.2219	21.7559	23.4953	25.8967	12.3012	10.0608	7.76961	16.0207	ENSSSCG00000039341	ENSSSCT00000047955	0
ENSSSCG00000033276	1.9074	1.78897	3.25693	1.55335	2.11593	2.12623	1.75094	1.04487	1.80931	0.939895	0.394684	0.50595	1.22584	0.558118	0.595218	0.271912	0.245356	0.277816	ENSSSCG00000033276	ENSSSCT00000013725	RIPPLY1
ENSSSCG00000040253	9.20527	7.667	7.11381	10.291	5.8878	4.92898	11.3394	8.53314	4.73868	0.822408	2.76279	3.94641	3.16675	1.8976	0.793623	4.07868	4.33462	4.81548	ENSSSCG00000040253	ENSSSCT00000048746	0
ENSSSCG00000029284	15.3421	10.0523	23.5699	5.14549	13.8915	11.8875	11.1727	7.13998	3.44631	2.11476	6.61096	3.94641	4.69905	2.90221	1.19044	4.07868	3.59855	3.4264	ENSSSCG00000029284	ENSSSCT00000027791	NPHS1
ENSSSCG00000010549	25.4596	24.7048	31.8836	21.6499	23.6432	26.3845	14.7579	16.2826	51.867	14.0984	7.69634	12.9523	14.8122	14.9576	8.92826	7.16036	1.88106	5.1859	ENSSSCG00000010549	ENSSSCT00000047005	0
ENSSSCG00000015246	16.8349	14.3117	19.6273	12.2327	14.9955	14.8836	15.5917	15.3248	15.1638	3.75958	5.92026	10.625	8.07011	5.6928	3.57131	5.25697	4.17105	4.16724	ENSSSCG00000015246	ENSSSCT00000065952	ST14
ENSSSCG00000039186	9.2882	6.21879	8.22802	5.43674	8.64771	7.44179	8.58794	8.44607	9.04657	1.29236	2.66412	5.0595	3.37106	2.79059	1.58725	1.72211	4.57998	3.519	ENSSSCG00000039186	ENSSSCT00000037225	RAB25
ENSSSCG00000006525	10.3663	8.34851	9.17082	4.27173	10.5796	6.86191	9.75523	6.0951	7.66804	1.17487	2.76279	3.54165	2.86029	2.67897	3.07529	2.53785	2.28999	3.88943	ENSSSCG00000006525	ENSSSCT00000007146	0
ENSSSCG00000034127	2.98549	4.51501	3.42834	1.45627	3.67988	2.41617	3.66863	1.30609	3.274	0.587434	1.48006	0.80952	1.12369	0.892988	0.496015	1.26892	0.572497	0.926054	ENSSSCG00000034127	ENSSSCT00000037319	SHISAL2A
ENSSSCG00000000079	8.54183	9.37078	19.113	7.18427	5.24383	10.2445	7.25389	9.40387	12.0621	1.40984	3.35481	3.23808	4.18828	5.80442	4.26573	3.08167	2.28999	2.87077	ENSSSCG00000000079	ENSSSCT00000000085	FAM83F
ENSSSCG00000001483	12.3566	12.0968	14.5705	14.0773	17.1114	9.47137	14.1743	14.1058	14.0437	2.34974	4.34152	5.66664	5.92489	5.13468	5.35696	3.35358	6.95175	4.44506	ENSSSCG00000001483	ENSSSCT00000001655	FAM83B
ENSSSCG00000010009	12.7713	10.2227	14.0562	7.18427	10.6716	7.15185	9.67185	7.48827	10.1666	3.28963	3.0588	3.84522	3.98398	3.01384	3.3729	3.26295	2.94427	2.87077	ENSSSCG00000010009	ENSSSCT00000040361	GAL3ST1
ENSSSCG00000009517	3.98066	2.89642	4.28543	1.2621	3.77187	2.22287	2.33459	2.78633	2.67089	0.939895	1.08538	0.91071	1.73661	0.781365	0.892826	0.271912	0.736068	0.740843	ENSSSCG00000009517	ENSSSCT00000010435	GPR183
ENSSSCG00000017888	2.32205	4.68539	5.82818	2.03878	2.85191	3.28599	1.58418	2.78633	3.10168	0.587434	1.48006	0.80952	1.63445	1.11624	0.595218	1.17829	0.736068	0.740843	ENSSSCG00000017888	ENSSSCT00000058204	SLC13A5
ENSSSCG00000036932	8.21011	10.1375	8.57086	8.83471	8.83171	11.211	9.5051	11.7548	9.04657	0.939895	2.96013	4.24998	4.8012	3.7952	3.07529	3.6255	6.78818	3.4264	ENSSSCG00000036932	ENSSSCT00000060116	WNT6
ENSSSCG00000028418	7.96132	10.4782	6.85669	11.9414	6.89977	5.6055	10.1721	8.96851	3.79094	2.23225	1.87475	1.31547	2.14522	3.34871	1.19044	3.44422	9.97781	3.61161	ENSSSCG00000028418	ENSSSCT00000032547	PAX3
ENSSSCG00000008429	58.5488	56.5654	91.2796	48.7365	49.4944	55.9584	58.2813	50.4152	64.3599	11.8662	22.9903	36.3272	29.7266	24.5572	15.3765	18.6713	18.4835	20.9288	ENSSSCG00000008429	ENSSSCT00000061463	EPCAM
ENSSSCG00000006140	223.083	203.601	220.785	103.784	221.989	159.564	184.015	136.269	220.564	60.7407	80.6142	91.1722	109.1	76.4621	59.5218	58.9143	22.1638	61.3974	ENSSSCG00000006140	ENSSSCT00000006733	CA2
ENSSSCG00000017296	25.8743	26.9197	89.5655	39.1251	24.6552	32.3766	18.0097	26.4702	42.2173	8.10659	11.8405	12.244	12.9735	11.8321	12.9956	13.9582	8.26032	12.4091	ENSSSCG00000017296	ENSSSCT00000034527	ACE
ENSSSCG00000038627	15.0104	14.9081	19.9701	12.4268	17.7554	11.211	14.1743	15.1507	11.459	3.52461	5.32823	2.63094	6.63996	3.68358	3.67051	6.16334	11.2864	6.8528	ENSSSCG00000038627	ENSSSCT00000063815	ADAMTS18
ENSSSCG00000036632	14.8445	13.4598	18.7702	10.9706	15.0875	11.8875	14.9247	11.4936	18.0931	3.05466	4.24285	5.16069	7.04858	7.81365	8.03544	4.44123	3.76212	3.79682	ENSSSCG00000036632	ENSSSCT00000051471	0
ENSSSCG00000027266	21.396	20.5305	33.3406	22.0382	19.0434	31.7001	10.589	16.2826	35.9278	10.2214	9.37374	9.41067	7.45719	11.7205	10.9123	4.80378	3.76212	6.48238	ENSSSCG00000027266	ENSSSCT00000026951	PNPLA3
ENSSSCG00000027875	21.9765	23.5121	21.4271	25.7274	23.2752	23.1952	25.5137	27.515	23.1765	9.39895	7.49899	7.89282	8.88734	10.4926	10.7139	7.43227	5.97033	9.16793	ENSSSCG00000027875	ENSSSCT00000037018	CA14
ENSSSCG00000016244	11.4444	9.03002	22.9699	3.59213	13.0636	11.5976	9.42172	8.88143	4.04942	1.7623	4.63754	4.45236	4.39259	2.67897	2.48007	3.89741	3.10784	2.77816	ENSSSCG00000016244	ENSSSCT00000052450	COL4A4
ENSSSCG00000022405	10.8639	11.7561	11.5707	5.33966	11.8676	13.4339	9.08821	7.92363	15.5946	3.40712	3.94684	4.85712	6.23135	5.02306	4.86094	1.99402	1.30857	3.79682	ENSSSCG00000022405	ENSSSCT00000028016	P2RX1
ENSSSCG00000026407	1.40982	1.27783	2.22842	1.35919	2.02393	2.31952	2.75148	1.9156	2.49858	0.352461	0.493355	1.11309	0.91938	0.669741	0.496015	0.271912	0.736068	0.648238	ENSSSCG00000026407	ENSSSCT00000032263	NCCRP1
ENSSSCG00000002671	1.99033	2.47048	4.62826	3.59213	1.65594	5.21892	2.00107	2.43804	6.63415	0.469947	1.28272	1.51785	1.43015	1.33948	0.496015	1.35956	0.899639	1.20387	ENSSSCG00000002671	ENSSSCT00000002962	ATP2C2
ENSSSCG00000006099	12.5225	15.334	21.8557	18.9315	14.9035	20.3924	13.3405	18.1982	18.9547	2.23225	4.44019	9.00591	6.74212	8.14852	5.75377	5.61952	10.8774	7.68625	ENSSSCG00000006099	ENSSSCT00000062270	ESRP1
ENSSSCG00000035893	39.3919	30.9236	42.8543	28.2516	35.2348	26.3845	36.1861	27.6021	44.5436	12.2186	13.2219	18.619	16.2424	14.6227	14.3844	8.248	6.7064	10.8348	ENSSSCG00000035893	ENSSSCT00000040993	0
ENSSSCG00000014091	9.78578	9.03002	14.1419	6.79593	6.71578	8.60155	8.50456	8.44607	10.8559	2.7022	3.25614	5.16069	3.47321	3.57195	2.08326	4.16932	3.02606	2.77816	ENSSSCG00000014091	ENSSSCT00000015392	F2RL1
ENSSSCG00000037234	14.264	10.7338	13.3705	5.92217	11.8676	11.1144	10.2555	7.0529	13.6129	3.87707	3.94684	7.0833	5.41412	5.46955	3.3729	4.25996	0.899639	3.33379	ENSSSCG00000037234	ENSSSCT00000044356	CLDN2
ENSSSCG00000007858	67.5883	76.67	67.1098	23.9799	64.4899	38.7553	47.7756	35.0904	63.8429	10.4563	18.5501	31.3689	40.5549	31.143	23.2135	13.4143	5.97033	16.2059	ENSSSCG00000007858	ENSSSCT00000008609	0
ENSSSCG00000029668	3.15135	2.04453	2.91409	1.45627	2.29992	2.80275	2.25121	2.00268	1.72316	0.587434	0.493355	1.0119	0.61292	0.781365	1.09123	0.815737	0.654283	0.555632	ENSSSCG00000029668	ENSSSCT00000036966	IL2RB
ENSSSCG00000014827	44.8653	56.5654	39.6831	48.2511	39.3747	27.8342	54.2791	49.7186	27.2259	9.98638	20.0302	16.5952	17.4682	14.6227	7.83703	15.4084	26.9892	20.0028	ENSSSCG00000014827	ENSSSCT00000016179	PLEKHB1
ENSSSCG00000002734	6.88322	6.9003	11.0564	6.9901	6.43979	7.63508	5.50295	5.92096	9.04657	1.05738	3.55216	3.33927	3.98398	3.57195	2.57928	2.1753	2.94427	1.85211	ENSSSCG00000002734	ENSSSCT00000003030	MARVELD3
ENSSSCG00000040105	10.6151	9.45597	13.6277	4.36881	7.35976	9.37472	6.0866	5.31145	14.216	2.58471	3.45348	5.36307	4.29044	4.68819	2.77768	2.35657	0.981424	2.77816	ENSSSCG00000040105	ENSSSCT00000044334	SLC34A3
ENSSSCG00000003567	4.22945	4.08907	6.25673	3.39796	4.32386	2.8994	3.75201	3.83121	5.94489	0.704921	1.18405	2.32737	1.94091	1.11624	1.58725	1.63147	2.12642	1.20387	ENSSSCG00000003567	ENSSSCT00000003961	KDF1
ENSSSCG00000017078	4.14652	4.85577	2.31413	3.30088	2.85191	1.4497	4.08552	3.56999	1.55084	1.52733	0.493355	0.60714	1.22584	0.781365	0.198406	1.81275	1.39035	2.03732	ENSSSCG00000017078	ENSSSCT00000018594	GLRA1
ENSSSCG00000009022	58.7976	63.8917	70.7953	92.1334	60.994	50.1596	65.6185	74.0119	76.5943	23.4974	16.5767	23.8809	18.1833	27.571	17.1621	41.8745	54.6326	27.1334	ENSSSCG00000009022	ENSSSCT00000009881	MAB21L2
ENSSSCG00000009347	9.37113	8.68927	8.91369	4.07756	11.3156	3.67257	12.7568	7.22705	9.64967	2.34974	3.45348	3.23808	4.08613	3.7952	4.36493	2.1753	1.55392	1.85211	ENSSSCG00000009347	ENSSSCT00000010244	0
ENSSSCG00000006812	4.22945	4.94096	3.94259	6.21342	4.41585	6.08874	5.58633	4.78901	4.13557	1.29236	1.28272	1.41666	2.04307	1.67435	1.28964	1.54084	3.51677	2.50035	ENSSSCG00000006812	ENSSSCT00000007462	ALX3
ENSSSCG00000039049	29.8549	37.4831	31.3693	28.9312	33.5789	21.5522	34.7686	26.7314	22.1426	6.69675	10.8538	13.4583	14.9144	12.5018	9.72189	9.6982	9.81424	12.2239	ENSSSCG00000039049	ENSSSCT00000046954	MAP7
ENSSSCG00000036515	2.40498	1.78897	1.45705	2.5242	1.65594	1.4497	1.5008	2.08975	1.12005	0.704921	0.690697	0.91071	0.510766	0.558118	0.0992029	0.634462	0.736068	0.463027	ENSSSCG00000036515	ENSSSCT00000057048	0
ENSSSCG00000039651	19.074	21.9787	42.4257	22.6207	12.6956	28.3175	14.9247	28.0375	30.4999	5.87434	9.07773	10.3214	8.37657	7.36715	9.52348	12.508	8.3421	9.07533	ENSSSCG00000039651	ENSSSCT00000047255	SLC2A5
ENSSSCG00000010475	3.98066	6.04841	3.51405	7.47552	4.04787	3.57593	4.9193	6.61754	2.67089	1.40984	1.38139	1.92261	1.12369	1.22786	0.892826	3.98805	1.71749	2.31513	ENSSSCG00000010475	ENSSSCT00000011463	CYP26A1
ENSSSCG00000031465	32.2599	28.6235	35.6548	16.3102	27.7831	20.779	26.5142	22.2907	34.9801	5.99183	9.8671	11.6369	18.0811	13.9529	13.7892	8.248	6.05211	7.59364	ENSSSCG00000031465	ENSSSCT00000065891	PRRT1B
ENSSSCG00000023848	10.2004	10.1375	5.9996	14.854	8.55572	4.25245	12.0064	7.22705	4.99715	1.40984	5.03222	2.22618	3.88183	3.46033	1.09123	2.71912	4.41641	5.74153	ENSSSCG00000023848	ENSSSCT00000032451	VXN
ENSSSCG00000038460	10.6151	11.4153	14.9133	14.4656	14.3515	12.4674	10.589	12.3643	18.0931	4.58199	4.04551	6.67854	4.18828	5.02306	5.55536	3.80677	2.7807	8.89012	ENSSSCG00000038460	ENSSSCT00000040450	FOXF1
ENSSSCG00000008118	2.98549	3.15199	3.94259	4.07756	3.40389	3.67257	3.08499	4.87608	2.75705	0.234974	0.789368	1.72023	1.83876	1.78598	1.68645	0.906374	2.7807	1.20387	ENSSSCG00000008118	ENSSSCT00000049453	PROM2
ENSSSCG00000016416	14.1811	11.8413	13.542	10.1939	15.1795	13.9171	11.0059	14.1058	14.3022	3.40712	5.62425	4.85712	4.90336	4.91144	3.67051	6.07271	3.76212	8.79751	ENSSSCG00000016416	ENSSSCT00000055019	SHH
ENSSSCG00000035878	11.6103	16.0155	13.8848	16.3102	16.0075	8.31161	14.6745	14.8895	8.52962	4.22953	3.25614	3.54165	6.43566	3.57195	3.76971	7.06972	6.7064	6.57498	ENSSSCG00000035878	ENSSSCT00000038493	FOXD1
ENSSSCG00000033518	30.1037	28.2827	31.5408	20.0965	23.3672	39.7218	26.0973	22.9002	39.9772	7.1667	8.28836	13.2559	13.3821	15.0692	13.3924	11.3297	6.95175	13.15	ENSSSCG00000033518	ENSSSCT00000054120	LLGL2
ENSSSCG00000031703	6.88322	4.51501	4.0283	8.15511	5.61181	5.70215	4.9193	4.52779	7.49573	1.17487	2.26943	2.52975	2.45168	1.78598	1.38884	1.90339	3.10784	2.87077	ENSSSCG00000031703	ENSSSCT00000050017	0
ENSSSCG00000022739	68.0858	90.215	89.7369	97.3759	93.1009	73.5481	68.7035	85.1573	85.4685	22.675	27.1345	32.0772	34.9364	28.9105	41.566	33.5358	34.0227	34.4492	ENSSSCG00000022739	ENSSSCT00000051217	DSG2
ENSSSCG00000011744	1.99033	2.04453	1.9713	2.03878	2.02393	0.773173	2.16783	2.43804	1.89547	0.352461	0.394684	0.50595	0.510766	0.558118	0.396812	1.35956	0.981424	0.926054	ENSSSCG00000011744	ENSSSCT00000012855	0
ENSSSCG00000006740	1438.43	1219.05	1635.75	638.235	1290.72	898.33	1201.23	923.669	1252.73	301.001	500.558	548.248	632.84	495.05	637.875	393.004	274.88	312.358	ENSSSCG00000006740	ENSSSCT00000062564	ATP1A1
ENSSSCG00000015010	5.22461	5.11133	6.85669	4.17464	6.80777	5.41221	6.50349	8.96851	5.08331	1.7623	2.76279	2.52975	2.55383	2.45572	2.08326	2.80976	1.47214	1.85211	ENSSSCG00000015010	ENSSSCT00000053995	EXPH5
ENSSSCG00000001841	7.96132	6.98549	11.9135	3.30088	9.19969	4.3491	9.92199	7.13998	12.7514	1.52733	3.15747	2.73213	6.63996	2.67897	4.86094	2.71912	2.12642	1.6669	ENSSSCG00000001841	ENSSSCT00000002063	RHCG
ENSSSCG00000033041	41.0505	43.4463	54.9392	26.9895	48.1144	47.8401	40.9386	30.4755	40.925	13.8634	14.5046	15.6845	21.0436	19.5341	18.5509	18.3088	10.0596	13.5204	ENSSSCG00000033041	ENSSSCT00000035506	0
ENSSSCG00000010466	20.9814	18.6564	17.4845	21.3586	12.7876	10.9211	16.0086	15.2378	9.21889	3.64209	8.97906	5.86902	7.25288	5.91605	2.48007	5.16633	8.9146	8.79751	ENSSSCG00000010466	ENSSSCT00000011454	FGFBP3
ENSSSCG00000002032	91.6381	100.693	122.563	72.7164	82.8892	66.5895	71.1215	78.1914	111.574	19.6203	41.9352	33.0891	50.1573	41.4123	38.7883	32.7201	26.4167	30.9302	ENSSSCG00000002032	ENSSSCT00000048610	SLC7A8
ENSSSCG00000004540	6.5515	10.819	6.17102	11.0677	12.1436	7.92502	8.58794	9.75216	6.37568	3.28963	3.15747	1.61904	1.94091	3.90682	2.87688	3.08167	6.86997	5.0933	ENSSSCG00000004540	ENSSSCT00000005015	ONECUT2
ENSSSCG00000040329	6.71736	8.17813	7.0281	8.2522	6.89977	5.99209	6.67024	7.57534	6.03105	2.23225	2.17076	2.73213	2.96245	2.90221	2.08326	3.71613	3.76212	2.22253	ENSSSCG00000040329	ENSSSCT00000052641	ALX4
ENSSSCG00000015885	28.2793	24.8752	46.7112	30.4846	31.9229	25.1281	26.3475	35.0904	34.2046	11.2787	12.3339	12.1428	12.5649	12.7251	13.8884	13.3237	10.0596	11.5757	ENSSSCG00000015885	ENSSSCT00000050187	PLA2R1
ENSSSCG00000026605	3.98066	3.91869	4.19972	3.20379	5.24383	2.80275	4.75255	5.22437	5.94489	1.17487	1.28272	2.52975	3.16675	0.892988	1.68645	1.4502	1.06321	1.94471	ENSSSCG00000026605	ENSSSCT00000052491	BPI
ENSSSCG00000029666	7.96132	6.30398	8.31373	11.6502	7.81974	3.67257	8.92145	10.3617	7.40957	1.87979	1.67741	1.72023	4.39259	3.57195	2.77768	6.88844	1.55392	5.64893	ENSSSCG00000029666	ENSSSCT00000031604	HOXA13
ENSSSCG00000028814	18.5764	30.7532	28.7981	26.0187	35.3268	24.065	34.9354	47.1064	38.8572	10.9263	10.6565	13.7618	19.9199	15.2924	15.8725	12.508	5.97033	10.4644	ENSSSCG00000028814	ENSSSCT00000022773	SOD3
ENSSSCG00000002490	3.23428	4.94096	3.51405	5.43674	4.32386	2.60946	4.66917	3.65706	6.72031	0.469947	1.67741	1.72023	1.22584	1.33948	2.18246	2.71912	2.12642	2.22253	ENSSSCG00000002490	ENSSSCT00000002768	GSC
ENSSSCG00000015677	5.63927	4.94096	4.45685	3.68922	5.33582	3.67257	7.67078	4.70194	4.39405	0.822408	2.86146	2.12499	1.63445	1.78598	1.48804	1.72211	2.86249	2.59295	ENSSSCG00000015677	ENSSSCT00000017076	LYPD6B
ENSSSCG00000033535	3.98066	5.53728	2.31413	8.2522	3.58788	3.18934	8.00429	5.92096	2.15395	2.23225	0.98671	1.72023	2.04307	1.78598	0.793623	0.997012	2.45356	2.59295	ENSSSCG00000033535	ENSSSCT00000046206	PPP1R17
ENSSSCG00000005663	31.6794	21.8935	45.5113	18.7373	21.8953	29.6705	19.7606	17.8499	33.0846	8.929	10.6565	12.7499	12.0541	13.06	12.8964	9.87948	5.31605	8.6123	ENSSSCG00000005663	ENSSSCT00000057949	KYAT1
ENSSSCG00000016959	14.347	13.7154	25.884	10.4851	12.7876	14.0138	10.5056	11.4065	14.0437	3.75958	4.73621	6.77973	7.6615	6.92066	4.96015	5.61952	4.25284	5.1859	ENSSSCG00000016959	ENSSSCT00000028212	MARVELD2
ENSSSCG00000039677	28.3622	30.668	29.2266	31.9409	26.3111	16.3333	26.5976	32.217	23.9519	6.81424	14.6033	7.99401	13.4842	10.381	6.9442	14.5926	15.621	12.3165	ENSSSCG00000039677	ENSSSCT00000039217	CHRNA4
ENSSSCG00000024429	5.30754	3.15199	4.37114	5.82508	4.41585	3.18934	3.75201	4.87608	2.75705	2.34974	1.18405	1.0119	2.04307	0.892988	0.496015	2.35657	2.86249	2.31513	ENSSSCG00000024429	ENSSSCT00000039531	SIDT1
ENSSSCG00000003160	7.62959	6.72992	7.19952	8.2522	8.09573	6.66862	7.08713	7.92363	8.61578	2.93717	2.17076	4.0476	3.88183	2.67897	2.97609	2.9004	3.76212	2.31513	ENSSSCG00000003160	ENSSSCT00000003510	NTF4
ENSSSCG00000003374	4.72703	8.85965	12.4277	9.90264	5.51982	9.85796	6.00322	7.48827	11.5451	2.7022	2.96013	3.64284	4.8012	4.68819	4.66254	2.44721	1.06321	3.88943	ENSSSCG00000003374	ENSSSCT00000032296	ESPN
ENSSSCG00000001419	18.4105	26.0678	46.7112	21.4557	13.1556	28.3175	18.9268	17.4146	25.5889	9.51643	9.96577	12.9523	9.90887	7.92527	8.33305	7.34163	8.01496	9.90878	ENSSSCG00000001419	ENSSSCT00000033364	SLC44A4
ENSSSCG00000034178	260.153	234.014	216.414	141.841	235.144	169.615	189.185	171.098	186.015	43.7051	81.0089	79.7378	109.61	70.4345	160.709	97.4352	57.6587	69.9171	ENSSSCG00000034178	ENSSSCT00000048643	AIF1L
ENSSSCG00000002884	26.7865	29.7309	34.1977	21.3586	26.9551	41.2681	19.2603	20.6363	30.1552	11.3962	10.7551	16.6964	11.6455	12.3902	11.4083	9.42629	8.42389	9.53835	ENSSSCG00000002884	ENSSSCT00000003186	LSR
ENSSSCG00000027607	13.1859	12.7783	14.399	7.18427	16.1915	10.1479	16.092	9.40387	12.1483	3.17214	4.04551	5.97021	8.17226	5.91605	9.02747	2.80976	3.76212	3.88943	ENSSSCG00000027607	ENSSSCT00000034652	IER3
ENSSSCG00000013868	1.40982	1.5334	2.22842	0.679593	1.93194	2.8994	1.5008	1.74146	1.80931	0.587434	0.197342	0.60714	0.715073	0.892988	1.09123	0.36255	0.327141	0.833448	ENSSSCG00000013868	ENSSSCT00000033865	F2RL3
ENSSSCG00000037013	4.6441	4.6002	5.74247	4.56298	4.32386	3.67257	5.25282	5.31145	7.7542	2.46722	2.07209	2.52975	1.63445	2.00922	2.77768	1.81275	0.817853	2.31513	ENSSSCG00000037013	ENSSSCT00000046653	WFIKKN1
ENSSSCG00000017578	26.8694	29.5605	41.9115	20.1936	33.2109	34.5995	19.1769	30.3884	29.9829	8.57654	12.3339	12.5476	14.6079	11.4972	10.2179	12.2361	12.9221	13.4278	ENSSSCG00000017578	ENSSSCT00000034265	ITGA3
ENSSSCG00000002388	16.2544	11.5005	16.7989	6.50467	12.6956	7.44179	10.589	7.48827	12.2344	2.34974	5.52557	2.83332	5.61843	5.58118	3.96812	10.1514	5.64319	2.40774	ENSSSCG00000002388	ENSSSCT00000066216	ESRRB
ENSSSCG00000037642	61.3685	67.64	83.7373	64.4642	72.9536	76.2542	58.9483	65.3047	98.9953	38.1832	24.0757	26.7142	33.5063	40.4077	33.729	22.75	17.8292	35.4679	ENSSSCG00000037642	ENSSSCT00000027334	ARID3A
ENSSSCG00000010023	4.72703	4.34463	3.51405	4.36881	3.0359	5.21892	2.91823	4.26657	3.10168	1.29236	1.48006	1.72023	1.94091	1.67435	1.09123	1.90339	1.55392	1.29648	ENSSSCG00000010023	ENSSSCT00000010980	PLA2G3
ENSSSCG00000005131	3.31721	4.00388	4.11401	2.71837	2.39192	3.76922	4.1689	3.74413	2.49858	0.234974	2.46677	2.32737	2.14522	1.45111	1.28964	1.08765	1.39035	1.29648	ENSSSCG00000005131	ENSSSCT00000005657	DMRTA1
ENSSSCG00000001536	77.0423	87.6594	81.0803	73.8814	94.1129	72.8716	78.7089	84.3736	64.963	18.7979	35.6202	32.1784	39.5333	31.4778	32.8362	37.5239	40.8927	37.8756	ENSSSCG00000001536	ENSSSCT00000065256	SCUBE3
ENSSSCG00000017232	106.98	99.5006	123.763	71.066	97.4248	104.088	97.3856	81.7614	117.347	32.3089	41.7378	58.1843	52.8133	54.0258	45.4349	38.4303	24.8627	39.8203	ENSSSCG00000017232	ENSSSCT00000018759	SLC9A3R1
ENSSSCG00000035774	42.875	42.0833	49.1967	34.7563	53.1742	53.8322	41.7724	44.1459	52.7286	22.44	15.886	18.2142	18.7962	18.8644	19.6422	17.7649	22.1638	20.3732	ENSSSCG00000035774	ENSSSCT00000057897	ERRFI1
ENSSSCG00000023187	62.6954	60.5693	68.7383	34.368	56.7621	42.7178	57.6976	39.0086	54.1071	14.3334	19.2408	26.7142	33.0977	24.5572	22.4199	18.7619	20.3645	20.5584	ENSSSCG00000023187	ENSSSCT00000028041	0
ENSSSCG00000022525	7.71252	11.8413	11.9135	9.5143	9.19969	10.3412	7.92091	10.3617	11.5451	1.99728	3.25614	5.86902	5.41412	5.46955	3.67051	5.0757	5.39783	3.519	ENSSSCG00000022525	ENSSSCT00000025725	ARHGEF5
ENSSSCG00000038471	13.5177	14.8229	14.3133	14.7569	12.3276	12.9506	15.5083	15.3248	10.3389	3.40712	5.82159	5.26188	6.43566	6.02767	4.46413	6.25398	9.40531	6.66759	ENSSSCG00000038471	ENSSSCT00000052099	NUAK2
ENSSSCG00000016574	29.5232	21.8084	29.5695	19.7082	25.3912	23.5818	20.3442	23.945	31.8784	7.9891	11.1498	11.1309	14.7101	14.1762	10.4163	9.78884	5.80676	11.8535	ENSSSCG00000016574	ENSSSCT00000027047	KCP
ENSSSCG00000023128	49.5094	54.6913	47.8254	54.8528	53.4502	52.6724	45.1075	52.6791	41.7004	20.2077	20.7209	19.0237	17.8768	22.7712	24.8007	20.4841	22.1638	23.9848	ENSSSCG00000023128	ENSSSCT00000022825	0
ENSSSCG00000032735	6.71736	7.83738	7.45665	9.90264	6.53178	6.57197	6.92038	9.3168	6.63415	2.11476	3.0588	1.92261	3.57537	4.57657	2.77768	3.44422	4.33462	3.24119	ENSSSCG00000032735	ENSSSCT00000038044	INAVA
ENSSSCG00000027206	32.2599	31.5199	38.1403	30.1933	24.9312	27.4476	31.1834	28.5599	26.9674	10.8088	15.59	14.4702	17.1618	14.2878	12.1028	9.87948	10.7957	11.2053	ENSSSCG00000027206	ENSSSCT00000042905	PARD6B
ENSSSCG00000022953	10.6151	9.62635	17.1417	9.32013	9.38369	5.7988	10.3389	9.75216	12.4067	3.87707	4.93355	4.45236	5.72058	5.6928	5.95218	3.71613	2.61713	2.50035	ENSSSCG00000022953	ENSSSCT00000026176	PTER
ENSSSCG00000023924	28.6939	21.7232	24.4269	12.7181	26.0351	13.4339	17.5928	17.1534	21.8841	3.40712	12.1365	9.71425	13.6885	11.274	6.9442	7.06972	5.72497	11.02	ENSSSCG00000023924	ENSSSCT00000057525	PDE1A
ENSSSCG00000007602	16.5031	15.5044	20.3129	13.4948	17.7554	23.6784	18.3432	13.9317	26.8812	9.39895	7.30165	10.625	7.96796	10.6042	8.63065	5.80079	3.10784	9.26054	ENSSSCG00000007602	ENSSSCT00000008342	BAIAP2L1
ENSSSCG00000001905	15.1763	17.7193	18.1702	17.2811	17.7554	15.2702	16.092	17.5887	16.1115	7.28418	7.10431	6.57735	6.43566	8.14852	5.65457	6.70717	7.03354	9.63096	ENSSSCG00000001905	ENSSSCT00000002134	ARID3B
ENSSSCG00000036801	9.45406	12.0116	14.4847	6.3105	12.4196	10.8244	6.58687	9.57802	10.942	3.52461	3.35481	5.46426	5.72058	5.35793	5.95218	3.6255	2.69892	3.05598	ENSSSCG00000036801	ENSSSCT00000063094	C6orf132
ENSSSCG00000000021	5.63927	6.04841	8.82798	1.94169	4.69184	3.57593	5.91984	4.52779	5.34178	1.7623	1.67741	3.44046	1.94091	2.23247	2.48007	1.81275	1.30857	1.7595	ENSSSCG00000000021	ENSSSCT00000056308	0
ENSSSCG00000033657	39.8066	27.3456	41.1401	39.1251	51.4263	36.3391	55.6965	96.3026	41.4419	28.4318	17.3661	23.2737	13.7907	22.1015	15.4757	18.0368	29.1156	16.5764	ENSSSCG00000033657	ENSSSCT00000062618	GREM1
ENSSSCG00000038693	3.15135	3.0668	3.51405	2.13586	4.69184	3.96251	4.00215	2.35097	4.39405	0.469947	1.97342	2.42856	1.12369	2.67897	1.58725	1.81275	1.63571	0.648238	ENSSSCG00000038693	ENSSSCT00000056939	RAB19
ENSSSCG00000000528	43.3726	44.0427	74.5665	53.3966	48.1144	59.1477	45.9413	55.3783	57.4673	20.2077	18.0568	17.3035	26.662	16.4087	59.7202	27.9163	13.6581	20.9288	ENSSSCG00000000528	ENSSSCT00000000570	PKP2
ENSSSCG00000008081	5.22461	4.77058	2.57126	8.64054	2.9439	4.15581	4.33566	6.18217	4.82484	0.822408	1.18405	2.42856	1.94091	1.8976	1.98406	4.53187	1.88106	2.22253	ENSSSCG00000008081	ENSSSCT00000008854	BARX1
ENSSSCG00000014286	5.4734	3.91869	6.25673	2.71837	3.40389	2.70611	3.16837	3.2217	4.73868	0.939895	1.87475	2.0238	3.37106	1.78598	1.78565	0.997012	0.654283	1.48169	ENSSSCG00000014286	ENSSSCT00000015609	SOWAHA
ENSSSCG00000006702	26.9524	23.1714	24.1698	10.6793	15.1795	10.3412	19.844	14.9765	21.5395	5.87434	6.31494	9.61305	12.9735	9.26475	7.73783	6.07271	4.49819	7.59364	ENSSSCG00000006702	ENSSSCT00000007341	FMO5
ENSSSCG00000012848	28.0305	21.8935	34.1977	10.7764	21.0673	16.5266	22.4287	17.0663	24.1242	5.52188	11.7418	12.5476	12.0541	10.0461	8.23384	8.79183	6.62461	8.24188	ENSSSCG00000012848	ENSSSCT00000063658	EPS8L2
ENSSSCG00000024000	18.4935	25.6419	16.3703	18.8344	18.9514	8.89149	22.929	21.507	13.4406	7.04921	7.10431	6.77973	7.25288	7.81365	4.36493	10.8765	8.9146	10.2792	ENSSSCG00000024000	ENSSSCT00000050032	EFCC1
ENSSSCG00000008796	17.2495	20.5305	26.9125	14.5627	22.3553	18.9427	16.5922	16.3697	23.7796	5.99183	7.89368	10.7261	12.4627	11.6088	11.0115	7.25099	5.15248	6.48238	ENSSSCG00000008796	ENSSSCT00000053846	RBM47
ENSSSCG00000006621	48.5143	54.6061	68.9097	41.9406	54.8302	73.838	40.5217	42.5786	71.3387	25.7296	20.7209	30.9642	28.6029	31.0313	24.4039	19.2151	11.7771	26.2073	ENSSSCG00000006621	ENSSSCT00000007255	0
ENSSSCG00000008645	109.551	95.5819	104.993	107.764	104.233	93.6506	122.983	95.4319	101.063	38.3007	41.1458	50.7974	46.9905	39.738	38.8875	55.5607	58.9672	49.5439	ENSSSCG00000008645	ENSSSCT00000047635	ID2
ENSSSCG00000011680	66.0126	59.3767	79.709	41.8435	53.9102	52.4791	53.1118	42.8399	74.5265	26.3171	24.0757	37.7439	31.4632	34.1568	35.3162	13.6862	13.0857	21.6697	ENSSSCG00000011680	ENSSSCT00000059207	PLS1
ENSSSCG00000005269	9.70285	8.4337	11.3135	5.53383	12.1436	5.41221	12.1732	10.9712	9.64967	2.7022	3.55216	3.74403	5.10766	5.02306	5.35696	4.44123	3.02606	3.519	ENSSSCG00000005269	ENSSSCT00000048657	TRPM6
ENSSSCG00000027226	14.1811	13.2043	16.2846	8.15511	16.3755	10.0513	12.6735	10.5358	12.8375	3.40712	4.34152	5.36307	8.27442	5.46955	7.04341	5.98207	4.17105	5.74153	ENSSSCG00000027226	ENSSSCT00000031454	EPN3
ENSSSCG00000016459	8.87355	12.608	15.9418	11.9414	11.2236	15.9467	8.50456	12.4514	16.1115	4.11204	5.72292	6.57735	7.04858	8.14852	4.86094	3.89741	4.08927	6.11196	ENSSSCG00000016459	ENSSSCT00000017922	EPHA1
ENSSSCG00000012828	66.5931	57.7581	69.5097	29.9021	55.0142	43.6843	47.859	36.3094	57.8119	18.7979	22.201	21.6547	32.5869	26.4548	29.0665	23.3845	12.1042	18.5211	ENSSSCG00000012828	ENSSSCT00000065181	STARD8
ENSSSCG00000018049	131.03	115.09	137.219	70.5806	115.732	82.8262	95.3845	86.8117	129.151	30.899	49.2368	66.9878	63.948	53.6909	44.7405	47.5846	35.9038	41.1168	ENSSSCG00000018049	ENSSSCT00000019643	SLC5A10
ENSSSCG00000008874	25.1279	33.394	43.0257	26.2129	28.611	29.0906	28.2652	29.7789	34.8939	11.5137	11.6432	12.1428	17.6725	17.9714	18.8486	13.3237	9.15996	12.5943	ENSSSCG00000008874	ENSSSCT00000009715	TMEM144
ENSSSCG00000029296	6.71736	9.62635	9.68507	10.7764	11.5916	6.57197	10.5056	11.0583	7.40957	3.40712	2.26943	3.33927	6.84427	1.8976	4.76174	4.16932	4.49819	6.38977	ENSSSCG00000029296	ENSSSCT00000029063	FOXC2
ENSSSCG00000027865	26.9524	21.8084	27.2553	16.7956	24.1032	21.9388	23.7627	18.3724	26.5366	8.45905	9.66976	12.6488	12.4627	10.6042	11.0115	8.70119	8.42389	10.1866	ENSSSCG00000027865	ENSSSCT00000023979	GALC
ENSSSCG00000017589	1.40982	2.38529	1.0285	2.81546	1.93194	1.4497	1.33405	2.52511	1.80931	0.352461	0.493355	0.70833	0.817226	1.00461	0.396812	0.725099	1.14499	1.11126	ENSSSCG00000017589	ENSSSCT00000019148	DLX3
ENSSSCG00000007718	36.4064	33.394	50.5681	28.64	30.635	47.5501	32.1839	31.3462	47.0422	20.2077	18.8462	27.2201	18.2854	19.9806	15.8725	10.9671	9.4871	14.539	ENSSSCG00000007718	ENSSSCT00000033656	CLDN4
ENSSSCG00000015399	26.8694	24.6196	31.2836	29.9992	25.6671	21.7455	29.8493	23.858	21.6256	10.9263	9.96577	10.2202	13.0756	11.9437	8.63065	15.1364	11.8589	13.613	ENSSSCG00000015399	ENSSSCT00000016774	SEMA3E
ENSSSCG00000007560	10.5322	9.2004	12.6849	8.54345	9.75168	16.5266	6.837	8.79436	14.0437	5.99183	4.53886	5.86902	5.61843	7.5904	3.4721	3.17231	2.28999	5.1859	ENSSSCG00000007560	ENSSSCT00000008292	TMEM184A
ENSSSCG00000028997	36.8211	48.8132	31.0265	35.4359	45.9985	25.9979	46.8585	38.3121	36.1001	10.5738	17.6621	20.9463	14.3015	19.5341	20.7334	17.2211	9.89602	28.5225	ENSSSCG00000028997	ENSSSCT00000029161	HOXA9
ENSSSCG00000021873	370.45	292.198	362.376	438.143	309.294	242.776	447.073	380.247	306.377	131.585	146.822	186.898	129.02	154.04	138.785	215.445	178.128	156.503	ENSSSCG00000021873	ENSSSCT00000025681	CRABP1
ENSSSCG00000003832	11.942	12.608	15.4275	14.3685	14.5355	11.4043	14.7579	23.0743	14.8191	3.28963	5.32823	7.18449	6.94642	6.58579	5.95218	6.97908	15.5392	6.8528	ENSSSCG00000003832	ENSSSCT00000004241	TACSTD2
ENSSSCG00000008618	41.4652	47.1947	41.2258	51.3578	41.5826	48.0334	46.6083	44.9296	42.2173	12.5711	28.7133	19.5297	28.3986	20.762	18.3525	19.3964	21.1824	20.651	ENSSSCG00000008618	ENSSSCT00000009429	MYCN
ENSSSCG00000016706	8.21011	8.00776	8.22802	12.7181	10.2117	6.18538	12.1732	11.929	7.7542	4.11204	2.66412	3.44046	3.57537	5.6928	2.87688	6.16334	4.66176	5.55632	ENSSSCG00000016706	ENSSSCT00000018187	HOXA2
ENSSSCG00000038679	12.9371	15.7599	10.7136	22.1353	14.1675	19.5226	15.5083	8.62021	17.7485	9.51643	4.73621	8.49996	7.45719	9.04151	9.22587	5.0757	3.84391	4.63027	ENSSSCG00000038679	ENSSSCT00000045484	0
ENSSSCG00000025980	3.64894	3.49274	5.9996	2.91254	5.24383	3.18934	5.66971	4.52779	4.04942	1.29236	1.48006	2.83332	2.45168	2.56734	2.08326	1.35956	1.96285	1.20387	ENSSSCG00000025980	ENSSSCT00000031697	CHMP4C
ENSSSCG00000015370	27.8646	28.2827	27.0839	37.4747	28.887	24.9348	26.1807	34.3938	25.8473	13.041	10.5578	10.4226	13.4842	12.7251	10.9123	15.1364	19.056	14.4464	ENSSSCG00000015370	ENSSSCT00000016745	TWIST1
ENSSSCG00000035189	43.8702	41.3166	63.3386	29.7079	31.9229	36.8224	32.6008	29.2565	44.6297	17.0356	18.2541	22.9701	22.678	20.5387	22.3207	14.5926	8.83281	13.7056	ENSSSCG00000035189	ENSSSCT00000053856	0
ENSSSCG00000040349	89.9795	63.3805	90.594	38.2514	81.2333	46.9703	84.1284	54.5947	82.6253	27.7269	32.0681	36.5296	40.1462	42.7518	30.1577	26.1036	27.3163	22.1327	ENSSSCG00000040349	ENSSSCT00000060973	HOXD8
ENSSSCG00000021206	22.7229	14.7377	18.3416	11.0677	17.3874	14.9802	17.2593	14.0187	16.2838	6.93172	8.28836	7.28568	8.98949	8.48339	5.75377	8.33864	6.7064	6.01935	ENSSSCG00000021206	ENSSSCT00000046997	IL1RAP
ENSSSCG00000011014	66.676	65.1695	70.7953	57.6683	70.9296	62.917	72.3721	63.9986	64.6184	23.2624	25.5558	29.8511	37.4903	32.2592	32.1417	32.5388	28.2159	35.6531	ENSSSCG00000011014	ENSSSCT00000012056	BAMBI
ENSSSCG00000029201	56.0609	47.0243	58.2818	55.2412	52.4383	51.416	48.1091	49.8057	63.1537	25.1422	22.0036	32.1784	23.5974	23.1061	24.8999	28.4601	23.1452	22.4105	ENSSSCG00000029201	ENSSSCT00000023963	AJUBA
ENSSSCG00000012771	86.2476	91.2373	108.336	74.4639	84.2692	81.7631	74.3732	66.959	80.9883	35.3635	35.7189	41.4879	55.5714	39.6264	33.729	39.6992	32.3052	34.0788	ENSSSCG00000012771	ENSSSCT00000013962	SLC6A8
ENSSSCG00000014361	41.3823	32.7977	44.2256	21.6499	32.7509	26.4812	36.1861	25.6865	37.651	9.63392	16.9714	18.619	21.7587	17.19	16.7653	13.505	11.8589	13.0574	ENSSSCG00000014361	ENSSSCT00000064238	0
ENSSSCG00000029392	18.9081	23.9381	19.1987	20.3878	27.3231	20.6824	20.7611	23.5967	17.9208	6.2268	9.1764	7.0833	10.2153	10.381	10.0195	10.6952	17.911	11.1126	ENSSSCG00000029392	ENSSSCT00000026584	HUNK
ENSSSCG00000008913	225.819	200.109	357.233	213.198	224.289	214.556	236.877	194.173	262.695	92.6971	105.479	121.732	137.6	108.386	153.963	116.65	81.2128	79.8258	ENSSSCG00000008913	ENSSSCT00000040094	IGFBP7
ENSSSCG00000004357	8.70769	7.92257	9.68507	5.728	6.89977	4.3491	7.17051	5.48559	6.72031	2.34974	3.35481	3.13689	5.10766	3.7952	1.78565	3.35358	3.27141	2.59295	ENSSSCG00000004357	ENSSSCT00000004814	SIM1
ENSSSCG00000035612	1.82447	2.04453	1.79988	3.59213	3.49588	2.80275	2.50134	2.35097	3.61863	0.939895	0.690697	0.70833	1.5323	0.669741	1.78565	1.63147	1.14499	1.38908	ENSSSCG00000035612	ENSSSCT00000055386	COX6B2
ENSSSCG00000036472	17.5812	22.0639	22.7985	22.3295	19.5953	20.9723	17.8429	22.8131	20.5917	10.6913	11.5445	6.77973	7.8658	10.7159	11.0115	7.97609	12.1042	9.44575	ENSSSCG00000036472	ENSSSCT00000054312	HIC2
ENSSSCG00000039756	8.95648	11.8413	10.9707	12.3298	11.3156	7.82838	11.6729	11.4065	11.2005	3.28963	4.14418	3.64284	5.72058	4.35332	5.35696	6.52589	6.21568	6.57498	ENSSSCG00000039756	ENSSSCT00000037866	FOXC1
ENSSSCG00000003733	15.2592	13.3747	14.5705	8.34928	14.7195	9.85796	16.1753	12.1031	11.459	3.52461	4.53886	6.37497	7.76365	6.1393	3.76971	7.88545	7.85139	7.68625	ENSSSCG00000003733	ENSSSCT00000004133	KLHL14
ENSSSCG00000037732	100.429	100.693	100.365	110.579	94.2049	86.982	117.646	108.667	75.2158	36.3034	48.1514	46.9522	49.2379	40.7426	45.6333	47.0408	58.3129	50.2847	ENSSSCG00000037732	ENSSSCT00000046385	0
ENSSSCG00000034262	23.3034	29.8161	23.6556	34.2709	28.887	25.8047	28.1818	30.1272	23.8657	10.8088	10.7551	7.0833	13.995	13.06	15.4757	14.2301	18.8106	14.3538	ENSSSCG00000034262	ENSSSCT00000057168	FIGN
ENSSSCG00000037950	8.95648	5.79285	9.25653	7.28135	8.55572	11.0177	4.9193	7.83656	9.73583	3.05466	3.45348	5.26188	3.57537	5.13468	2.67848	2.71912	4.00748	4.44506	ENSSSCG00000037950	ENSSSCT00000046701	NIPAL1
ENSSSCG00000005844	4.39531	6.38917	4.88539	5.0484	4.96783	2.80275	6.00322	4.87608	3.36015	0.939895	2.26943	1.82142	2.55383	1.67435	2.97609	1.90339	2.53535	2.87077	ENSSSCG00000005844	ENSSSCT00000006423	NRARP
ENSSSCG00000023273	17.4154	17.2933	22.1128	13.0093	15.2715	12.854	16.2587	15.2378	16.6285	5.75685	7.10431	10.3214	9.90887	7.81365	5.05935	8.70119	7.36068	8.05667	ENSSSCG00000023273	ENSSSCT00000061021	SH3YL1
ENSSSCG00000039089	25.2108	23.3418	22.7985	23.3974	26.9551	21.2623	23.4292	22.5519	20.4194	9.51643	11.0511	12.4464	11.9519	9.26475	9.52348	13.6862	11.3682	11.02	ENSSSCG00000039089	ENSSSCT00000048232	0
ENSSSCG00000008745	40.0554	36.1201	45.3398	36.6009	35.7868	22.6153	47.7756	31.6945	23.0041	11.9837	19.8329	19.4285	17.0596	16.4087	14.3844	19.1245	14.6396	16.1133	ENSSSCG00000008745	ENSSSCT00000035049	PROM1
ENSSSCG00000022925	354.03	353.96	362.29	303.875	294.85	344.352	402.549	372.498	269.674	121.481	139.422	127.095	163.241	117.874	305.446	185.354	200.783	153.355	ENSSSCG00000022925	ENSSSCT00000051336	0
ENSSSCG00000037976	23.0546	25.727	18.0845	21.747	21.4353	20.779	23.1791	21.8553	12.9237	7.28418	9.27507	10.4226	8.27442	11.3856	9.12667	13.0518	12.186	9.44575	ENSSSCG00000037976	ENSSSCT00000051859	0
ENSSSCG00000002954	62.0319	48.4725	108.421	50.6782	50.4143	63.9801	55.1963	59.1225	72.9757	20.2077	30.1933	43.5117	38.3075	31.5895	26.6856	26.738	30.6695	26.6703	ENSSSCG00000002954	ENSSSCT00000003277	SPINT2
ENSSSCG00000034880	1.99033	2.21491	2.82838	2.23295	1.56395	1.73964	3.00161	2.69926	1.80931	1.17487	0.592026	0.70833	1.22584	1.00461	0.892826	0.725099	0.981424	1.38908	ENSSSCG00000034880	ENSSSCT00000041971	FOXD2
ENSSSCG00000009523	23.0546	19.7638	37.1975	18.0577	29.255	23.8717	20.7611	18.6336	29.8106	8.34157	11.5445	15.6845	15.2208	15.9622	15.7733	9.24502	6.21568	9.16793	ENSSSCG00000009523	ENSSSCT00000010441	GGACT
ENSSSCG00000003600	43.2897	34.9274	61.5388	23.2032	44.9865	37.7888	35.519	32.9135	37.651	15.5083	16.2807	22.4642	23.3931	17.5249	31.8441	20.0309	9.56888	13.8908	ENSSSCG00000003600	ENSSSCT00000003995	TINAGL1
ENSSSCG00000025788	24.7962	24.4492	32.4835	15.8248	25.6671	15.3668	26.5976	20.8104	23.9519	12.1011	11.8405	10.9285	13.2799	15.1808	11.1107	8.79183	8.01496	8.42709	ENSSSCG00000025788	ENSSSCT00000053300	ENPP4
ENSSSCG00000011298	22.0595	22.8306	35.4833	20.2907	20.2393	29.7672	17.5094	24.8158	26.7089	8.34157	10.2618	13.6607	13.995	11.8321	13.5908	10.8765	12.0224	10.6496	ENSSSCG00000011298	ENSSSCT00000012368	CDCP1
ENSSSCG00000002041	46.1093	44.213	58.3675	34.4651	45.9065	42.9111	39.9381	33.0877	60.9997	16.9181	17.2674	22.6666	30.0331	29.8035	27.9752	15.2271	12.3496	26.3925	ENSSSCG00000002041	ENSSSCT00000043637	SLC7A7
ENSSSCG00000026142	3.98066	3.32237	5.82818	3.98047	3.86387	6.18538	4.9193	4.87608	4.911	1.40984	2.17076	2.12499	2.34953	2.23247	1.19044	3.35358	2.94427	3.05598	ENSSSCG00000026142	ENSSSCT00000024389	TNK1
ENSSSCG00000010537	95.7017	74.4551	118.964	56.5033	78.2894	80.7966	74.8735	59.0354	99.2538	33.4837	37.6923	39.6665	45.969	38.5101	52.0815	39.7898	26.9892	39.8203	ENSSSCG00000010537	ENSSSCT00000011527	GOT1
ENSSSCG00000006466	2.65377	2.12972	2.31413	2.62129	2.20793	2.51281	2.83485	2.17682	2.67089	0.939895	1.18405	0.91071	1.73661	1.45111	0.992029	1.08765	0.736068	1.20387	ENSSSCG00000006466	ENSSSCT00000043759	SH2D2A
ENSSSCG00000008101	20.6497	14.1414	22.9699	22.5236	25.5751	21.7455	28.682	48.6737	32.74	10.8088	12.2352	12.0416	11.7476	14.6227	13.4916	15.3177	14.2306	10.3718	ENSSSCG00000008101	ENSSSCT00000008874	FBLN7
ENSSSCG00000015984	4.72703	7.75219	5.31393	3.49505	7.35976	4.92898	5.83646	5.05023	4.65252	3.75958	2.3681	2.32737	1.94091	2.90221	2.08326	2.80976	1.96285	2.96337	ENSSSCG00000015984	ENSSSCT00000017405	0
ENSSSCG00000007032	52.9096	48.0465	50.4824	40.4843	45.2625	42.4279	45.1909	43.6235	41.4419	22.44	17.1687	18.5178	24.006	20.8736	26.5864	28.007	19.2196	24.633	ENSSSCG00000007032	ENSSSCT00000007701	PLAT
ENSSSCG00000015823	25.7913	29.6457	36.4261	28.0575	24.9312	36.8224	27.0145	30.9109	39.3741	13.041	16.182	15.5833	15.5273	16.6319	17.2613	14.502	11.5317	17.6876	ENSSSCG00000015823	ENSSSCT00000017231	0
ENSSSCG00000007135	25.7084	24.1936	22.7128	24.4653	24.9312	21.7455	27.6815	23.0743	21.9702	10.1039	14.702	11.4345	14.0972	9.488	11.0115	11.8735	12.2678	12.5943	ENSSSCG00000007135	ENSSSCT00000026945	NINL
ENSSSCG00000001619	40.7188	58.184	50.3966	52.3286	55.1062	46.5837	48.8595	54.5076	48.4207	18.5629	25.3584	18.3154	25.1297	27.9059	26.1896	31.4512	25.8442	29.9115	ENSSSCG00000001619	ENSSSCT00000039661	FOXP4
ENSSSCG00000007980	42.3774	37.5683	49.111	27.572	32.5669	35.3727	31.767	31.1721	41.9589	15.0383	17.8594	23.6785	21.6565	21.0969	19.3446	17.4024	12.5949	15.1873	ENSSSCG00000007980	ENSSSCT00000051954	0
ENSSSCG00000006145	29.3574	27.7716	27.5125	28.7371	27.9671	22.1321	34.1016	26.7314	25.3304	11.7487	14.5046	17.3035	14.1993	13.2832	12.1028	14.3207	15.0485	12.2239	ENSSSCG00000006145	ENSSSCT00000006738	E2F5
ENSSSCG00000036741	26.4548	32.1162	38.1403	41.0668	32.1989	20.9723	28.5153	40.3147	43.9405	10.9263	11.4458	17.1011	14.4036	14.8459	27.38	20.3028	17.911	18.058	ENSSSCG00000036741	ENSSSCT00000041248	0
ENSSSCG00000001025	181.618	218.595	212.557	178.247	213.709	205.181	165.005	203.838	215.825	79.0686	86.0411	87.4282	96.7392	109.726	132.436	109.943	100.105	102.236	ENSSSCG00000001025	ENSSSCT00000063188	DSP
ENSSSCG00000035392	385.875	361.116	385.517	299.021	377.003	321.06	385.957	355.954	322.403	147.094	158.663	222.315	198.79	181.277	182.434	196.593	195.63	140.76	ENSSSCG00000035392	ENSSSCT00000046489	IGFBP2
ENSSSCG00000036964	10.9468	12.5228	17.656	12.1356	15.5475	18.1696	10.7558	14.1929	16.7146	6.81424	5.72292	7.89282	7.45719	9.59963	5.95218	6.88844	5.80676	7.87146	ENSSSCG00000036964	ENSSSCT00000038280	FAM83H
ENSSSCG00000037016	116.766	96.0079	119.049	116.793	98.3447	94.8103	119.731	106.664	123.378	51.2243	49.3355	67.4938	52.6089	51.4585	58.2321	65.0777	60.9301	48.2474	ENSSSCG00000037016	ENSSSCT00000064936	ID1
ENSSSCG00000001045	23.0546	36.972	33.3406	30.1933	53.7262	57.4081	31.1834	30.7367	39.2018	13.6285	19.3395	23.5773	23.291	22.1015	16.5669	15.8615	13.4946	19.8176	ENSSSCG00000001045	ENSSSCT00000057115	ELOVL2
ENSSSCG00000012854	14.0982	11.2449	18.5131	13.0093	12.5116	18.0729	14.0909	10.8841	19.0409	5.87434	7.69634	9.91663	7.45719	6.69741	8.13464	6.34462	5.72497	7.87146	ENSSSCG00000012854	ENSSSCT00000064340	RASSF7
ENSSSCG00000040147	10.4492	7.83738	8.14231	9.22304	9.65968	6.18538	12.0064	8.09778	8.35731	4.4645	3.84817	3.64284	4.39259	6.02767	6.9442	5.43824	2.69892	3.05598	ENSSSCG00000040147	ENSSSCT00000054555	SHISA3
ENSSSCG00000017727	171.583	137.069	179.045	169.898	140.387	169.808	144.494	145.673	195.406	72.3719	75.878	89.7556	85.8088	79.6992	83.4297	88.8247	81.9489	81.0297	ENSSSCG00000017727	ENSSSCT00000059211	TMEM98
ENSSSCG00000010006	17.1666	18.06	34.112	22.5236	17.6634	35.3727	15.3416	21.9424	30.2414	8.81151	11.5445	13.7618	13.3821	11.7205	8.92826	13.3237	12.7585	11.6683	ENSSSCG00000010006	ENSSSCT00000054363	0
ENSSSCG00000017254	14.264	14.3117	14.999	14.5627	10.6716	12.2741	15.5917	13.8446	13.7852	6.34429	7.20298	6.0714	5.72058	8.81826	7.24181	9.24502	8.3421	5.37111	ENSSSCG00000017254	ENSSSCT00000018783	MAP2K6
ENSSSCG00000015985	16.3373	22.2343	17.3988	12.3298	21.2513	13.1439	22.0118	18.1112	14.4745	9.75141	6.31494	7.0833	7.76365	11.6088	6.15058	13.2331	8.3421	10.4644	ENSSSCG00000015985	ENSSSCT00000017406	HOXD3
ENSSSCG00000029174	14.9275	13.7154	19.713	13.6889	12.4196	13.5305	14.9247	13.7575	14.216	8.10659	8.78172	6.27378	8.78518	5.80442	8.23384	6.25398	8.26032	5.74153	ENSSSCG00000029174	ENSSSCT00000037533	CCDC126
ENSSSCG00000002287	87.6574	79.822	101.479	77.1823	87.2131	77.8972	89.2145	75.0568	79.696	41.1204	41.2445	45.9403	44.7431	46.9935	42.5581	39.1554	38.848	43.2467	ENSSSCG00000002287	ENSSSCT00000040087	MPP5
ENSSSCG00000006060	10.3663	11.5005	13.0277	8.54345	10.0277	10.4378	10.8391	12.9739	9.21889	3.40712	4.53886	6.27378	5.31197	7.25553	5.35696	5.80079	8.50567	4.53766	ENSSSCG00000006060	ENSSSCT00000006649	GRHL2
ENSSSCG00000002836	37.8992	44.8094	31.9693	37.5718	42.0426	27.4476	37.6869	39.8794	29.466	11.1612	25.2598	19.0237	25.4362	14.8459	14.9796	17.2211	15.4574	27.689	ENSSSCG00000002836	ENSSSCT00000003137	SALL1
ENSSSCG00000033509	21.396	22.8306	20.0558	21.0674	20.7913	17.9763	24.0963	21.3329	19.3855	10.4563	9.1764	7.89282	11.2369	10.4926	8.72986	11.8735	14.6396	12.6869	ENSSSCG00000033509	ENSSSCT00000043807	SAMD11
ENSSSCG00000036560	12.8542	14.0562	15.9418	11.3589	14.4435	12.3708	15.8418	15.1507	12.6652	5.05193	7.69634	7.18449	8.68303	7.5904	8.23384	6.43526	5.88854	6.9454	ENSSSCG00000036560	ENSSSCT00000044299	PAWR
ENSSSCG00000012623	179.295	141.499	221.985	103.201	149.771	165.169	139.075	98.3923	198.077	78.3637	80.8115	102.708	90.8143	83.0479	85.3145	67.4342	48.9076	66.8611	ENSSSCG00000012623	ENSSSCT00000013802	SLC25A5
ENSSSCG00000015302	24.2157	24.5344	25.9697	19.3198	26.0351	23.8717	19.5938	18.8948	22.5733	12.1011	12.7286	10.119	15.323	16.4087	12.0036	10.242	9.65067	7.50104	ENSSSCG00000015302	ENSSSCT00000016673	STEAP2
ENSSSCG00000011400	32.9234	31.7755	53.4822	26.9895	24.7472	29.6705	23.9295	31.3462	33.7739	15.2733	18.8462	14.369	16.4467	16.9668	16.5669	16.496	14.6396	14.3538	ENSSSCG00000011400	ENSSSCT00000042769	SEMA3B
ENSSSCG00000032761	96.2822	101.119	174.845	86.5024	106.44	116.169	77.9585	115.197	133.545	47.6997	43.9086	51.7081	67.319	64.4068	75.1958	58.3705	41.4652	60.5639	ENSSSCG00000032761	ENSSSCT00000063881	LAMA5
ENSSSCG00000039185	80.4425	76.1589	92.3938	63.2021	92.4569	81.6664	71.6217	76.0146	75.7327	33.2488	42.0338	36.6308	53.9369	46.6586	35.9115	41.3307	38.6845	40.1907	ENSSSCG00000039185	ENSSSCT00000058948	EPB41L5
ENSSSCG00000031750	4.31238	4.25945	7.71377	5.24257	5.51982	6.08874	4.58579	3.83121	7.06494	2.23225	2.66412	2.93451	2.04307	2.90221	3.2737	3.44422	2.69892	2.22253	ENSSSCG00000031750	ENSSSCT00000056726	0
ENSSSCG00000011664	127.962	103.845	104.393	83.5899	85.6492	92.0076	118.313	90.3816	108.128	53.6915	47.9541	67.595	48.4207	48.2214	52.2799	47.0408	53.324	56.1189	ENSSSCG00000011664	ENSSSCT00000012769	RBP1
ENSSSCG00000014924	404.369	332.237	422.715	286.594	379.671	356.046	328.426	303.362	386.073	160.605	164.781	224.743	202.264	206.28	264.574	157.528	131.593	164.375	ENSSSCG00000014924	ENSSSCT00000016280	CTSC
ENSSSCG00000011087	16.0885	14.8229	14.1419	17.0869	17.2034	11.9842	22.6788	20.1138	12.1483	5.63937	8.38703	8.90472	9.50026	6.47417	8.63065	10.1514	11.2864	7.31583	ENSSSCG00000011087	ENSSSCT00000012134	SKIDA1
ENSSSCG00000017036	10.0346	11.8413	9.94219	14.0773	12.7876	9.18143	12.2566	11.0583	10.5113	5.05193	5.92026	5.86902	6.43566	5.13468	5.95218	5.43824	4.17105	7.87146	ENSSSCG00000017036	ENSSSCT00000018549	CCNJL
ENSSSCG00000033352	11.859	12.2672	10.3707	9.61138	9.19969	11.0177	12.8402	10.1875	13.0098	7.87162	4.93355	4.55355	5.61843	5.35793	8.53145	5.71016	6.05211	3.98203	ENSSSCG00000033352	ENSSSCT00000059629	FAM163A
ENSSSCG00000024257	130.698	143.288	118.021	139.025	123.368	100.416	157.084	146.631	83.4869	59.5658	59.2026	52.8212	59.1468	59.2721	68.45	81.9362	90.6999	65.472	ENSSSCG00000024257	ENSSSCT00000056660	CEMIP2
ENSSSCG00000026655	189.081	176.937	205.701	167.859	188.134	177.926	182.848	187.294	162.235	80.361	93.7374	84.1901	103.686	106.266	86.6041	102.239	116.053	97.0504	ENSSSCG00000026655	ENSSSCT00000029989	PTPN13
ENSSSCG00000031518	44.2848	35.3534	60.4245	40.8726	43.9745	51.6093	30.2662	39.8794	59.6212	25.8471	20.3262	22.1606	30.646	30.8081	26.0904	18.1275	16.5206	21.2992	ENSSSCG00000031518	ENSSSCT00000063681	STARD4
ENSSSCG00000030388	7.71252	5.79285	5.57106	6.69884	5.05983	7.0552	6.0866	5.1373	5.85873	3.40712	3.94684	3.44046	3.57537	3.01384	3.3729	3.08167	2.61713	2.12992	ENSSSCG00000030388	ENSSSCT00000052968	UPP1
ENSSSCG00000001718	68.5005	60.9101	65.4814	71.9397	69.2737	55.8618	70.0376	63.2149	63.5845	26.0821	29.3053	34.9106	34.1192	35.8312	35.8123	36.6175	45.7998	37.1348	ENSSSCG00000001718	ENSSSCT00000001920	CYP39A1
ENSSSCG00000036886	8.95648	9.11521	11.3135	8.73762	9.19969	9.66466	8.00429	10.1005	9.82199	5.40439	4.44019	3.44046	5.00551	5.35793	5.35696	5.61952	4.49819	5.27851	ENSSSCG00000036886	ENSSSCT00000063176	ZNF792
ENSSSCG00000021220	337.858	316.647	363.49	247.857	249.496	237.654	316.503	262.089	288.112	119.837	213.425	177.791	186.123	152.255	136.305	146.289	149.422	129.092	ENSSSCG00000021220	ENSSSCT00000024050	CKB
ENSSSCG00000032607	48.1825	47.5354	45.6827	29.2225	39.6507	33.923	41.4389	42.2303	36.7894	13.8634	23.8784	20.1368	23.5974	28.7989	26.6856	22.5687	16.9296	19.8176	ENSSSCG00000032607	ENSSSCT00000055918	ALPL
ENSSSCG00000015047	6.13685	4.25945	6.25673	4.27173	4.13986	5.02563	3.75201	4.44072	4.48021	2.23225	2.07209	2.52975	3.16675	2.34409	1.68645	2.26594	2.2082	3.4264	ENSSSCG00000015047	ENSSSCT00000058250	TTC12
ENSSSCG00000001852	438.868	340.074	464.369	249.605	383.351	331.401	356.608	283.161	388.399	175.525	186.389	209.362	214.215	193.332	229.853	185.988	139.526	172.153	ENSSSCG00000001852	ENSSSCT00000044124	IDH2
ENSSSCG00000006472	212.965	211.439	203.215	250.673	206.901	220.064	249.467	181.721	213.154	95.9867	99.1643	122.136	99.0887	117.874	111.107	123.992	150.076	140.112	ENSSSCG00000006472	ENSSSCT00000007089	CRABP2
ENSSSCG00000039562	23.3864	19.7638	28.3695	20.2907	19.1354	23.5818	19.2603	20.3751	28.0013	9.63392	10.0644	16.8987	14.9144	11.4972	11.7059	14.2301	9.07817	11.2053	ENSSSCG00000039562	ENSSSCT00000040300	0
ENSSSCG00000032242	197.623	246.707	204.158	242.518	229.532	202.571	246.215	242.846	220.478	115.372	116.136	132.458	119.009	150.692	129.857	90.5468	100.187	142.797	ENSSSCG00000032242	ENSSSCT00000051102	HMGA1
ENSSSCG00000013932	10.698	10.7338	16.8846	11.456	8.83171	13.8205	8.75469	11.4936	12.4929	5.05193	5.22956	7.0833	7.04858	6.92066	5.15855	7.43227	6.7064	5.27851	ENSSSCG00000013932	ENSSSCT00000015218	LPAR2
ENSSSCG00000003451	42.0457	36.6312	45.597	44.3677	35.7868	33.4397	44.0236	49.1962	33.9462	18.7979	16.9714	19.4285	19.6134	20.5387	19.1462	22.3874	35.0041	28.7077	ENSSSCG00000003451	ENSSSCT00000065890	0
ENSSSCG00000007079	84.6719	94.2189	81.166	110.191	88.2251	69.6822	89.4646	101.962	80.7299	31.604	41.2445	48.0653	46.4797	45.7657	42.2604	57.9173	69.6811	61.3048	ENSSSCG00000007079	ENSSSCT00000007750	FLRT3
ENSSSCG00000034873	20.8155	19.2527	23.7413	15.7277	21.2513	14.1104	16.6756	15.2378	19.127	7.63664	14.0113	9.51186	11.7476	9.59963	8.03544	10.7859	7.93318	10.8348	ENSSSCG00000034873	ENSSSCT00000044533	0
ENSSSCG00000009250	11.942	10.819	13.0277	11.2618	12.7876	9.18143	13.007	13.6704	11.0282	5.99183	7.10431	4.55355	6.74212	5.91605	7.34102	6.34462	7.60604	6.20456	ENSSSCG00000009250	ENSSSCT00000010130	PRKG2
ENSSSCG00000004744	62.6124	40.6351	67.7098	36.698	39.7427	51.0294	42.9397	40.0535	31.4476	19.6203	22.6943	26.7142	26.9685	23.5526	26.2888	23.2032	26.4167	24.5404	ENSSSCG00000004744	ENSSSCT00000005243	TYRO3
ENSSSCG00000009807	15.1763	13.8858	14.8276	14.0773	15.4555	14.3037	11.0893	12.4514	16.5423	6.69675	8.88039	9.51186	7.35504	9.04151	8.53145	8.70119	5.97033	6.01935	ENSSSCG00000009807	ENSSSCT00000010750	RHOF
ENSSSCG00000022312	19.9033	18.06	28.0267	20.7761	20.3313	21.2623	22.1786	18.6336	24.8134	8.81151	12.7286	15.2797	14.9144	12.9483	13.3924	10.6046	8.3421	11.1126	ENSSSCG00000022312	ENSSSCT00000030848	RHPN2
ENSSSCG00000005207	108.224	118.157	110.907	101.453	121.528	149.899	96.8853	95.8672	132.166	69.7872	53.5783	65.1664	77.0236	72.3321	80.156	51.5727	46.7812	57.1375	ENSSSCG00000005207	ENSSSCT00000005739	ERMP1
ENSSSCG00000010456	49.5924	47.9614	58.8818	47.5715	54.0022	61.274	48.1925	47.1064	55.6579	28.1968	25.9505	25.3987	30.3395	33.2638	30.7529	23.2938	30.5059	33.0601	ENSSSCG00000010456	ENSSSCT00000046461	PANK1
ENSSSCG00000005045	41.7969	34.5015	44.3113	40.7756	40.9386	31.99	43.3566	44.7555	40.1495	23.4974	20.3262	22.6666	22.0651	20.9852	19.2454	23.6564	21.6731	26.6703	ENSSSCG00000005045	ENSSSCT00000042687	BMP4
ENSSSCG00000031713	177.969	178.641	157.618	179.801	149.219	141.781	189.435	172.056	133.2	72.7244	109.821	94.8151	91.5293	70.3228	82.2392	99.8824	116.871	97.3283	ENSSSCG00000031713	ENSSSCT00000038273	H2AFY2
ENSSSCG00000005382	219.019	211.439	210.586	246.304	218.217	183.725	236.293	237.796	176.968	105.738	113.077	108.476	113.39	113.521	111.306	139.128	170.604	121.591	ENSSSCG00000005382	ENSSSCT00000026821	TGFBR1
ENSSSCG00000007232	12.6054	11.2449	12.342	13.786	12.6956	8.60155	13.7574	11.6678	11.3728	6.46178	7.30165	8.39877	4.69905	6.02767	5.55536	7.06972	7.76961	7.31583	ENSSSCG00000007232	ENSSSCT00000007912	DUSP15
ENSSSCG00000029066	219.268	217.487	286.181	251.741	226.68	311.589	214.782	214.983	304.568	138.047	144.948	175.362	134.842	131.046	131.841	113.297	151.385	143.909	ENSSSCG00000029066	ENSSSCT00000024912	0
ENSSSCG00000032015	40.47	44.5538	47.654	36.3097	44.9865	54.5087	42.4394	37.006	44.7159	18.6804	27.6279	27.0177	29.1137	29.1337	21.527	19.759	22.491	27.226	ENSSSCG00000032015	ENSSSCT00000045246	SH3BGRL2
ENSSSCG00000013260	617.168	634.657	635.358	704.641	631.283	566.349	724.055	667.239	548.394	350.581	250.822	387.76	320.353	337.773	447.207	372.157	466.095	341.529	ENSSSCG00000013260	ENSSSCT00000046360	MDK
ENSSSCG00000040344	91.6381	86.9779	96.5936	107.181	92.4569	88.5283	113.478	96.3897	84.6931	48.992	42.9219	52.3153	51.281	46.8819	61.109	58.733	74.3429	53.8037	ENSSSCG00000040344	ENSSSCT00000041361	TES
ENSSSCG00000001398	14.1811	12.3524	18.5131	11.7472	15.3635	13.6272	16.0086	17.7629	15.4222	6.69675	7.49899	8.39877	9.1938	8.26014	8.43225	9.78884	9.81424	8.24188	ENSSSCG00000001398	ENSSSCT00000001338	0
ENSSSCG00000013065	77.6228	73.1773	80.5661	56.8916	69.7337	54.702	69.5373	55.5525	83.5731	38.8881	49.3355	45.7379	41.6785	43.0867	30.9513	33.989	33.7773	37.5052	ENSSSCG00000013065	ENSSSCT00000038499	ASRGL1
ENSSSCG00000031429	117.346	107.934	120.935	129.705	127.048	102.639	135.656	134.441	121.138	56.6287	62.6561	75.1842	77.4322	66.416	76.5847	75.0478	73.7704	67.6945	ENSSSCG00000031429	ENSSSCT00000040218	YAP1
ENSSSCG00000036074	36.904	44.7242	44.997	45.4356	40.3867	41.5581	44.9408	46.6711	39.8911	21.97	23.8784	23.8809	24.1082	23.6642	22.8167	22.8406	26.1713	32.1341	ENSSSCG00000036074	ENSSSCT00000065448	0
ENSSSCG00000030197	81.6864	79.1405	91.7082	67.668	90.709	79.6368	86.0461	75.1439	71.2525	38.5357	38.679	46.4462	50.668	49.0027	57.4385	39.6085	46.6176	48.7104	ENSSSCG00000030197	ENSSSCT00000047158	0
ENSSSCG00000039684	22.2253	20.3601	27.2553	19.4169	17.7554	20.0059	19.5105	18.8077	21.3671	10.6913	14.0113	10.625	12.1562	14.2878	10.2179	11.6922	11.2046	12.5017	ENSSSCG00000039684	ENSSSCT00000041209	PGPEP1
ENSSSCG00000024393	30.6842	30.5828	35.3119	33.203	31.279	25.4181	35.4357	36.2223	26.2781	18.3279	15.9847	16.7975	14.7101	16.0738	18.2533	21.4811	22.0003	20.3732	ENSSSCG00000024393	ENSSSCT00000030536	B3GNT5
ENSSSCG00000016872	451.39	393.317	664.584	487.074	418.494	595.053	383.039	460.703	613.702	273.744	324.134	284.749	273.975	285.98	244.932	263.392	321.662	296.152	ENSSSCG00000016872	ENSSSCT00000018376	HMGCS1
ENSSSCG00000027557	55.1487	56.9062	63.7672	49.2219	63.8459	60.8874	51.5276	52.8532	61.172	27.3744	27.6279	30.4582	35.958	37.952	41.8636	39.1554	24.9445	35.8383	ENSSSCG00000027557	ENSSSCT00000060556	CDC14B
ENSSSCG00000009021	103.58	92.8559	108.164	83.3957	95.8608	85.7256	88.214	88.7273	84.8654	52.7516	48.5461	50.2915	53.1197	58.3791	55.8512	56.9203	61.5026	47.0435	ENSSSCG00000009021	ENSSSCT00000044347	LRBA
ENSSSCG00000024261	97.692	104.186	104.479	97.0847	102.393	88.8183	96.3016	101.875	81.5053	56.7461	60.9787	56.97	53.324	52.7979	51.7839	69.7002	54.0601	57.4153	ENSSSCG00000024261	ENSSSCT00000022995	CBX2
ENSSSCG00000039514	172.661	128.38	151.876	146.501	135.236	133.566	164.421	147.589	148.019	87.7627	64.7282	91.2734	82.9485	82.3782	102.08	104.505	88.4917	81.6779	ENSSSCG00000039514	ENSSSCT00000047396	ID3
ENSSSCG00000010502	66.1784	71.3883	62.2244	75.2406	71.2976	64.8499	85.129	76.3629	57.7257	36.5384	40.0604	36.0237	40.7592	37.5055	44.7405	45.1374	47.3537	43.0615	ENSSSCG00000010502	ENSSSCT00000065340	CCNJ
ENSSSCG00000008468	74.6373	58.6952	70.0239	63.5905	67.6178	61.274	69.9542	74.3602	65.9107	36.6559	33.5481	43.9165	41.4742	36.2777	43.5501	46.8595	40.4837	38.1534	ENSSSCG00000008468	ENSSSCT00000009270	PKDCC
ENSSSCG00000036556	41.7969	41.8278	49.2824	55.1441	41.4906	41.1715	48.9429	46.7581	52.2978	26.9045	23.2863	29.6487	27.4792	28.5756	30.7529	28.007	27.3163	26.6703	ENSSSCG00000036556	ENSSSCT00000047440	IL10RB
ENSSSCG00000017893	46.0264	47.9614	49.711	46.3094	44.3425	42.2346	45.6912	43.1011	42.3035	20.7952	29.3053	29.3451	26.5599	27.3478	28.1736	28.4601	29.5245	25.6517	ENSSSCG00000017893	ENSSSCT00000061796	PIMREG
ENSSSCG00000000110	20.3179	17.6341	22.7985	16.5044	16.0075	16.7199	19.3437	17.7629	19.2993	9.98638	11.7418	10.9285	10.2153	12.7251	11.7059	12.508	10.4685	9.35314	ENSSSCG00000000110	ENSSSCT00000044457	PLA2G6
ENSSSCG00000039793	71.9836	74.7107	92.3938	58.0566	69.2737	72.195	62.7837	65.9142	73.7511	38.0657	37.6923	36.226	46.4797	46.4354	39.7804	46.9502	48.7441	42.4133	ENSSSCG00000039793	ENSSSCT00000049796	PATJ
ENSSSCG00000004049	133.103	122.587	162.932	136.695	122.54	139.848	126.568	118.854	149.656	80.7135	94.1321	92.8925	76.002	74.0064	65.0771	74.0508	81.8671	92.4202	ENSSSCG00000004049	ENSSSCT00000044125	ACAT2
ENSSSCG00000010739	118.756	118.413	119.221	126.598	107.176	92.0076	121.232	117.81	105.888	52.5166	73.4112	67.4938	70.8944	63.8487	64.2835	72.6006	78.1868	74.5473	ENSSSCG00000010739	ENSSSCT00000054391	CTBP2
ENSSSCG00000003485	230.298	227.114	228.842	259.507	216.101	223.447	231.791	246.939	202.902	141.337	137.547	138.327	140.563	143.771	121.524	146.47	142.879	151.039	ENSSSCG00000003485	ENSSSCT00000046280	RCC2
ENSSSCG00000029573	433.975	464.535	409.43	467.851	426.406	405.433	468.501	469.323	353.592	250.012	287.133	294.362	257.426	264.101	262.59	269.828	272.1	261.24	ENSSSCG00000029573	ENSSSCT00000039080	NASP
ENSSSCG00000036002	62.7783	61.6768	65.6528	63.2021	62.2819	67.2661	64.1177	62.083	66.9446	34.5411	35.5216	39.0594	43.7216	39.6264	40.7724	43.234	46.6994	39.7277	ENSSSCG00000036002	ENSSSCT00000052032	TGIF2
ENSSSCG00000007383	30.4354	29.2198	26.4839	31.5525	26.7711	28.6074	28.4319	26.296	24.3827	17.9755	17.7608	16.9999	16.7531	17.3017	16.6661	16.7679	18.4835	18.6137	ENSSSCG00000007383	ENSSSCT00000048380	TOMM34
ENSSSCG00000008901	106.068	112.96	110.735	119.317	110.12	117.522	118.48	112.934	103.131	72.3719	68.971	71.339	72.0181	72.6669	70.3349	67.0717	75.815	70.9357	ENSSSCG00000008901	ENSSSCT00000047001	PAICS
UP_Fetuses	#N/A	#N/A	#N/A	#N/A	#N/A	#N/A	#N/A	#N/A	#N/A	#N/A	#N/A	#N/A	#N/A	#N/A	#N/A	#N/A	#N/A	#N/A	#N/A	#N/A	#N/A
ENSSSCG00000016432	22.8059	23.8529	22.7128	24.7566	24.2872	25.4181	25.2635	23.858	24.9858	38.5357	44.3033	33.0891	37.7967	33.9336	38.1931	42.0558	38.4391	43.3393	ENSSSCG00000016432	ENSSSCT00000062215	PRKAG2
ENSSSCG00000003433	99.6823	94.7301	93.5938	83.4928	87.0291	92.0076	87.0467	100.134	95.2905	139.222	130.048	141.059	139.031	159.957	173.804	169.401	163.407	134.926	ENSSSCG00000003433	ENSSSCT00000003811	PLOD1
ENSSSCG00000010035	139.738	153.17	166.018	172.519	156.395	154.345	168.424	167.093	170.592	298.769	251.71	283.13	244.759	273.254	260.209	216.442	228.672	287.818	ENSSSCG00000010035	ENSSSCT00000010992	YWHAH
ENSSSCG00000005518	33.5039	40.4647	47.4826	33.1059	36.0628	35.6626	36.1027	34.9162	34.7216	66.2626	58.2159	65.1664	54.4477	58.0442	67.6564	55.2888	58.9672	53.3407	ENSSSCG00000005518	ENSSSCT00000006069	0
ENSSSCG00000025049	35.4942	33.9052	43.2828	33.9796	35.3268	31.5068	36.5196	36.7448	41.9589	57.0986	53.5783	63.1426	54.9585	66.1928	61.5058	59.005	63.9561	58.3414	ENSSSCG00000025049	ENSSSCT00000032489	CYBRD1
ENSSSCG00000004121	43.0409	44.0427	39.8545	48.6394	49.4024	40.8815	47.6089	51.2859	40.1495	85.8829	69.0697	69.6188	71.7116	78.2481	79.0647	66.0747	65.919	77.8811	ENSSSCG00000004121	ENSSSCT00000043635	FBXO30
ENSSSCG00000004387	63.6076	66.9585	73.7951	70.0951	70.4697	62.7237	65.285	71.8351	65.9969	136.99	94.0334	111.41	113.697	142.99	120.333	95.3506	84.2389	122.239	ENSSSCG00000004387	ENSSSCT00000038875	FOXO3
ENSSSCG00000010734	33.4209	30.0717	28.7124	34.368	29.347	26.9644	31.5169	29.7789	29.2937	43.4701	52.789	62.5355	57.8188	45.2075	47.915	50.485	50.298	49.6365	ENSSSCG00000010734	ENSSSCT00000053167	0
ENSSSCG00000027428	22.1424	16.8674	19.1987	20.1936	17.9394	17.2997	20.2609	18.0241	18.5239	32.3089	32.9561	30.7618	30.2374	30.3616	27.5784	33.6265	39.6659	31.7636	ENSSSCG00000027428	ENSSSCT00000029176	ENHO
ENSSSCG00000016958	44.8653	45.0649	41.8258	41.261	48.2064	43.9742	46.3582	47.6289	39.8049	78.4812	65.3202	71.0354	71.5073	89.1872	80.8504	72.9631	71.9711	74.2695	ENSSSCG00000016958	ENSSSCT00000030461	PIK3R1
ENSSSCG00000036049	884.701	1051.15	892.912	1107.44	1038.74	1153.57	915.408	936.73	926.886	1944.17	1565.61	1181.8	1560.9	1971.27	1691.51	1581.26	1851.46	1729.13	ENSSSCG00000036049	ENSSSCT00000061417	PEG10
ENSSSCG00000012323	17.3324	24.0233	16.8846	23.3003	25.7591	20.2958	20.511	22.4648	18.8686	32.8963	34.7322	33.4939	35.6515	31.4778	32.6378	44.3217	33.532	41.0242	ENSSSCG00000012323	ENSSSCT00000033277	TSPYL2
ENSSSCG00000009425	23.801	25.4715	24.9412	30.0962	25.0232	24.2583	26.3475	25.8606	23.6072	48.992	37.9883	42.8034	38.7161	43.0867	41.9628	41.3307	42.283	50.2847	ENSSSCG00000009425	ENSSSCT00000010329	0
ENSSSCG00000032977	12.9371	13.8006	11.4849	11.5531	16.5594	14.5936	10.8391	13.9317	14.9053	19.8553	25.4571	21.9582	22.8823	27.2361	19.7414	23.2938	20.1192	25.2813	ENSSSCG00000032977	ENSSSCT00000052863	PPP1R3E
ENSSSCG00000029507	9.12234	10.2227	10.5422	9.22304	10.3957	10.8244	8.08767	9.3168	9.47736	17.2706	19.6355	16.3928	17.2639	14.1762	13.69	14.3207	17.2567	19.0767	ENSSSCG00000029507	ENSSSCT00000045764	RASGEF1B
ENSSSCG00000012510	49.0119	38.4202	42.5115	36.6009	41.3066	39.8184	42.5228	41.795	29.0352	65.5577	72.3258	54.845	66.1953	60.3883	66.466	77.4043	79.0046	67.9723	ENSSSCG00000012510	ENSSSCT00000034390	ARMCX2
ENSSSCG00000004222	39.5578	42.2537	45.3398	41.7464	39.5587	38.2721	45.5244	41.6208	45.319	90.3474	66.4056	67.089	70.7922	87.6245	68.8468	58.2799	61.8297	77.3255	ENSSSCG00000004222	ENSSSCT00000056555	NCOA7
ENSSSCG00000005627	23.0546	17.3785	18.4273	17.4752	19.1354	17.2997	19.844	18.3724	21.1948	41.0029	29.7	34.2022	32.4847	25.6734	40.8716	32.7201	32.0598	26.6703	ENSSSCG00000005627	ENSSSCT00000006187	AK1
ENSSSCG00000008349	18.5764	17.8897	17.056	18.9315	15.8235	18.3629	20.3442	16.2826	20.764	31.0165	36.0149	35.3153	31.5654	30.8081	26.388	28.8227	35.5766	29.1707	ENSSSCG00000008349	ENSSSCT00000009143	CNRIP1
ENSSSCG00000009850	22.8888	21.4676	22.3699	20.3878	18.6754	21.9388	25.5137	23.6838	25.675	39.2406	47.2634	39.7677	35.5493	35.9428	41.07	33.1733	37.1305	41.1168	ENSSSCG00000009850	ENSSSCT00000060632	TAOK3
ENSSSCG00000038025	25.5426	32.457	22.9699	25.8245	24.6552	22.2287	21.5115	29.9531	19.2132	37.7133	46.474	33.9999	43.5173	38.9566	39.2844	49.3974	43.8369	47.6918	ENSSSCG00000038025	ENSSSCT00000059447	NRBP2
ENSSSCG00000015753	9.61992	9.2004	10.7993	10.5822	7.81974	10.4378	9.75523	9.83923	10.6836	15.1558	14.406	15.8868	16.651	15.9622	21.8246	18.1275	19.9556	16.9468	ENSSSCG00000015753	ENSSSCT00000017154	ANGPT2
ENSSSCG00000028031	12.4396	10.9894	9.85649	8.15511	8.64771	11.8875	8.58794	10.4487	10.0805	19.7378	18.5501	20.238	17.5704	18.5295	14.8804	16.5866	13.8217	18.2433	ENSSSCG00000028031	ENSSSCT00000024978	HDAC11
ENSSSCG00000037832	32.7575	21.8935	35.3119	32.5234	32.3829	28.994	33.7681	28.9082	28.5182	60.8582	44.5006	47.7617	46.3776	56.7048	61.5058	58.8237	52.7515	46.4879	ENSSSCG00000037832	ENSSSCT00000054126	PMP22
ENSSSCG00000012744	19.6545	17.4637	18.1702	18.4461	14.4435	14.7869	16.8424	18.2853	17.4039	27.2569	26.8385	27.1189	33.302	29.8035	27.1816	37.252	32.9595	29.8189	ENSSSCG00000012744	ENSSSCT00000056831	CD99L2
ENSSSCG00000013043	10.9468	10.3079	11.4849	9.61138	11.3156	14.6903	11.9231	11.7548	12.8375	21.3826	16.182	22.2618	19.8177	20.4271	24.8999	20.4841	20.5281	18.4285	ENSSSCG00000013043	ENSSSCT00000014256	MACROD1
ENSSSCG00000009123	32.3428	32.9681	31.3693	33.6884	30.727	37.8855	30.2662	33.6972	31.1891	67.9074	53.7757	43.107	52.3025	56.035	68.6484	54.0199	68.5361	51.396	ENSSSCG00000009123	ENSSSCT00000049835	CAMK2D
ENSSSCG00000038007	13.6006	14.2265	14.2276	15.4365	16.1915	13.2406	14.9247	14.6282	13.9576	30.0766	18.7475	21.6547	21.5543	23.2177	38.9867	26.3755	25.9259	23.707	ENSSSCG00000038007	ENSSSCT00000062209	HACD1
ENSSSCG00000012576	10.3663	8.94483	6.94239	9.61138	8.73971	8.31161	8.17105	8.18485	6.97878	11.1612	14.8006	15.2797	14.8122	15.404	12.3012	20.8466	16.3571	15.2799	ENSSSCG00000012576	ENSSSCT00000035618	CHRDL1
ENSSSCG00000032949	20.5667	18.8267	24.7698	20.9703	14.6275	17.6863	22.2619	22.4648	13.6129	38.8881	35.7189	39.3629	35.4472	34.0452	28.2728	28.6414	35.822	31.3932	ENSSSCG00000032949	ENSSSCT00000047575	0
ENSSSCG00000014913	163.705	166.8	171.76	168.151	171.482	151.445	178.095	164.742	158.444	354.693	253.782	319.153	278.981	351.726	358.123	209.01	225.564	299.578	ENSSSCG00000014913	ENSSSCT00000044370	PICALM
ENSSSCG00000005510	16.5861	16.3563	12.7706	13.3977	14.9035	14.6903	12.7568	15.0636	12.0621	22.9099	26.0491	20.8452	27.7857	25.1153	33.729	26.2848	21.9185	22.6883	ENSSSCG00000005510	ENSSSCT00000065024	PHF19
ENSSSCG00000035424	11.3615	9.79672	11.4849	13.4948	15.4555	9.66466	10.9225	16.718	13.1821	19.8553	20.1289	21.0475	18.8984	19.7574	22.6183	24.9253	27.9706	23.4292	ENSSSCG00000035424	ENSSSCT00000039262	0
ENSSSCG00000005308	43.2067	45.0649	36.0833	44.756	41.6746	38.3687	40.0215	43.7106	31.0168	65.6751	89.1986	50.1903	76.002	60.9465	57.5377	87.0119	92.6628	74.0843	ENSSSCG00000005308	ENSSSCT00000050199	RUSC2
ENSSSCG00000030484	19.9033	18.1452	20.0558	21.1645	20.8833	21.5522	21.845	21.7682	22.8318	44.5275	28.1212	33.0891	30.1352	38.7334	42.2604	37.4333	44.8184	39.2647	ENSSSCG00000030484	ENSSSCT00000031031	AHR
ENSSSCG00000023408	35.0795	38.2498	40.1116	37.0863	43.9745	37.7888	32.1005	46.4098	37.3925	71.3145	64.4321	51.8093	60.7812	65.9695	89.7786	89.8217	79.3318	53.8963	ENSSSCG00000023408	ENSSSCT00000024259	SAMD4A
ENSSSCG00000016074	21.2302	20.7861	16.2846	18.1548	21.2513	21.8421	19.7606	20.8104	14.3022	33.3663	33.4495	27.2201	31.1568	35.1614	32.1417	46.0438	40.8927	34.264	ENSSSCG00000016074	ENSSSCT00000041974	ANKRD44
ENSSSCG00000036639	101.59	103.419	88.7084	101.842	100.461	86.8853	99.1365	102.92	74.1819	175.76	164.386	166.862	160.687	168.552	203.961	148.011	146.723	177.895	ENSSSCG00000036639	ENSSSCT00000066399	STOM
ENSSSCG00000016668	9.45406	9.71153	8.65657	9.02887	9.38369	9.18143	8.92145	8.96851	10.5974	14.5684	17.8594	13.1547	18.2854	14.8459	15.3765	15.3177	22.7363	20.5584	ENSSSCG00000016668	ENSSSCT00000039072	PDE1C
ENSSSCG00000011720	42.3774	40.6351	37.3689	50.3869	54.2782	57.7947	51.9445	54.5076	49.11	108.088	72.7205	91.577	77.6365	94.4335	98.3101	78.3107	73.4432	91.2163	ENSSSCG00000011720	ENSSSCT00000048254	MBNL1
ENSSSCG00000035020	7.29787	7.07068	4.45685	6.69884	5.79581	7.63508	5.66971	5.74681	5.85873	11.5137	11.6432	10.119	11.0326	9.26475	10.2179	14.4113	12.6767	10.8348	ENSSSCG00000035020	ENSSSCT00000059237	STK32B
ENSSSCG00000012982	19.9862	19.0823	16.7989	18.2519	19.6873	17.783	18.2598	21.0716	19.4717	35.1286	30.3907	36.4284	33.7106	43.9797	40.574	28.7321	24.2085	34.8196	ENSSSCG00000012982	ENSSSCT00000014192	SIPA1
ENSSSCG00000000554	29.772	30.4976	27.5125	32.135	32.1069	31.3135	31.5169	28.9082	31.6199	81.7708	51.6049	59.9045	49.8508	61.6162	58.3313	42.7809	39.7477	53.8037	ENSSSCG00000000554	ENSSSCT00000000597	FGFR1OP2
ENSSSCG00000038867	23.4693	27.6012	23.9127	21.3586	23.4592	27.1577	21.7617	27.6892	18.8686	32.7788	38.8764	52.6188	36.9795	38.1753	50.7919	49.8506	47.4355	43.2467	ENSSSCG00000038867	ENSSSCT00000043466	PPM1K
ENSSSCG00000004412	17.2495	19.6786	13.3705	15.2423	16.0995	12.854	14.0909	17.6758	16.2838	25.8471	24.9638	33.9999	27.1728	30.1384	31.6457	30.8167	26.662	25.3739	ENSSSCG00000004412	ENSSSCT00000036832	MICAL1
ENSSSCG00000015335	8.62476	6.72992	8.22802	7.47552	6.34779	6.86191	8.3378	8.27192	6.63415	10.1039	16.8727	12.0416	15.323	10.8275	12.5988	14.0488	17.4203	15.1873	ENSSSCG00000015335	ENSSSCT00000016708	DYNC1I1
ENSSSCG00000022112	36.2406	32.457	37.3689	26.1158	31.8309	33.7297	31.1	34.5679	32.1369	59.6833	54.4664	45.3331	59.4532	58.714	75.295	66.4372	65.7554	50.0995	ENSSSCG00000022112	ENSSSCT00000027258	DOCK9
ENSSSCG00000007039	42.2945	42.4241	48.6825	51.4549	42.4106	48.3233	48.6094	47.6289	48.7653	84.8255	79.8248	75.2854	78.1473	76.797	94.838	95.1693	96.6703	81.4001	ENSSSCG00000007039	ENSSSCT00000007708	PRNP
ENSSSCG00000032601	19.074	22.1491	15.9418	22.7178	19.3194	16.4299	20.1775	23.1614	12.9237	26.787	45.9807	30.4582	36.4687	30.4732	29.8601	37.6145	42.5284	32.2267	ENSSSCG00000032601	ENSSSCT00000040248	RASSF2
ENSSSCG00000025924	166.11	142.691	127.791	119.414	162.927	138.495	149.08	168.138	119.673	241.553	208.59	177.69	234.34	262.985	322.906	319.044	286.985	296.059	ENSSSCG00000025924	ENSSSCT00000032259	IGFBP5
ENSSSCG00000008041	36.5723	38.8461	33.3406	31.2613	39.1907	33.633	27.7649	43.8847	31.3614	70.1396	60.7813	40.7796	61.292	64.9649	63.5891	88.6434	64.1197	60.9343	ENSSSCG00000008041	ENSSSCT00000065467	PKD1
ENSSSCG00000012132	4.31238	4.6002	4.0283	3.49505	3.58788	3.47928	3.83539	4.00535	3.79094	8.45905	6.70963	7.99401	6.23135	7.81365	6.6466	8.33864	9.4871	4.81548	ENSSSCG00000012132	ENSSSCT00000035090	ASB9
ENSSSCG00000013773	50.8363	54.5209	44.4827	48.6394	61.454	49.3864	42.8563	59.0354	41.9589	80.126	94.8228	62.5355	91.325	83.0479	74.8982	124.264	116.544	106.218	ENSSSCG00000013773	ENSSSCT00000039785	ADGRL1
ENSSSCG00000015022	2.81963	2.3001	2.65697	2.71837	2.39192	2.22287	2.75148	2.52511	2.75705	4.81696	4.34152	5.76783	4.49474	5.58118	5.85297	4.53187	4.9889	3.519	ENSSSCG00000015022	ENSSSCT00000016386	LAYN
ENSSSCG00000040946	10.5322	9.54116	11.2278	10.9706	9.47568	9.08478	12.8402	13.5834	12.9237	21.5001	21.7076	20.9463	16.1402	23.9991	24.3047	17.3117	20.5281	18.7063	ENSSSCG00000040946	ENSSSCT00000040705	EIF5A2
ENSSSCG00000036322	11.5273	12.5228	12.942	12.621	16.3755	13.9171	10.0054	13.5834	11.8036	31.7214	17.6621	15.3809	21.0436	24.2223	28.6696	27.3725	24.6992	20.8362	ENSSSCG00000036322	ENSSSCT00000038649	SPRY4
ENSSSCG00000036488	52.4949	54.6913	48.6825	52.5228	56.3021	57.2148	56.3636	59.3837	59.6212	132.173	88.3105	109.791	88.5669	133.279	114.282	75.5916	73.0343	107.237	ENSSSCG00000036488	ENSSSCT00000045848	KLF3
ENSSSCG00000024791	34.582	28.2827	38.3974	26.2129	25.4832	30.5403	27.9316	27.2538	31.2753	61.0932	47.9541	53.9343	52.9154	54.0258	61.4066	62.6305	55.7776	42.8763	ENSSSCG00000024791	ENSSSCT00000026025	0
ENSSSCG00000003872	83.0133	82.3777	90.5083	92.5217	88.5011	80.6033	87.4636	86.4634	90.1211	219.465	143.665	146.523	144.956	184.29	159.419	117.829	136.418	181.044	ENSSSCG00000003872	ENSSSCT00000039780	EPS15
ENSSSCG00000011023	5.4734	4.42982	4.37114	3.30088	3.95587	4.54239	4.25228	3.74413	3.18784	9.86889	7.00564	7.48806	7.8658	8.48339	6.7458	7.34163	5.97033	7.77885	ENSSSCG00000011023	ENSSSCT00000041052	ZNF438
ENSSSCG00000006095	17.2495	17.9749	14.1419	23.0091	17.2034	14.497	21.6783	19.5914	13.6991	40.6504	34.2388	35.3153	27.6835	35.4963	36.4075	22.3874	25.0263	32.8749	ENSSSCG00000006095	ENSSSCT00000044268	CCNE2
ENSSSCG00000021397	15.0933	13.4598	12.342	12.9123	11.1316	13.2406	12.8402	13.2351	11.2005	22.675	29.6013	21.3511	24.5168	18.083	15.6741	26.6474	34.7588	25.8369	ENSSSCG00000021397	ENSSSCT00000024591	PODXL2
ENSSSCG00000016912	35.6601	31.4347	30.3408	32.3292	35.6028	37.5955	32.6842	24.9899	35.1524	65.9101	54.6637	62.1307	55.5714	58.714	68.7476	57.736	63.3836	54.0815	ENSSSCG00000016912	ENSSSCT00000042472	PLPP1
ENSSSCG00000037580	9.45406	8.26332	9.85649	11.2618	9.0157	9.37472	9.08821	11.0583	10.5974	23.0274	15.6887	17.8094	17.8768	19.0876	16.9637	17.1305	15.7028	19.2619	ENSSSCG00000037580	ENSSSCT00000055229	ITPRIPL1
ENSSSCG00000030065	26.7865	22.3195	27.1696	22.912	20.8833	25.3214	22.8456	27.428	30.1552	51.1068	40.7511	28.6368	44.4367	49.226	59.4225	51.3008	49.153	45.3766	ENSSSCG00000030065	ENSSSCT00000027090	ZBTB47
ENSSSCG00000037600	3.73187	3.23718	4.45685	3.49505	3.0359	3.47928	4.1689	5.65974	3.70479	5.52188	9.8671	6.77973	7.76365	6.58579	4.96015	8.33864	9.40531	8.6123	ENSSSCG00000037600	ENSSSCT00000059732	C1orf216
ENSSSCG00000006361	37.8163	35.9497	38.9117	33.6884	33.2109	41.5581	34.1016	34.655	40.2357	99.6288	72.6218	81.1544	65.1738	79.5876	60.613	56.6484	37.9484	72.7878	ENSSSCG00000006361	ENSSSCT00000056755	PPOX
ENSSSCG00000015116	30.1037	26.153	29.1409	30.7758	30.543	27.1577	28.682	31.2592	27.6567	65.7926	41.6392	40.2736	50.5659	46.4354	83.6281	69.5189	56.5954	41.0242	ENSSSCG00000015116	ENSSSCT00000016482	MCAM
ENSSSCG00000024621	25.4596	29.8161	31.8836	34.6592	27.8751	29.5739	31.8504	30.6497	33.3431	72.4894	51.1116	54.4402	51.1788	68.4252	68.0532	46.2251	37.2123	65.472	ENSSSCG00000024621	ENSSSCT00000024917	KAT2B
ENSSSCG00000031236	34.4161	29.4754	44.7399	45.824	35.6948	32.8599	37.4367	39.9664	51.6947	98.1015	61.176	79.7378	55.2649	76.6854	83.7273	69.1563	85.8746	53.5259	ENSSSCG00000031236	ENSSSCT00000062232	GLIPR2
ENSSSCG00000005232	78.2863	73.4328	59.8246	63.9788	77.8294	70.2621	73.6228	82.2839	65.2215	119.837	134.39	112.22	129.735	134.283	140.868	136.772	162.671	134.463	ENSSSCG00000005232	ENSSSCT00000043939	SMARCA2
ENSSSCG00000026392	52.412	50.943	65.4814	52.3286	49.1264	60.0176	52.6115	53.2015	56.6057	140.397	109.722	111.005	92.3466	114.749	90.2747	82.2988	77.6961	108.163	ENSSSCG00000026392	ENSSSCT00000061096	BSDC1
ENSSSCG00000008854	110.795	97.2005	100.193	114.657	90.985	91.9109	99.5534	109.276	105.802	170.003	205.137	186.999	192.968	180.607	155.253	205.656	246.91	195.583	ENSSSCG00000008854	ENSSSCT00000009694	CPE
ENSSSCG00000027417	9.70285	10.819	11.6564	7.28135	9.84367	11.9842	6.42011	8.88143	11.1144	15.3908	17.4648	17.9106	19.2048	18.976	20.2374	23.5657	13.9853	16.8542	ENSSSCG00000027417	ENSSSCT00000044898	LDLRAD4
ENSSSCG00000024671	7.21494	5.19652	5.74247	6.40759	6.43979	6.66862	6.42011	6.87876	8.01268	15.7432	10.7551	8.49996	9.80672	11.274	14.7812	16.3147	14.8849	11.7609	ENSSSCG00000024671	ENSSSCT00000024810	WNT9A
ENSSSCG00000037334	17.0007	17.9749	20.3129	15.8248	17.0194	20.1025	21.9284	22.2036	19.9025	46.0548	31.0814	32.8868	30.4417	35.0498	50.3951	38.1584	30.6695	32.3193	ENSSSCG00000037334	ENSSSCT00000048163	ADSSL1
ENSSSCG00000014163	25.9572	26.153	22.1128	24.1741	21.1593	25.3214	26.1807	24.2063	16.0254	49.8144	41.5405	42.0951	38.1032	43.5332	41.4668	50.8476	45.6362	41.4872	ENSSSCG00000014163	ENSSSCT00000015472	SLF1
ENSSSCG00000005380	63.0271	65.9362	70.7953	65.7263	62.0059	60.0176	53.3619	56.8586	54.8825	117.134	83.969	77.0056	105.933	111.065	177.375	154.537	105.83	112.053	ENSSSCG00000005380	ENSSSCT00000053184	COL15A1
ENSSSCG00000016782	17.7471	13.7154	14.8276	21.8441	20.1473	17.0098	19.6772	18.8077	18.1793	30.0766	32.4628	36.732	36.8773	34.2684	32.1417	31.1793	36.8852	33.801	ENSSSCG00000016782	ENSSSCT00000018269	OTULINL
ENSSSCG00000012766	116.517	112.96	137.391	113.977	108.28	106.988	100.554	113.369	122.516	198.2	185.008	191.553	216.667	249.702	258.721	232.304	207.98	194.101	ENSSSCG00000012766	ENSSSCT00000013956	BGN
ENSSSCG00000021803	33.2551	34.5867	29.1409	31.0671	33.0269	37.4989	29.0156	36.4835	35.6693	92.4621	61.0773	65.1664	62.9264	79.476	62.2002	46.8595	41.7105	62.2308	ENSSSCG00000021803	ENSSSCT00000027979	RANBP10
ENSSSCG00000035867	4.89289	6.81511	6.17102	6.89301	6.43979	8.98814	4.58579	6.96583	6.80647	12.1011	13.0246	8.90472	12.9735	15.1808	11.0115	12.6892	11.2864	14.076	ENSSSCG00000035867	ENSSSCT00000056468	GFOD1
ENSSSCG00000036723	70.4079	52.2208	72.8523	50.3869	56.3021	45.134	58.448	53.6369	55.3133	118.779	89.6919	103.416	100.621	102.247	120.333	111.937	113.518	96.0318	ENSSSCG00000036723	ENSSSCT00000059795	EMP1
ENSSSCG00000005036	8.70769	10.819	6.68527	11.9414	9.93567	8.21496	9.00483	8.88143	6.89262	15.5083	17.4648	16.0892	16.5488	13.7297	12.698	19.8496	24.2902	18.6137	ENSSSCG00000005036	ENSSSCT00000005552	GPR137C
ENSSSCG00000003766	30.933	31.0939	30.3408	33.6884	41.3066	39.6251	31.9338	27.428	29.7244	83.4157	50.6182	58.589	58.2274	65.8579	74.9974	56.2858	50.3798	58.434	ENSSSCG00000003766	ENSSSCT00000037894	DNAJB4
ENSSSCG00000014965	35.2454	26.5789	44.997	32.3292	31.6469	30.9269	32.1839	31.1721	35.9278	94.4594	60.7813	66.1783	56.7972	70.0996	62.3986	48.8536	52.3426	58.7118	ENSSSCG00000014965	ENSSSCT00000016326	ENDOD1
ENSSSCG00000038296	3.06842	2.98161	2.57126	2.42712	3.21989	2.8994	3.50188	2.00268	2.32626	6.69675	5.62425	3.33927	4.29044	4.24169	6.34899	5.43824	5.80676	6.8528	ENSSSCG00000038296	ENSSSCT00000056157	SH3RF3
ENSSSCG00000010984	17.9959	15.7599	11.6564	16.1161	13.7075	14.0138	17.0925	18.3724	12.4067	35.481	23.7797	20.6428	24.1082	36.166	32.737	27.6444	35.5766	26.9482	ENSSSCG00000010984	ENSSSCT00000012023	KIF24
ENSSSCG00000029185	15.7568	17.8045	14.1419	16.6986	17.9394	13.6272	18.0097	17.6758	13.0098	25.8471	37.3963	26.107	32.2804	29.1337	21.3286	31.5418	38.848	37.1348	ENSSSCG00000029185	ENSSSCT00000057735	MAPRE3
ENSSSCG00000020912	10.698	13.545	10.4564	14.2714	14.1675	14.1104	11.5062	12.5385	9.30504	22.675	28.6146	19.8333	17.1618	19.869	28.4712	30.6354	22.491	23.1513	ENSSSCG00000020912	ENSSSCT00000031754	HECTD2
ENSSSCG00000004138	15.8397	21.4676	15.4275	14.854	20.4233	16.7199	15.0914	19.156	15.5084	36.5384	28.8119	19.5297	33.1998	31.0313	35.7131	37.252	40.4837	32.6897	ENSSSCG00000004138	ENSSSCT00000056296	HIVEP2
ENSSSCG00000037539	25.3767	24.4492	20.3129	21.0674	22.4473	18.3629	18.5099	23.7709	16.6285	44.9975	33.9428	31.2677	36.2644	40.631	36.6059	49.2161	54.7962	37.6904	ENSSSCG00000037539	ENSSSCT00000064989	SORCS2
ENSSSCG00000003604	26.2889	29.3902	22.1985	28.0575	23.9192	24.1617	26.8477	33.436	17.9208	39.5931	59.2026	42.601	59.0446	39.5147	35.1178	63.6275	61.1754	51.3034	ENSSSCG00000003604	ENSSSCT00000047012	ADGRB2
ENSSSCG00000007358	7.79546	7.667	6.85669	5.82508	5.51982	6.66862	6.00322	7.13998	5.25563	9.39895	9.47241	13.4583	13.5864	16.4087	11.6067	14.4113	13.4946	12.7795	ENSSSCG00000007358	ENSSSCT00000052910	EMILIN3
ENSSSCG00000033641	59.0464	43.7871	56.8248	73.4931	51.7023	48.6133	55.1129	73.7507	74.6988	123.009	111.696	93.2972	103.481	118.209	116.365	133.781	130.039	97.143	ENSSSCG00000033641	ENSSSCT00000061866	COL8A2
ENSSSCG00000032734	26.7036	23.5973	20.6558	21.3586	22.1713	19.7159	23.2625	22.8131	17.8347	37.2433	54.8611	38.351	42.5979	37.5055	31.7449	44.2311	48.4987	48.2474	ENSSSCG00000032734	ENSSSCT00000051238	VOPP1
ENSSSCG00000003913	67.0077	64.8288	62.3958	64.8526	63.0179	74.7078	67.5362	73.6637	74.5265	149.561	116.925	141.059	136.375	184.96	139.777	107.315	81.0493	139.556	ENSSSCG00000003913	ENSSSCT00000004328	MAST2
ENSSSCG00000015273	172.744	181.878	190.959	193.684	193.47	195.226	182.681	220.73	188.341	487.335	307.755	305.898	343.235	411.444	429.945	331.28	298.108	390.054	ENSSSCG00000015273	ENSSSCT00000041516	ATP2B4
ENSSSCG00000027161	7.3808	13.545	11.1421	10.5822	8.55572	9.85796	10.3389	8.88143	12.4929	29.8417	14.702	21.2499	20.4307	21.8782	24.9991	15.5896	11.6135	20.0954	ENSSSCG00000027161	ENSSSCT00000023207	PIP5K1B
ENSSSCG00000006082	41.2164	30.8384	42.5972	39.3193	42.7786	41.1715	43.3566	51.373	51.2639	92.1097	60.6826	63.6485	87.5454	73.7832	107.734	98.6135	87.6739	74.4547	ENSSSCG00000006082	ENSSSCT00000048272	MATN2
ENSSSCG00000014441	11.1127	12.182	11.3992	10.1939	11.9596	16.9132	10.8391	7.31412	14.4745	21.97	23.385	27.1189	19.9199	24.3339	19.047	20.3028	20.937	27.5038	ENSSSCG00000014441	ENSSSCT00000015787	CSF1R
ENSSSCG00000015711	8.21011	7.15587	5.74247	7.86386	9.29169	8.40826	5.83646	6.18217	6.28952	12.2186	15.59	11.738	16.1402	10.8275	12.3012	11.7829	19.5467	16.0207	ENSSSCG00000015711	ENSSSCT00000017111	DPP10
ENSSSCG00000024810	3.31721	2.81123	2.9998	3.00962	4.13986	2.99605	2.83485	2.43804	2.2401	4.93445	5.62425	7.28568	6.3335	4.35332	7.73783	4.80378	5.47962	5.83414	ENSSSCG00000024810	ENSSSCT00000062896	PRAM1
ENSSSCG00000004830	1.65861	1.95934	3.51405	2.62129	1.83994	1.93293	2.00107	2.78633	2.2401	5.28691	4.53886	3.23808	4.39259	3.68358	5.45616	5.0757	4.90712	3.98203	ENSSSCG00000004830	ENSSSCT00000005332	ATP10A
ENSSSCG00000015324	27.9475	20.9565	28.4552	19.9024	26.4031	27.2544	28.5153	21.6811	30.0691	59.5658	44.2046	60.6128	40.0441	47.44	66.1683	44.4123	54.3055	37.5052	ENSSSCG00000015324	ENSSSCT00000016697	GNG11
ENSSSCG00000003143	4.31238	2.47048	4.19972	3.20379	3.21989	2.80275	3.16837	3.13462	3.61863	8.34157	5.03222	6.17259	5.72058	7.36715	8.72986	7.25099	7.19711	4.35245	ENSSSCG00000003143	ENSSSCT00000003486	MAMSTR
ENSSSCG00000005400	15.425	18.9119	13.4562	21.2615	16.1915	14.5936	18.5099	19.069	16.1977	46.0548	31.7721	24.2856	28.9094	29.8035	20.9318	42.9621	48.008	35.5605	ENSSSCG00000005400	ENSSSCT00000039649	GRIN3A
ENSSSCG00000008168	41.4652	37.0572	32.8264	33.3971	39.0987	49.4831	35.6858	31.8687	36.3586	76.249	69.3657	74.9818	83.6635	86.6199	88.2906	61.7241	44.573	70.1023	ENSSSCG00000008168	ENSSSCT00000008945	RNF149
ENSSSCG00000000062	28.4451	23.6825	27.941	16.2131	21.9873	23.4851	16.3421	24.5546	23.5211	46.1723	48.1514	33.5951	47.7056	44.8727	37.4987	50.9382	52.8333	37.1348	ENSSSCG00000000062	ENSSSCT00000000068	CSDC2
ENSSSCG00000017131	5.88806	4.6002	6.51385	3.39796	5.05983	4.15581	5.16944	4.09243	7.1511	13.6285	8.78172	10.0178	10.3175	8.92988	11.8051	8.9731	6.86997	9.63096	ENSSSCG00000017131	ENSSSCT00000018649	FN3K
ENSSSCG00000013643	11.6932	10.3079	9.94219	9.22304	7.81974	11.0177	10.3389	8.53314	11.459	25.9646	16.5767	22.5654	21.6565	19.9806	20.1382	18.49	13.8217	17.8728	ENSSSCG00000013643	ENSSSCT00000014901	CDKN2D
ENSSSCG00000006053	4.06359	5.87803	5.57106	6.9901	5.05983	5.41221	4.08552	4.1795	4.48021	9.51643	11.1498	7.48806	7.96796	8.92988	7.73783	12.7799	14.6396	10.9274	ENSSSCG00000006053	ENSSSCT00000053152	BAALC
ENSSSCG00000016656	17.4154	17.4637	13.6277	16.9898	16.7434	13.5305	18.4265	14.9765	13.5268	25.8471	36.5083	27.8273	27.8878	27.6826	25.1975	36.7988	40.4837	33.8936	ENSSSCG00000016656	ENSSSCT00000062501	ELMO1
ENSSSCG00000017391	3.64894	2.55567	2.48555	2.13586	1.74794	2.31952	1.66756	2.26389	2.41242	6.10932	3.84817	4.65474	4.8012	4.13007	4.16652	5.98207	4.17105	4.16724	ENSSSCG00000017391	ENSSSCT00000018931	PLEKHH3
ENSSSCG00000004990	8.62476	7.49662	5.05681	7.5726	6.16379	6.47532	7.75416	7.48827	5.60026	11.3962	16.182	9.71425	13.0756	12.9483	10.2179	15.8615	21.4278	14.8169	ENSSSCG00000004990	ENSSSCT00000059729	LRFN5
ENSSSCG00000008737	7.71252	5.96322	6.34243	4.85423	5.15183	5.6055	7.08713	6.18217	6.80647	8.57654	11.5445	12.6488	11.6455	11.0507	12.202	13.9582	17.5021	13.0574	ENSSSCG00000008737	ENSSSCT00000009557	C1QTNF7
ENSSSCG00000022846	24.3815	23.6825	20.0558	16.6015	23.7352	23.0019	14.9247	22.726	21.7979	37.4783	39.1724	32.5832	40.3506	37.7288	47.8158	60.9083	33.2866	43.3393	ENSSSCG00000022846	ENSSSCT00000024895	SLC4A3
ENSSSCG00000015896	29.0256	31.0939	22.8842	33.203	28.887	24.1617	29.8493	28.9953	28.0874	59.4483	43.5139	51.9105	46.1733	63.2906	58.8273	67.7061	64.2833	48.9882	ENSSSCG00000015896	ENSSSCT00000036390	FAP
ENSSSCG00000032996	50.5046	48.8132	55.1963	41.9406	47.2864	49.773	44.6073	51.4601	45.4052	109.968	100.447	98.4579	109.61	107.159	72.5173	78.0388	70.09	107.422	ENSSSCG00000032996	ENSSSCT00000065428	SLC7A5
ENSSSCG00000039473	57.9683	63.4657	61.3673	51.649	59.43	54.2188	54.8628	55.9879	67.2892	125.828	99.4603	109.184	131.471	144.552	133.726	80.1235	84.7296	119.924	ENSSSCG00000039473	ENSSSCT00000038076	0
ENSSSCG00000030325	22.64	19.6786	24.8555	27.9604	20.7913	20.8757	18.3432	22.4648	25.2442	49.462	33.5481	35.2141	41.5764	45.9889	50.3951	51.3914	48.3351	40.2833	ENSSSCG00000030325	ENSSSCT00000027002	C1QTNF6
ENSSSCG00000010376	11.942	9.71153	7.28523	7.47552	7.45175	6.28203	8.42118	7.57534	8.01268	14.0984	13.3206	10.3214	14.6079	18.7528	15.178	22.6594	19.9556	18.3359	ENSSSCG00000010376	ENSSSCT00000011358	GDF10
ENSSSCG00000017472	61.7002	57.3321	51.2537	59.3187	58.786	59.5343	56.1968	60.1674	65.3938	111.495	90.2839	112.726	106.75	120.107	138.09	129.521	116.217	116.775	ENSSSCG00000017472	ENSSSCT00000042372	IGFBP4
ENSSSCG00000012324	3.98066	4.25945	3.08551	3.88339	5.05983	3.38263	3.25174	4.00535	4.39405	5.99183	9.1764	5.56545	7.8658	9.37638	7.53942	8.248	8.42389	8.70491	ENSSSCG00000012324	ENSSSCT00000013477	IQSEC2
ENSSSCG00000004962	23.4693	21.7232	21.4271	18.2519	21.3433	17.9763	20.0107	21.1587	15.5946	30.7816	74.8913	38.0475	52.5068	36.6125	23.4119	40.243	36.1491	40.0055	ENSSSCG00000004962	ENSSSCT00000039054	CORO2B
ENSSSCG00000002012	3.64894	4.68539	3.51405	4.95132	3.21989	4.15581	3.75201	4.26657	3.79094	5.87434	12.8272	6.98211	10.4196	7.5904	4.16652	9.60757	9.56888	8.98272	ENSSSCG00000002012	ENSSSCT00000046051	CARMIL3
ENSSSCG00000025717	13.7664	15.7599	11.3992	13.4948	17.5714	11.1144	13.5072	17.5016	17.1454	27.1395	17.2674	21.1487	26.4577	33.3754	39.7804	32.8107	33.2048	29.5411	ENSSSCG00000025717	ENSSSCT00000027464	HIC1
ENSSSCG00000010209	8.95648	7.41143	5.31393	8.54345	6.16379	5.50886	8.92145	7.57534	6.20336	13.8634	12.2352	10.7261	13.6885	10.8275	18.2533	14.5926	18.9742	14.076	ENSSSCG00000010209	ENSSSCT00000048997	FAM13C
ENSSSCG00000023760	19.4057	16.0155	29.8266	16.9898	18.0314	14.4003	18.6767	16.0214	18.8686	43.7051	29.7986	34.7082	33.8127	39.4031	48.2126	33.2639	27.6434	33.4305	ENSSSCG00000023760	ENSSSCT00000025386	CLEC14A
ENSSSCG00000015355	3.8148	3.40756	3.68547	3.30088	3.86387	3.47928	4.1689	3.48291	2.32626	8.34157	7.10431	7.38687	4.90336	5.13468	6.9442	7.34163	9.4871	7.31583	ENSSSCG00000015355	ENSSSCT00000023901	DGKB
ENSSSCG00000029521	45.6117	31.0939	45.3398	33.9796	36.4308	49.773	34.1016	36.2223	49.7992	119.484	68.083	89.8568	74.5719	96.2195	78.9655	64.8057	59.2126	68.2502	ENSSSCG00000029521	ENSSSCT00000030279	CD82
ENSSSCG00000026585	2.90256	2.21491	3.25693	2.62129	2.85191	1.93293	3.16837	2.61219	4.73868	5.75685	5.4269	7.79163	5.61843	4.57657	8.72986	5.80079	4.66176	4.72287	ENSSSCG00000026585	ENSSSCT00000026905	PROCR
ENSSSCG00000007465	43.7043	49.154	43.2828	50.9695	49.0344	47.4535	42.9397	49.5445	43.5959	115.02	78.6408	79.9401	85.7066	115.53	100.691	89.731	72.5436	91.2163	ENSSSCG00000007465	ENSSSCT00000040833	B4GALT5
ENSSSCG00000020701	15.6738	13.2043	12.6849	12.621	12.2356	11.8875	13.4239	12.1902	11.6313	31.4865	25.2598	21.3511	25.2319	21.655	22.7175	25.2878	32.0598	24.17	ENSSSCG00000020701	ENSSSCT00000023708	TTC9
ENSSSCG00000013455	4.31238	4.34463	5.31393	2.42712	3.1279	5.6055	3.58526	2.35097	3.61863	10.9263	6.21627	8.0952	6.3335	7.25553	6.44819	7.06972	6.1339	9.44575	ENSSSCG00000013455	ENSSSCT00000045413	IZUMO4
ENSSSCG00000017511	3.48308	4.08907	3.94259	2.81546	4.13986	4.05916	3.83539	3.83121	2.84321	8.57654	5.4269	6.0714	6.43566	7.25553	8.13464	12.1454	7.52425	6.38977	ENSSSCG00000017511	ENSSSCT00000019064	PLXDC1
ENSSSCG00000010473	9.95164	12.3524	9.77078	8.64054	13.2476	12.1775	11.7563	10.1005	9.73583	26.552	19.3395	22.1606	19.7156	21.7666	21.527	18.8526	26.662	18.2433	ENSSSCG00000010473	ENSSSCT00000032502	EXOC6
ENSSSCG00000014431	8.62476	7.83738	9.17082	5.728	8.9237	8.98814	9.67185	10.2746	7.92652	25.4946	10.9525	12.9523	15.8338	17.8598	28.372	17.5837	16.9296	12.2239	ENSSSCG00000014431	ENSSSCT00000015776	AFAP1L1
ENSSSCG00000021899	39.5578	34.7571	29.8266	32.3292	48.1144	38.562	29.8493	39.0957	35.2385	92.6971	53.4797	67.089	61.4963	71.3274	68.7476	79.0358	77.6143	73.1583	ENSSSCG00000021899	ENSSSCT00000026619	0
ENSSSCG00000035027	5.7222	7.24106	7.71377	6.69884	7.08376	8.60155	7.08713	6.61754	8.01268	17.858	14.6033	13.1547	13.995	15.7389	13.4916	12.6892	11.7771	16.2059	ENSSSCG00000035027	ENSSSCT00000045836	ZDHHC14
ENSSSCG00000009197	6.38564	7.41143	6.25673	6.40759	8.73971	5.41221	7.75416	6.79168	5.42794	10.4563	12.2352	11.6369	10.8282	13.7297	13.8884	17.2211	17.9928	14.2612	ENSSSCG00000009197	ENSSSCT00000010070	GRID2
ENSSSCG00000011294	2.98549	1.44821	2.22842	2.23295	2.20793	2.99605	1.91769	1.48024	2.49858	3.64209	5.52557	4.75593	5.20982	4.57657	3.96812	6.43526	5.07069	2.68556	ENSSSCG00000011294	ENSSSCT00000046213	FAM198A
ENSSSCG00000001691	1.32689	1.19264	1.37134	1.94169	1.10396	0.86982	1.41743	1.65438	1.637	2.34974	3.0588	3.44046	3.37106	3.34871	2.97609	1.90339	2.2082	3.519	ENSSSCG00000001691	ENSSSCT00000001888	RSPH9
ENSSSCG00000017510	15.2592	17.5489	11.9135	18.0577	17.6634	12.2741	13.9241	16.3697	14.0437	36.6559	29.2066	22.6666	25.1297	33.0406	27.6776	32.992	35.3313	28.6151	ENSSSCG00000017510	ENSSSCT00000019063	CACNB1
ENSSSCG00000008965	0.414652	0.425945	0.685669	0.485423	0.643979	0.676526	0.41689	0.60951	0.861578	1.17487	1.28272	1.21428	1.12369	1.78598	1.68645	1.63147	1.06321	1.11126	ENSSSCG00000008965	ENSSSCT00000009820	0
ENSSSCG00000006073	6.46857	7.667	8.39944	10.8735	6.89977	5.89544	6.42011	8.18485	9.21889	13.6285	12.0379	14.6726	15.1187	17.4133	16.3685	16.9492	20.2828	13.15	ENSSSCG00000006073	ENSSSCT00000006664	OSR2
ENSSSCG00000032330	55.1487	48.8984	49.4538	52.2316	52.1623	51.2227	44.774	53.4627	50.0577	119.954	88.9025	86.4163	88.2604	106.154	97.6157	119.369	114.009	92.4202	ENSSSCG00000032330	ENSSSCT00000040595	THY1
ENSSSCG00000032398	15.8397	12.9487	14.0562	22.6207	17.0194	10.8244	15.9252	23.5097	17.7485	39.828	25.3584	24.0832	30.5438	34.2684	34.8202	31.8137	48.4987	28.5225	ENSSSCG00000032398	ENSSSCT00000059825	VGLL3
ENSSSCG00000011299	7.3808	5.28171	6.68527	5.728	6.53178	6.76526	5.83646	5.05023	6.46184	15.3908	10.3605	16.494	10.3175	14.1762	14.186	12.4173	10.6321	9.53835	ENSSSCG00000011299	ENSSSCT00000036280	CLEC3B
ENSSSCG00000013642	3.64894	3.15199	2.57126	4.27173	3.0359	2.80275	3.4185	2.35097	1.89547	5.87434	7.89368	4.75593	7.6615	5.58118	4.46413	6.34462	7.36068	5.00069	ENSSSCG00000013642	ENSSSCT00000048766	PDE4A
ENSSSCG00000035983	26.7865	28.7087	22.1128	25.7274	19.5034	19.426	27.1812	24.6416	17.6624	64.1478	41.7378	45.6367	34.3235	40.7426	50.0975	49.2161	60.0304	38.5238	ENSSSCG00000035983	ENSSSCT00000043584	TPPP3
ENSSSCG00000003694	27.1182	27.3456	33.6835	38.4455	30.911	31.3135	28.0984	37.7026	39.2018	78.9512	50.9142	57.0712	60.0661	77.5784	90.2747	64.3526	69.354	46.3027	ENSSSCG00000003694	ENSSSCT00000004093	EMILIN2
ENSSSCG00000037534	15.8397	11.3301	12.0849	11.3589	15.9155	10.4378	12.8402	16.4568	9.56352	21.6176	40.9485	20.4404	28.9094	20.8736	13.7892	30.9074	32.387	31.0228	ENSSSCG00000037534	ENSSSCT00000045908	OPCML
ENSSSCG00000013497	2.07326	2.89642	2.48555	2.81546	2.85191	2.8994	2.6681	2.61219	2.32626	5.16942	5.32823	4.95831	5.51628	4.79981	4.86094	7.06972	5.23426	6.01935	ENSSSCG00000013497	ENSSSCT00000048578	ANKRD24
ENSSSCG00000013747	48.6801	46.2576	49.3681	47.5715	53.4502	54.8953	50.6105	48.8479	58.6735	129.823	97.7829	135.696	100.519	136.404	102.774	72.3287	55.0415	114.553	ENSSSCG00000013747	ENSSSCT00000050773	RAD23A
ENSSSCG00000036870	13.0201	14.2265	11.4849	16.4073	10.4877	12.3708	12.5067	14.367	11.2005	26.0821	30.3907	20.6428	27.4792	22.8828	21.4278	28.4601	34.7588	23.4292	ENSSSCG00000036870	ENSSSCT00000042099	RTN2
ENSSSCG00000022230	13.6006	11.3301	19.113	16.019	13.3396	12.7574	16.092	12.8868	20.9363	46.6423	23.089	34.9106	30.7481	34.4917	33.729	22.75	22.2456	25.8369	ENSSSCG00000022230	ENSSSCT00000023950	CD9
ENSSSCG00000040334	33.5039	33.4792	30.6837	27.475	28.4271	25.2248	30.5997	35.2645	29.3798	62.1505	51.9009	47.8629	62.7221	64.63	59.0257	77.8575	68.6997	57.6932	ENSSSCG00000040334	ENSSSCT00000045078	CBX6
ENSSSCG00000033674	13.6006	12.4376	10.3707	12.621	14.8115	13.6272	13.4239	8.70729	11.8036	27.2569	25.7531	17.8094	25.2319	21.0969	12.7972	28.3695	39.0934	36.0235	ENSSSCG00000033674	ENSSSCT00000064783	PRKCB
ENSSSCG00000038540	6.96615	5.11133	5.05681	6.79593	4.69184	4.73569	4.9193	6.79168	5.85873	9.98638	9.96577	9.61305	10.9304	11.9437	12.8964	14.8645	13.4128	10.2792	ENSSSCG00000038540	ENSSSCT00000066003	0
ENSSSCG00000007488	5.55634	6.30398	4.11401	5.53383	4.96783	4.25245	7.75416	7.22705	3.8771	8.10659	15.4913	11.4345	13.3821	10.4926	7.73783	11.6016	14.0671	10.2792	ENSSSCG00000007488	ENSSSCT00000008197	DOK5
ENSSSCG00000040715	6.46857	6.98549	5.65677	5.92217	4.78384	5.7988	6.16998	5.22437	4.13557	15.3908	15.1953	8.90472	8.88734	8.70664	11.4083	11.3297	14.3942	10.9274	ENSSSCG00000040715	ENSSSCT00000066085	NXPH2
ENSSSCG00000027770	5.30754	5.28171	2.82838	4.27173	3.95587	3.09269	4.75255	4.70194	2.67089	10.1039	10.2618	7.28568	7.6615	5.46955	5.25775	11.7829	9.73245	8.5197	ENSSSCG00000027770	ENSSSCT00000057560	TDRKH
ENSSSCG00000036569	14.7616	13.971	11.8278	13.0093	11.8676	11.3077	13.4239	12.4514	13.8714	22.5575	19.0435	18.2142	24.3125	25.0037	56.3473	33.3546	21.8367	25.1887	ENSSSCG00000036569	ENSSSCT00000049592	PTP4A3
ENSSSCG00000009885	84.0914	94.4745	74.0522	85.1433	82.3373	75.3844	71.7885	104.313	68.3231	181.517	197.145	117.077	172.026	188.867	145.927	154.99	159.072	168.912	ENSSSCG00000009885	ENSSSCT00000048879	HECTD4
ENSSSCG00000002829	189.745	182.815	168.674	188.733	188.87	164.203	170.091	192.866	163.614	399.573	276.772	277.463	332.203	374.385	431.433	432.159	392.815	335.695	ENSSSCG00000002829	ENSSSCT00000003130	MMP2
ENSSSCG00000015589	58.383	59.2915	44.2256	70.2893	67.2498	46.777	65.4518	64.1727	48.3345	132.173	99.855	92.2853	100.723	110.619	128.269	121.726	150.485	113.627	ENSSSCG00000015589	ENSSSCT00000057955	VASH2
ENSSSCG00000030263	10.0346	11.3301	7.0281	7.96094	9.93567	9.76131	7.92091	10.1875	7.92652	20.4427	14.2086	14.6726	15.7316	21.2085	19.2454	25.1972	19.7103	17.595	ENSSSCG00000030263	ENSSSCT00000029953	CHRNB1
ENSSSCG00000040919	3.06842	5.3669	2.82838	3.59213	3.40389	4.05916	3.25174	4.09243	2.84321	5.99183	7.10431	7.0833	10.1132	8.70664	7.93623	5.80079	7.44246	6.66759	ENSSSCG00000040919	ENSSSCT00000037012	RTN4RL2
ENSSSCG00000039488	9.78578	9.28559	8.22802	7.96094	8.46372	8.40826	7.83754	7.66241	9.47736	21.1476	12.4325	18.0118	17.5704	19.5341	22.023	19.2151	12.4314	15.7429	ENSSSCG00000039488	ENSSSCT00000038098	SPON2
ENSSSCG00000004250	29.4403	31.9458	22.5414	33.8826	29.163	19.8126	36.1861	31.7816	17.0592	36.1859	80.0222	55.351	58.3295	42.5286	44.3437	58.9143	84.1571	57.6005	ENSSSCG00000004250	ENSSSCT00000004697	SLC35F1
ENSSSCG00000028092	92.5503	103.164	74.5665	126.21	94.8488	72.9682	103.889	98.7406	77.3697	163.659	275.391	161.499	202.366	154.599	91.5643	210.007	304.65	236.236	ENSSSCG00000028092	ENSSSCT00000029733	GNG2
ENSSSCG00000006858	3.89773	3.23718	2.22842	3.68922	2.75991	3.28599	3.4185	5.05023	2.75705	7.40167	6.90697	4.85712	5.10766	6.1393	9.22587	9.33565	10.7957	5.27851	ENSSSCG00000006858	ENSSSCT00000007511	OLFM3
ENSSSCG00000033854	157.236	102.312	200.472	206.985	117.48	129.023	166.673	158.734	246.756	382.185	329.265	456.57	266.314	328.396	297.311	336.265	423.566	224.198	ENSSSCG00000033854	ENSSSCT00000054436	LGALS1
ENSSSCG00000031271	55.978	53.3283	63.7672	59.7071	53.5422	67.0728	61.2829	52.592	77.2836	175.29	116.037	145.41	114.207	148.683	141.761	79.7609	67.6365	147.52	ENSSSCG00000031271	ENSSSCT00000040109	STRADB
ENSSSCG00000022128	34.7478	33.394	30.5123	40.7756	35.5108	31.6034	41.3555	36.9189	25.7612	88.82	68.5763	66.0771	69.4642	83.0479	65.1763	52.751	59.7033	76.5846	ENSSSCG00000022128	ENSSSCT00000042311	0
ENSSSCG00000030565	11.3615	10.7338	7.79948	9.70847	8.73971	8.40826	9.17158	9.40387	8.61578	16.2132	19.1422	19.1249	19.0005	15.1808	12.3012	22.9313	29.2791	24.9108	ENSSSCG00000030565	ENSSSCT00000027751	GRIA4
ENSSSCG00000014994	37.8163	31.3495	37.0261	32.8146	39.4667	29.9605	38.2705	38.9216	29.8106	81.1834	52.9863	56.97	62.1092	74.0064	96.7228	83.3864	87.5103	57.8784	ENSSSCG00000014994	ENSSSCT00000050384	PDGFD
ENSSSCG00000027389	28.528	36.6312	29.398	34.8534	30.083	28.5108	32.6008	35.2645	34.7216	68.9648	61.768	76.6009	61.3941	86.3966	68.5492	52.2071	47.2719	77.6959	ENSSSCG00000027389	ENSSSCT00000024969	HERPUD2
ENSSSCG00000040875	13.103	19.0823	17.2274	16.4073	17.1114	20.0059	15.0914	18.2853	20.8502	48.1696	30.7853	45.5355	33.9149	52.5747	40.078	25.0159	19.9556	36.6717	ENSSSCG00000040875	ENSSSCT00000038697	ZFPM1
ENSSSCG00000016260	7.04908	6.1336	6.68527	5.92217	5.33582	4.3491	6.33673	9.05558	4.48021	18.7979	11.1498	10.119	10.7261	14.0646	10.6147	16.5866	14.2306	9.44575	ENSSSCG00000016260	ENSSSCT00000046127	SLC16A14
ENSSSCG00000006524	14.5128	14.3969	16.2846	19.514	12.6036	12.854	16.0086	16.8921	13.0098	35.951	29.1079	29.3451	25.1297	28.5756	36.0107	33.8078	34.5134	27.3186	ENSSSCG00000006524	ENSSSCT00000057744	THBS3
ENSSSCG00000032698	2.15619	1.95934	2.91409	2.23295	2.39192	1.83629	2.33459	2.69926	1.80931	5.16942	5.22956	5.0595	3.37106	4.46494	2.97609	7.34163	6.95175	4.81548	ENSSSCG00000032698	ENSSSCT00000065219	TPPP
ENSSSCG00000036461	3.06842	3.57793	3.59976	3.00962	3.31189	2.8994	2.50134	4.26657	1.89547	8.45905	5.52557	3.74403	6.3335	5.58118	6.54739	9.60757	7.03354	6.48238	ENSSSCG00000036461	ENSSSCT00000056865	CACNG5
ENSSSCG00000036008	2.32205	1.27783	2.9998	2.23295	2.20793	2.80275	1.75094	2.8734	2.15395	5.16942	5.13089	3.94641	4.18828	3.57195	4.26573	5.52888	6.95175	5.55632	ENSSSCG00000036008	ENSSSCT00000047546	TACR1
ENSSSCG00000023165	9.86871	9.9671	12.2563	12.9123	8.37172	10.9211	9.08821	10.5358	9.64967	26.552	20.6222	17.9106	19.8177	20.762	23.1143	21.2998	20.2828	22.1327	ENSSSCG00000023165	ENSSSCT00000060218	SEMA7A
ENSSSCG00000008340	97.4432	108.957	87.1656	105.434	103.129	88.0451	89.7982	112.934	86.5886	219.7	157.578	146.827	168.553	207.955	228.068	244.63	277.498	188.545	ENSSSCG00000008340	ENSSSCT00000049612	ANTXR1
ENSSSCG00000004291	5.55634	6.1336	5.14251	5.43674	5.8878	10.8244	4.9193	4.1795	4.82484	17.2706	9.1764	10.7261	12.2584	13.6181	15.6741	11.9641	8.83281	9.35314	ENSSSCG00000004291	ENSSSCT00000034230	NT5E
ENSSSCG00000010437	9.53699	7.667	10.9707	8.83471	12.4196	12.2741	9.17158	10.5358	9.30504	20.6777	15.0967	17.8094	21.8608	24.8921	26.7848	23.6564	19.5467	19.0767	ENSSSCG00000010437	ENSSSCT00000034544	PAPSS2
ENSSSCG00000032434	2.32205	2.3001	1.37134	2.33003	2.48392	2.22287	2.25121	2.17682	2.2401	5.87434	5.4269	4.65474	4.29044	4.46494	4.66254	5.16633	5.23426	3.24119	ENSSSCG00000032434	ENSSSCT00000052717	PLAUR
ENSSSCG00000033093	4.22945	3.32237	4.28543	2.71837	4.32386	3.76922	3.16837	3.2217	2.75705	4.34701	11.7418	5.46426	10.1132	4.79981	11.0115	8.70119	6.1339	7.40843	ENSSSCG00000033093	ENSSSCT00000049966	RGS6
ENSSSCG00000001488	28.1134	34.6719	32.1407	29.9992	33.9469	44.0709	28.682	31.3462	38.5987	98.454	62.9521	72.4521	71.5073	86.5083	71.7237	45.8625	44.2459	79.9184	ENSSSCG00000001488	ENSSSCT00000001660	GCLC
ENSSSCG00000012238	67.5053	64.8288	54.9392	51.9403	51.2423	64.8499	58.1979	52.6791	63.4983	141.807	146.921	118.19	133.208	107.717	90.8699	119.551	121.369	126.592	ENSSSCG00000012238	ENSSSCT00000013384	0
ENSSSCG00000035554	7.3808	7.667	5.22822	6.9901	5.9798	4.92898	6.837	6.35632	4.82484	11.5137	18.1555	11.6369	11.8498	9.59963	9.22587	13.3237	18.9742	16.1133	ENSSSCG00000035554	ENSSSCT00000037971	LHFPL3
ENSSSCG00000010352	5.4734	5.11133	3.34263	5.63091	3.1279	3.09269	4.00215	5.31145	5.08331	8.22408	11.0511	9.30948	9.3981	8.81826	4.96015	8.06673	15.9481	11.7609	ENSSSCG00000010352	ENSSSCT00000011333	GRID1
ENSSSCG00000012266	8.79062	10.393	6.94239	8.34928	10.0277	9.56802	7.50402	9.66509	8.7881	21.3826	18.8462	9.81544	19.5113	16.8552	15.178	25.1066	27.3163	18.7989	ENSSSCG00000012266	ENSSSCT00000051411	SLC9A7
ENSSSCG00000013231	4.56117	4.34463	2.82838	3.39796	3.58788	3.47928	3.83539	3.65706	3.70479	6.2268	7.00564	7.79163	7.04858	7.5904	8.13464	8.42928	10.1414	9.16793	ENSSSCG00000013231	ENSSSCT00000014451	C1QTNF4
ENSSSCG00000039425	69.1639	55.7135	86.9085	59.7071	54.5542	58.4712	72.2888	69.1359	88.4841	206.307	149.783	189.934	143.219	180.942	150.094	83.2958	64.9375	152.891	ENSSSCG00000039425	ENSSSCT00000056018	BPGM
ENSSSCG00000011022	73.7251	80.3331	60.1674	61.6488	81.2333	74.7078	69.6207	89.0755	63.5845	160.37	115.05	92.4877	138.418	166.877	208.029	178.737	190.233	133.63	ENSSSCG00000011022	ENSSSCT00000038609	SVIL
ENSSSCG00000016522	260.733	207.265	195.844	263.779	240.756	207.114	255.72	253.904	223.063	431.294	464.938	486.927	402.178	460.447	435.005	545.275	749.562	500.347	ENSSSCG00000016522	ENSSSCT00000017990	PTN
ENSSSCG00000035571	2.48791	1.10746	1.88559	1.84461	2.02393	2.70611	2.50134	1.82853	1.55084	4.93445	3.65083	4.55355	2.86029	3.68358	5.55536	4.07868	6.1339	3.88943	ENSSSCG00000035571	ENSSSCT00000056775	0
ENSSSCG00000016210	28.3622	32.2014	39.5117	25.0478	26.8631	34.8894	25.9306	28.4728	39.3741	102.801	67.4909	87.0234	59.4532	81.2619	58.9265	48.8536	26.9074	75.1956	ENSSSCG00000016210	ENSSSCT00000060401	ABCB6
ENSSSCG00000003344	5.14168	5.19652	4.0283	3.7863	5.05983	4.63904	5.58633	4.1795	5.68642	10.5738	11.8405	10.8273	9.1938	9.488	11.1107	10.5139	10.1414	8.6123	ENSSSCG00000003344	ENSSSCT00000003713	VWA1
ENSSSCG00000013620	12.8542	16.1859	9.42794	14.3685	12.6956	10.5345	14.6745	13.2351	9.82199	23.1449	34.0415	22.5654	28.3986	22.1015	17.2613	27.3725	35.413	31.1154	ENSSSCG00000013620	ENSSSCT00000014876	PLPPR2
ENSSSCG00000034192	26.6207	38.335	24.1698	38.6397	36.0628	31.2169	31.1	36.1352	28.949	60.9757	107.847	46.6486	81.7226	59.0489	34.5226	69.6095	92.7446	85.8452	ENSSSCG00000034192	ENSSSCT00000040568	GNAO1
ENSSSCG00000006876	1.49275	2.3001	1.71417	2.71837	1.74794	1.54635	3.33512	1.48024	1.55084	3.40712	3.65083	2.93451	4.18828	4.46494	3.76971	4.16932	6.37926	5.64893	ENSSSCG00000006876	ENSSSCT00000041130	PLPPR5
ENSSSCG00000028777	1.65861	1.44821	1.45705	2.13586	2.39192	1.93293	0.667024	1.21902	1.37852	3.64209	2.76279	2.73213	2.86029	2.67897	3.96812	4.80378	4.08927	2.77816	ENSSSCG00000028777	ENSSSCT00000031472	MYLK4
ENSSSCG00000004280	16.0056	18.4008	12.5135	18.7373	19.3194	13.8205	16.9257	16.718	12.1483	30.4291	44.5006	25.6011	35.0386	25.5618	19.2454	38.1584	50.7887	44.2654	ENSSSCG00000004280	ENSSSCT00000039201	RIMS1
ENSSSCG00000010272	2.40498	2.81123	2.31413	1.45627	3.58788	1.64299	1.91769	2.69926	2.67089	6.10932	4.14418	2.93451	5.20982	6.80904	6.7458	4.44123	4.82533	4.63027	ENSSSCG00000010272	ENSSSCT00000011243	ADAMTS14
ENSSSCG00000034733	38.9773	37.6535	44.4827	46.0181	41.3986	52.1892	44.9408	35.9611	51.6947	141.219	85.153	109.69	83.8679	105.708	95.7308	64.2619	58.9672	94.7353	ENSSSCG00000034733	ENSSSCT00000061365	CMAS
ENSSSCG00000013645	17.913	14.3969	19.1987	11.0677	13.8915	17.3964	14.8413	12.7126	19.9886	55.2188	29.7	41.0832	35.5493	39.8496	35.217	27.9163	14.5578	27.4112	ENSSSCG00000013645	ENSSSCT00000014905	ATG4D
ENSSSCG00000015390	2.48791	1.70378	1.62846	1.74752	2.66791	1.83629	1.83432	1.65438	1.89547	3.28963	4.24285	4.24998	5.61843	5.13468	4.16652	2.99103	3.3532	5.1859	ENSSSCG00000015390	ENSSSCT00000064120	0
ENSSSCG00000035895	5.05875	5.79285	6.08531	5.43674	5.42782	4.44575	5.41957	4.61486	5.5141	12.3361	8.28836	12.7499	9.70456	12.9483	12.5988	12.6892	10.7957	10.1866	ENSSSCG00000035895	ENSSSCT00000059293	JDP2
ENSSSCG00000008347	4.06359	3.74831	3.51405	3.7863	4.50785	2.99605	3.91877	3.48291	4.911	11.0438	9.1764	9.00591	6.74212	10.1577	7.63862	6.61653	8.26032	7.13061	ENSSSCG00000008347	ENSSSCT00000009141	FBXO48
ENSSSCG00000013102	1.24396	1.44821	1.0285	1.55335	2.02393	1.73964	0.750402	1.82853	1.20621	3.28963	1.97342	4.24998	3.67752	2.34409	3.07529	4.71315	2.28999	2.96337	ENSSSCG00000013102	ENSSSCT00000014322	MS4A7
ENSSSCG00000017144	6.88322	8.09295	4.9711	7.76677	7.63575	6.76526	8.00429	8.09778	5.34178	15.3908	16.8727	11.9404	16.4467	12.5018	9.42428	12.8705	23.5542	19.3545	ENSSSCG00000017144	ENSSSCT00000018664	NPTX1
ENSSSCG00000023784	35.8259	30.5828	30.4265	37.5718	33.7629	29.6705	34.9354	40.576	27.312	74.7216	65.9122	52.8212	54.9585	67.309	83.132	76.6792	96.1795	67.4167	ENSSSCG00000023784	ENSSSCT00000031885	SEMA3C
ENSSSCG00000000156	30.8501	23.9381	31.6265	28.64	28.1511	30.9269	28.3485	27.6021	29.7244	86.2353	63.7414	72.1485	54.3456	74.0064	59.8194	47.9472	36.8034	64.1755	ENSSSCG00000000156	ENSSSCT00000048361	FBXO7
ENSSSCG00000015027	16.5031	15.2488	13.6277	12.7181	15.1795	16.7199	16.9257	14.5412	13.9576	43.0002	22.793	26.2082	27.8878	34.3801	46.8238	35.5299	32.2234	24.0774	ENSSSCG00000015027	ENSSSCT00000043922	0
ENSSSCG00000034686	6.80029	6.30398	5.48535	7.18427	7.26776	5.31556	8.25443	8.09778	6.37568	15.8607	14.0113	11.1309	15.6295	11.1624	9.62268	16.3147	20.7735	18.7989	ENSSSCG00000034686	ENSSSCT00000058260	FAM19A2
ENSSSCG00000030337	16.0056	19.6786	10.9707	19.4169	17.1114	14.8836	17.9263	18.8948	14.0437	28.5493	52.0983	25.2975	40.9635	30.0267	19.3446	41.9651	49.2348	42.6911	ENSSSCG00000030337	ENSSSCT00000047715	NYAP1
ENSSSCG00000023972	2.40498	2.04453	2.31413	1.65044	2.39192	1.64299	1.66756	2.00268	1.72316	4.81696	5.03222	4.35117	4.39259	4.24169	4.36493	5.16633	3.18963	3.61161	ENSSSCG00000023972	ENSSSCT00000029052	DRAM1
ENSSSCG00000033059	4.14652	5.96322	4.0283	5.33966	4.96783	3.28599	3.66863	4.52779	3.70479	10.9263	9.66976	6.17259	8.88734	6.69741	6.34899	12.7799	11.2046	13.5204	ENSSSCG00000033059	ENSSSCT00000026424	CASKIN1
ENSSSCG00000035102	1.99033	2.55567	2.31413	1.2621	2.20793	2.02958	1.25067	2.96048	2.49858	3.40712	4.44019	3.33927	3.37106	4.57657	3.3729	7.79482	5.80676	7.87146	ENSSSCG00000035102	ENSSSCT00000040367	LYPD1
ENSSSCG00000004082	15.9226	12.4376	15.4275	11.456	15.5475	16.3333	9.83861	13.4092	13.6129	30.5466	22.793	20.1368	29.2158	33.4871	38.3915	35.1673	27.0709	27.4112	ENSSSCG00000004082	ENSSSCT00000004511	0
ENSSSCG00000010128	64.6028	53.3283	43.1971	55.2412	51.3343	43.491	62.1166	50.6764	47.2145	104.916	168.234	97.7496	121.46	85.1688	70.7317	110.668	145.823	127.332	ENSSSCG00000010128	ENSSSCT00000062308	0
ENSSSCG00000029756	2.65377	2.64086	3.51405	3.39796	2.39192	3.76922	2.16783	4.00535	2.41242	5.16942	7.79501	7.69044	4.08613	5.6928	5.75377	8.15737	8.42389	7.96406	ENSSSCG00000029756	ENSSSCT00000035725	ADGRG2
ENSSSCG00000039854	47.4362	51.6245	78.9376	60.4838	42.6866	64.8499	49.5266	56.162	81.6776	219.583	131.035	143.487	113.084	147.008	120.928	83.5677	72.7072	126.499	ENSSSCG00000039854	ENSSSCT00000059442	0
ENSSSCG00000024793	11.5273	11.7561	12.4277	12.7181	10.2117	10.2445	10.0054	12.2773	12.2344	30.3116	26.4438	33.7975	25.0276	34.2684	22.8167	17.5837	14.5578	23.1513	ENSSSCG00000024793	ENSSSCT00000024454	PORCN
ENSSSCG00000024481	53.573	59.8878	50.2252	55.2412	70.1017	72.7749	60.3657	66.1754	53.3317	154.613	128.371	69.3152	116.659	114.526	173.903	162.604	160.136	106.589	ENSSSCG00000024481	ENSSSCT00000039310	PDE4DIP
ENSSSCG00000010629	2.23912	3.23718	1.88559	3.49505	2.02393	2.12623	3.08499	3.91828	2.06779	4.58199	5.03222	4.0476	6.02704	7.92527	4.86094	8.15737	9.56888	4.72287	ENSSSCG00000010629	ENSSSCT00000011625	ADRA2A
ENSSSCG00000037591	14.0152	14.6525	14.399	15.1452	16.9274	14.497	17.426	16.0214	14.4745	50.0494	30.7853	37.5415	33.5063	38.0636	32.5386	24.2002	19.5467	34.4492	ENSSSCG00000037591	ENSSSCT00000050890	AMMECR1
ENSSSCG00000023371	14.5128	14.1414	20.2272	28.5429	16.6514	11.7909	17.1759	22.1165	26.2781	48.6395	29.8973	28.4344	33.9149	45.2075	64.9779	42.8715	34.2681	34.0788	ENSSSCG00000023371	ENSSSCT00000025210	EHD2
ENSSSCG00000032284	40.47	36.7164	47.9111	33.9796	37.6267	44.6507	41.7724	32.9135	50.5746	129.001	82.3903	102.506	77.6365	116.647	83.9257	66.4372	54.3872	87.2343	ENSSSCG00000032284	ENSSSCT00000035449	CCND3
ENSSSCG00000012824	0.995165	1.36302	1.88559	1.35919	1.56395	1.06311	1.41743	1.13195	1.03389	3.75958	2.3681	3.74403	3.0646	2.67897	3.2737	3.80677	2.04463	2.22253	ENSSSCG00000012824	ENSSSCT00000014018	GAB3
ENSSSCG00000035736	0.580513	0.7667	1.19992	1.06793	1.01197	1.54635	0.750402	1.04487	1.29237	2.58471	1.67741	4.0476	2.55383	2.90221	2.67848	2.26594	1.63571	1.7595	ENSSSCG00000035736	ENSSSCT00000042281	0
ENSSSCG00000040366	16.5861	14.5673	13.8848	12.621	15.0875	16.4299	12.1732	13.2351	13.6991	32.5439	26.7398	19.8333	27.4792	30.8081	32.0425	42.4183	40.8927	28.2446	ENSSSCG00000040366	ENSSSCT00000054691	ADAMTSL1
ENSSSCG00000017723	1.74154	0.596322	1.37134	1.45627	1.01197	1.83629	1.25067	1.48024	1.55084	2.58471	2.56545	3.74403	3.47321	1.8976	4.46413	3.08167	3.59855	2.77816	ENSSSCG00000017723	ENSSSCT00000019290	CCL2
ENSSSCG00000034739	26.6207	26.7493	16.6275	22.5236	18.2154	20.2958	22.0952	23.4226	17.49	32.3089	76.174	46.4462	59.0446	38.2869	28.9673	38.1584	57.0044	57.1375	ENSSSCG00000034739	ENSSSCT00000062802	0
ENSSSCG00000030694	1.40982	1.27783	1.28563	1.06793	1.19596	1.35305	1.00054	1.21902	1.12005	1.52733	2.07209	3.13689	1.94091	4.57657	3.4721	2.53785	5.31605	2.87077	ENSSSCG00000030694	ENSSSCT00000038415	PKP1
ENSSSCG00000021596	1.74154	0.937078	1.28563	1.35919	1.74794	1.25641	1.58418	1.48024	1.03389	3.28963	2.86146	2.0238	3.88183	3.57195	4.26573	3.44422	3.18963	2.12992	ENSSSCG00000021596	ENSSSCT00000023232	KCNA5
ENSSSCG00000031424	3.31721	4.42982	2.05701	4.66006	3.31189	3.67257	2.75148	2.69926	3.10168	8.929	8.58437	6.57735	8.37657	4.68819	3.67051	6.97908	13.331	7.50104	ENSSSCG00000031424	ENSSSCT00000040864	NECAB1
ENSSSCG00000000633	43.5384	48.9836	35.3976	53.1053	53.5422	48.7099	52.5282	50.241	48.1622	117.017	84.4624	112.523	103.992	118.321	157.633	83.3864	66.2461	101.773	ENSSSCG00000000633	ENSSSCT00000027246	YBX3
ENSSSCG00000009485	5.80513	6.64473	4.71397	5.63091	4.96783	4.54239	5.41957	6.0951	4.30789	10.1039	20.9182	10.2202	14.3015	6.92066	5.95218	11.8735	16.9296	15.3725	ENSSSCG00000009485	ENSSSCT00000010400	SLITRK1
ENSSSCG00000040453	13.0201	15.5896	10.4564	16.3102	12.8796	8.5049	13.1737	13.4963	8.44347	23.6149	36.8043	14.6726	32.4847	21.7666	16.3685	26.8287	44.4912	31.7636	ENSSSCG00000040453	ENSSSCT00000051918	0
ENSSSCG00000017063	18.0788	14.8229	14.2276	15.6306	16.7434	13.4339	15.6751	14.5412	14.1299	41.5903	26.6412	26.613	25.0276	34.9382	33.9274	40.5149	47.1083	27.4112	ENSSSCG00000017063	ENSSSCT00000018578	SGCD
ENSSSCG00000036537	12.9371	13.8858	13.4562	11.8443	15.4555	14.8836	11.256	15.4119	13.1821	32.8963	22.2996	20.0356	31.3611	35.9428	35.8123	34.8048	25.8442	27.9668	ENSSSCG00000036537	ENSSSCT00000040200	NFIC
ENSSSCG00000039358	1.32689	0.851889	0.857086	1.2621	1.47195	1.06311	0.917158	1.48024	0.861578	3.40712	1.18405	2.12499	1.73661	2.00922	3.86891	4.07868	2.28999	3.70422	ENSSSCG00000039358	ENSSSCT00000037860	SUSD5
ENSSSCG00000005257	2.65377	3.8335	2.65697	3.39796	2.20793	1.64299	3.25174	1.65438	2.06779	4.69947	7.00564	5.0595	5.72058	6.02767	2.77768	7.16036	7.36068	6.48238	ENSSSCG00000005257	ENSSSCT00000005792	TRPM3
ENSSSCG00000007495	1.32689	0.937078	1.0285	1.2621	1.56395	0.676526	1.08391	1.56731	1.20621	3.52461	1.18405	2.42856	3.0646	3.12546	3.4721	1.35956	1.88106	5.74153	ENSSSCG00000007495	ENSSSCT00000048447	CASS4
ENSSSCG00000038013	5.05875	5.87803	3.34263	8.44637	4.50785	5.41221	5.00268	4.44072	3.274	12.9236	14.1099	7.89282	12.7692	6.80904	5.35696	14.4113	14.5578	12.5943	ENSSSCG00000038013	ENSSSCT00000049381	DIRAS1
ENSSSCG00000024279	22.2253	17.5489	21.77	17.3782	15.3635	22.8086	18.0097	16.4568	22.3149	82.3583	40.5538	59.095	35.345	46.6586	43.7485	28.3695	21.5095	38.709	ENSSSCG00000024279	ENSSSCT00000060245	ZMAT5
ENSSSCG00000008312	26.2889	22.4899	26.1411	15.5335	27.5071	21.4556	20.1775	21.7682	24.8996	68.2599	35.5216	32.2796	44.1302	52.4631	78.6679	59.005	48.7441	36.0235	ENSSSCG00000008312	ENSSSCT00000009103	DYSF
ENSSSCG00000032341	5.30754	5.62247	4.19972	3.7863	5.9798	6.28203	3.75201	3.48291	6.72031	13.746	8.97906	13.0535	9.29595	10.0461	13.3924	9.51693	8.09675	11.4831	ENSSSCG00000032341	ENSSSCT00000061790	AIF1
ENSSSCG00000037893	0.829304	1.19264	0.428543	0.388339	0.551982	1.06311	0.500268	1.04487	1.03389	0.939895	1.48006	1.92261	1.94091	2.00922	2.97609	1.99402	2.28999	1.6669	ENSSSCG00000037893	ENSSSCT00000062447	0
ENSSSCG00000013022	9.20527	8.68927	12.2563	6.3105	11.6836	11.3077	8.50456	11.6678	9.04657	30.0766	16.0834	13.6607	20.1242	21.7666	43.6493	18.1275	22.4092	14.4464	ENSSSCG00000013022	ENSSSCT00000054386	PYGM
ENSSSCG00000004361	6.63443	6.98549	4.28543	5.33966	5.15183	5.7988	6.75362	6.96583	5.25563	13.3935	19.9315	11.5357	13.3821	9.488	6.54739	12.2361	16.9296	19.8176	ENSSSCG00000004361	ENSSSCT00000004819	GRIK2
ENSSSCG00000015549	0.580513	1.87416	1.62846	0.582508	1.10396	0.676526	1.00054	0.60951	0.77542	1.99728	2.17076	1.41666	2.34953	2.34409	1.78565	2.26594	3.02606	2.40774	ENSSSCG00000015549	ENSSSCT00000016939	RNASEL
ENSSSCG00000004270	11.7761	11.6709	7.0281	14.2714	10.0277	6.18538	10.3389	12.2773	6.63415	16.8006	27.8252	17.6071	23.4953	16.7435	12.698	25.2878	35.2495	23.6144	ENSSSCG00000004270	ENSSSCT00000004719	ADGRB3
ENSSSCG00000024024	1.16103	1.19264	0.771377	2.5242	0.643979	1.25641	1.58418	2.8734	2.15395	2.46722	3.25614	3.13689	3.37106	3.68358	3.17449	3.71613	3.84391	4.44506	ENSSSCG00000024024	ENSSSCT00000032483	CX3CR1
ENSSSCG00000011973	20.1521	15.334	21.9414	30.0962	27.4151	18.9427	28.9322	38.6604	27.7428	59.5658	58.5119	41.3867	43.6195	41.8588	65.5731	64.8057	83.9117	45.284	ENSSSCG00000011973	ENSSSCT00000013101	COL8A1
ENSSSCG00000013401	49.8412	55.032	50.8252	42.426	46.3665	47.6468	48.6094	51.5471	30.4137	96.6917	89.6919	79.839	93.266	79.0295	180.45	120.91	102.068	85.4748	ENSSSCG00000013401	ENSSSCT00000014641	DKK3
ENSSSCG00000037614	2.81963	4.6002	2.65697	2.03878	3.77187	2.60946	1.75094	2.35097	2.75705	6.69675	7.30165	6.37497	5.00551	8.92988	6.15058	6.61653	2.12642	8.14927	ENSSSCG00000037614	ENSSSCT00000048333	RF01957
ENSSSCG00000040735	83.5938	71.1327	76.0235	63.4934	81.3253	67.4594	75.207	63.9115	81.7638	199.728	170.306	179.41	156.907	192.662	162.594	117.013	107.139	169.375	ENSSSCG00000040735	ENSSSCT00000007605	DDAH1
ENSSSCG00000036772	5.88806	8.60408	5.31393	7.76677	6.53178	5.6055	6.25335	8.96851	6.03105	13.6285	19.2408	9.71425	18.3876	11.274	8.53145	19.6683	23.0635	17.132	ENSSSCG00000036772	ENSSSCT00000041268	CAMTA1
ENSSSCG00000012699	62.2807	62.1027	55.282	61.3575	65.3178	58.2779	69.1204	64.6081	60.5689	153.203	112.386	105.541	120.234	125.13	167.951	174.477	161.608	118.442	ENSSSCG00000012699	ENSSSCT00000033720	FHL1
ENSSSCG00000001567	4.39531	5.53728	3.94259	4.27173	3.95587	4.05916	5.00268	4.61486	2.92937	10.1039	13.1232	6.27378	7.76365	8.26014	6.6466	12.3267	13.1674	11.2053	ENSSSCG00000001567	ENSSSCT00000001746	CPNE5
ENSSSCG00000006452	1.82447	1.95934	1.71417	1.2621	1.93194	3.86587	1.41743	2.08975	2.67089	4.69947	3.94684	5.0595	5.20982	3.01384	2.97609	5.61952	6.05211	6.38977	ENSSSCG00000006452	ENSSSCT00000007066	CD1D
ENSSSCG00000015960	28.611	29.0494	27.2553	22.4266	35.5108	26.3845	28.9322	30.5626	23.5211	73.1943	40.1591	44.726	56.4908	60.6116	105.453	73.5976	59.6215	48.803	ENSSSCG00000015960	ENSSSCT00000053057	MAP3K20
ENSSSCG00000000573	5.55634	5.96322	4.62826	3.7863	2.85191	5.41221	5.58633	4.44072	6.54799	10.6913	9.07773	10.8273	12.1562	10.2694	16.2693	11.3297	9.97781	8.70491	ENSSSCG00000000573	ENSSSCT00000000616	KCNJ8
ENSSSCG00000006059	28.3622	29.305	23.7413	24.6595	22.1713	18.6528	28.682	28.3858	17.8347	52.5166	54.269	56.8688	54.2434	54.9188	44.7405	53.8386	66.4915	46.1175	ENSSSCG00000006059	ENSSSCT00000033719	NCALD
ENSSSCG00000013144	6.46857	8.26332	6.25673	5.33966	8.83171	7.2485	4.33566	6.79168	8.35731	19.0329	11.6432	13.0535	13.3821	21.2085	11.7059	17.8556	11.2864	18.3359	ENSSSCG00000013144	ENSSSCT00000014364	0
ENSSSCG00000024669	19.4057	17.9749	21.3414	25.0478	16.7434	22.422	15.8418	21.1587	22.5733	46.0548	32.2654	42.601	49.0336	43.5332	43.6493	50.3038	45.0637	46.8583	ENSSSCG00000024669	ENSSSCT00000042569	NBL1
ENSSSCG00000033894	17.4983	17.4637	13.4562	11.7472	14.5355	13.6272	14.2576	20.4621	13.6129	48.992	21.8063	16.494	29.1137	32.9289	49.0062	52.2978	46.6176	22.3179	ENSSSCG00000033894	ENSSSCT00000048337	0
ENSSSCG00000015015	4.39531	5.28171	2.9998	2.81546	4.96783	3.76922	4.58579	4.52779	3.10168	8.57654	9.27507	4.55355	8.78518	6.92066	7.93623	12.8705	10.0596	14.2612	ENSSSCG00000015015	ENSSSCT00000029186	ARHGAP20
ENSSSCG00000038783	26.8694	18.486	28.0267	19.1257	25.0232	21.5522	26.9311	25.1641	24.038	68.2599	40.4551	46.6486	48.012	62.6208	65.0771	56.6484	47.1083	41.765	ENSSSCG00000038783	ENSSSCT00000043780	IGFBP3
ENSSSCG00000033919	102.751	107.849	97.7078	139.705	115.088	93.8439	120.648	127.91	94.1705	226.515	307.755	191.553	265.905	212.643	174.696	269.465	328.205	254.572	ENSSSCG00000033919	ENSSSCT00000057153	DCLK1
ENSSSCG00000016256	8.54183	8.4337	4.71397	8.93179	11.1316	8.60155	8.00429	7.22705	6.46184	15.3908	29.0093	14.4702	21.6565	14.2878	11.5075	20.4841	18.8924	17.2246	ENSSSCG00000016256	ENSSSCT00000054594	SPHKAP
ENSSSCG00000016047	12.6883	10.4782	10.4564	9.41721	12.6036	9.47137	18.3432	17.1534	6.80647	32.0739	19.0435	21.2499	19.2048	30.6965	32.9354	23.9283	37.5395	20.3732	ENSSSCG00000016047	ENSSSCT00000017472	MSTN
ENSSSCG00000027183	16.0056	14.6525	11.1421	13.6889	11.6836	12.6607	14.5078	16.1956	10.5113	15.8607	53.2823	37.0356	26.2534	25.5618	18.2533	34.6235	45.3909	36.5791	ENSSSCG00000027183	ENSSSCT00000024433	FSTL5
ENSSSCG00000031936	0.746373	0.681511	0.857086	1.06793	0.643979	1.4497	0.750402	0.435364	0.77542	1.64482	1.97342	2.32737	2.45168	1.67435	1.58725	0.997012	3.51677	2.40774	ENSSSCG00000031936	ENSSSCT00000057113	GJB2
ENSSSCG00000022083	3.8148	4.34463	3.51405	4.85423	2.9439	5.70215	3.66863	4.09243	3.96326	7.51916	14.6033	9.1071	10.1132	9.71125	7.73783	6.97908	10.305	9.07533	ENSSSCG00000022083	ENSSSCT00000029451	0
ENSSSCG00000012790	1.32689	1.78897	1.71417	1.55335	1.01197	2.22287	1.66756	1.9156	1.89547	4.4645	3.35481	4.55355	4.08613	4.68819	3.2737	2.80976	3.10784	5.27851	ENSSSCG00000012790	ENSSSCT00000013982	ARHGAP4
ENSSSCG00000038539	1.07809	1.19264	0.514251	1.35919	1.83994	2.22287	1.00054	1.13195	1.46468	2.81968	3.0588	3.84522	2.65599	3.01384	2.87688	3.17231	3.27141	2.59295	ENSSSCG00000038539	ENSSSCT00000049318	0
ENSSSCG00000013888	7.21494	5.87803	6.42814	6.3105	6.71578	6.95856	6.92038	5.65974	7.49573	22.205	14.2086	16.7975	14.1993	17.5249	11.4083	11.0578	9.56888	19.6323	ENSSSCG00000013888	ENSSSCT00000015174	JAK3
ENSSSCG00000004658	138.162	119.776	132.677	124.657	158.051	156.084	106.724	142.8	160.081	404.625	235.429	179.41	252.932	298.593	421.712	383.487	363.045	261.147	ENSSSCG00000004658	ENSSSCT00000005143	FBN1
ENSSSCG00000010300	4.56117	5.02615	2.91409	4.46589	5.24383	7.92502	4.00215	3.39584	3.70479	12.4536	9.27507	12.9523	8.78518	13.06	10.5155	9.97012	5.5614	9.63096	ENSSSCG00000010300	ENSSSCT00000011273	MSS51
ENSSSCG00000000717	9.61992	10.7338	7.45665	14.951	10.8556	10.7278	9.58847	11.6678	10.0805	27.6094	22.0036	16.8987	23.9039	23.6642	18.9478	30.0916	29.9334	21.6697	ENSSSCG00000000717	ENSSSCT00000000780	KCNA6
ENSSSCG00000001479	7.04908	9.37078	7.9709	11.1647	7.26776	6.08874	10.4223	8.53314	6.80647	15.7432	25.8518	14.2678	19.4091	11.1624	11.0115	20.4841	28.2977	27.7816	ENSSSCG00000001479	ENSSSCT00000001650	HMGCLL1
ENSSSCG00000016691	12.9371	12.4376	10.1993	15.0481	13.8915	10.6311	14.1743	14.367	11.2005	23.6149	25.3584	24.0832	25.1297	24.4456	35.1178	32.8107	35.5766	31.208	ENSSSCG00000016691	ENSSSCT00000057513	JAZF1
ENSSSCG00000034087	1.16103	1.02227	1.0285	0.582508	1.74794	0.57988	0.500268	1.13195	1.12005	2.34974	1.48006	1.72023	4.08613	2.00922	2.97609	1.35956	1.96285	2.77816	ENSSSCG00000034087	ENSSSCT00000053085	TNFSF15
ENSSSCG00000009160	1.32689	1.10746	0.685669	1.16502	1.10396	0.966466	1.91769	0.60951	0.947736	2.23225	2.07209	2.52975	2.55383	2.45572	1.58725	2.53785	4.74355	3.33379	ENSSSCG00000009160	ENSSSCT00000053664	TACR3
ENSSSCG00000014034	15.508	11.2449	12.342	13.0093	16.0995	12.9506	13.5072	15.0636	15.3361	41.7078	25.8518	21.7559	27.7857	32.3708	37.3003	40.8775	33.2048	23.6144	ENSSSCG00000014034	ENSSSCT00000015330	N4BP3
ENSSSCG00000022029	7.71252	8.4337	8.48515	8.64054	8.37172	9.66466	7.92091	9.14265	9.3912	21.7351	21.1156	19.4285	16.651	21.655	14.186	18.5807	18.0746	26.2999	ENSSSCG00000022029	ENSSSCT00000039823	RAP1GAP
ENSSSCG00000017257	3.8148	3.23718	3.34263	4.07756	3.86387	4.54239	3.25174	5.05023	1.80931	8.45905	6.51228	5.97021	8.37657	9.488	8.43225	9.87948	8.3421	7.87146	ENSSSCG00000017257	ENSSSCT00000018786	ABCA9
ENSSSCG00000024134	11.6103	7.07068	14.9133	7.86386	6.89977	9.18143	8.58794	9.92631	14.4745	28.0794	18.4515	20.0356	27.1728	28.9105	31.6457	17.5837	10.9592	19.7249	ENSSSCG00000024134	ENSSSCT00000030864	MGLL
ENSSSCG00000006651	5.4734	6.21879	6.94239	6.79593	5.05983	9.85796	4.75255	7.57534	7.49573	16.5656	13.7153	14.5714	14.5058	20.5387	18.3525	13.1424	9.89602	14.6317	ENSSSCG00000006651	ENSSSCT00000007287	ADAMTSL4
ENSSSCG00000015550	3.8148	6.38917	8.05661	7.28135	2.11593	5.21892	4.33566	5.57266	6.97878	19.1504	12.1365	11.738	13.6885	14.6227	10.4163	8.33864	9.40531	9.81617	ENSSSCG00000015550	ENSSSCT00000016940	RGS16
ENSSSCG00000000026	5.39047	4.51501	4.0283	4.17464	3.40389	3.09269	5.25282	5.39852	3.10168	8.57654	15.294	8.0952	10.3175	5.80442	7.24181	8.33864	16.9296	10.4644	ENSSSCG00000000026	ENSSSCT00000000027	SULT4A1
ENSSSCG00000014328	2.57084	1.36302	1.54275	1.84461	0.919969	1.73964	2.16783	2.00268	2.06779	5.63937	4.83488	3.74403	3.77967	2.90221	5.65457	3.80677	3.76212	3.88943	ENSSSCG00000014328	ENSSSCT00000015654	GFRA3
ENSSSCG00000006328	9.37113	7.92257	5.9996	9.61138	8.46372	8.21496	10.0887	10.5358	6.63415	23.6149	17.1687	14.2678	15.8338	18.3063	25.5944	23.747	24.5356	13.7982	ENSSSCG00000006328	ENSSSCT00000056958	RXRG
ENSSSCG00000013073	6.46857	8.26332	6.34243	7.08718	8.46372	5.6055	6.42011	6.0951	4.911	17.1531	10.8538	11.6369	11.5433	13.1716	24.5031	19.2151	12.8403	14.539	ENSSSCG00000013073	ENSSSCT00000014290	FADS3
ENSSSCG00000004675	2.32205	1.36302	1.37134	1.2621	1.56395	2.12623	2.08445	1.13195	1.46468	1.87979	3.84817	3.33927	5.51628	5.24631	4.16652	4.07868	2.61713	5.1859	ENSSSCG00000004675	ENSSSCT00000035954	DUOX1
ENSSSCG00000013344	13.6835	13.6302	8.9994	14.0773	10.5796	11.5976	12.2566	11.7548	12.6652	27.2569	33.0548	22.0594	27.3771	26.1199	22.5191	33.6265	34.7588	23.7996	ENSSSCG00000013344	ENSSSCT00000028769	ANO5
ENSSSCG00000003253	20.9814	21.0417	35.3976	33.4942	26.0351	25.6114	24.0963	32.5653	34.6354	91.7572	43.5139	45.7379	49.7487	69.3182	95.0364	82.5707	64.774	43.7097	ENSSSCG00000003253	ENSSSCT00000052587	0
ENSSSCG00000016067	16.7519	16.0155	16.7132	16.8927	19.3194	19.7159	19.5938	15.586	16.4561	62.268	32.5614	43.0058	30.4417	45.2075	42.7565	30.7261	33.2048	39.9129	ENSSSCG00000016067	ENSSSCT00000017493	STK17B
ENSSSCG00000028022	77.9546	69.5993	79.8804	82.8132	84.3612	70.4554	70.2043	82.8934	81.0745	210.771	137.843	141.868	159.155	198.355	189.676	214.448	169.868	158.54	ENSSSCG00000028022	ENSSSCT00000023788	COL6A2
ENSSSCG00000013897	14.7616	17.6341	14.1419	17.184	15.1795	9.66466	17.0091	12.6256	13.7852	30.3116	50.6182	28.738	35.0386	24.6688	18.0549	35.8018	44.3276	39.4499	ENSSSCG00000013897	ENSSSCT00000064505	RAB3A
ENSSSCG00000006811	6.21978	7.24106	6.17102	4.75715	6.99177	6.08874	4.66917	5.39852	5.60026	12.2186	17.7608	8.80353	18.1833	9.82287	8.82906	14.2301	19.1378	15.7429	ENSSSCG00000006811	ENSSSCT00000007460	SLC6A17
ENSSSCG00000012785	12.2737	15.8451	11.3992	13.9802	11.5916	9.37472	9.92199	13.7575	8.35731	19.1504	42.1325	21.9582	31.3611	17.0784	12.8964	37.9771	38.0302	35.5605	ENSSSCG00000012785	ENSSSCT00000033456	PDZD4
ENSSSCG00000009401	25.4596	33.82	25.0269	32.2321	32.6589	26.7711	36.7697	34.5679	27.312	87.1752	67.1949	65.8747	61.292	86.1734	66.7636	55.1075	54.3872	77.6033	ENSSSCG00000009401	ENSSSCT00000010300	RB1
ENSSSCG00000000873	1.07809	1.02227	1.88559	1.55335	1.56395	1.4497	1.33405	2.52511	1.46468	4.34701	5.82159	2.42856	4.29044	3.12546	2.57928	3.80677	3.51677	3.79682	ENSSSCG00000000873	ENSSSCT00000052853	ANO4
ENSSSCG00000035488	26.9524	32.7977	20.7415	28.1546	28.5191	22.0354	30.2662	28.3858	21.0225	66.85	62.8534	43.7141	53.7326	58.4907	63.0931	62.4492	76.5511	51.3034	ENSSSCG00000035488	ENSSSCT00000053734	WDR44
ENSSSCG00000023125	5.88806	6.04841	3.77118	4.66006	2.85191	4.3491	3.91877	5.31145	4.82484	9.63392	9.76843	7.18449	9.3981	11.0507	7.53942	14.0488	15.3756	13.613	ENSSSCG00000023125	ENSSSCT00000031944	CNTNAP4
ENSSSCG00000005504	12.4396	8.51889	5.74247	9.80555	10.5796	8.40826	7.83754	10.5358	7.06494	20.9127	23.089	16.1904	18.8984	18.6411	12.4004	22.9313	29.7699	23.244	ENSSSCG00000005504	ENSSSCT00000055699	BRINP1
ENSSSCG00000015357	16.7519	14.7377	17.9988	26.0187	25.8511	15.5601	26.0139	21.4199	20.9363	53.2215	32.4628	43.107	31.7697	52.4631	63.9859	54.4731	53.2422	38.6164	ENSSSCG00000015357	ENSSSCT00000016732	MEOX2
ENSSSCG00000004725	136.835	142.777	126.163	146.015	167.342	130.086	166.673	175.713	133.372	455.966	244.408	217.356	280.717	356.86	436.989	389.65	471.165	238.459	ENSSSCG00000004725	ENSSSCT00000051654	ZNF106
ENSSSCG00000036359	0.331722	0.340756	0.942794	1.16502	0.459985	0.86982	0.250134	0.522437	0.861578	2.7022	1.28272	1.41666	1.5323	2.00922	1.28964	1.26892	1.06321	1.6669	ENSSSCG00000036359	ENSSSCT00000066203	SLC43A1
ENSSSCG00000040629	1.40982	0.511133	1.0285	1.16502	0.735976	1.35305	0.41689	1.48024	1.03389	2.23225	2.3681	2.52975	2.65599	1.8976	2.77768	2.9004	3.02606	1.6669	ENSSSCG00000040629	ENSSSCT00000039614	IL34
ENSSSCG00000012035	18.6593	21.7232	19.6273	21.5528	22.9992	18.6528	18.2598	19.6785	17.3177	54.2789	42.1325	42.4998	44.4367	50.5655	41.4668	39.3366	37.2941	51.0256	ENSSSCG00000012035	ENSSSCT00000051945	SYNJ1
ENSSSCG00000010483	16.8349	17.3785	15.4275	13.1064	17.7554	11.7909	16.1753	17.2404	12.9237	44.7625	29.996	21.0475	30.3395	39.738	46.0302	39.8805	42.283	26.4851	ENSSSCG00000010483	ENSSSCT00000039474	PLCE1
ENSSSCG00000012150	18.6593	18.4008	18.5131	12.9123	19.2274	14.1104	17.6761	15.8473	16.8869	48.5221	39.5671	34.9106	39.8398	41.0775	33.8282	32.992	30.9149	42.7837	ENSSSCG00000012150	ENSSSCT00000033418	REPS2
ENSSSCG00000012941	0.995165	0.596322	0.771377	0.582508	1.01197	0.773173	0.500268	1.21902	0.947736	2.11476	2.56545	2.22618	2.96245	1.67435	1.19044	1.4502	2.2082	2.68556	ENSSSCG00000012941	ENSSSCT00000056115	SLC29A2
ENSSSCG00000010957	24.2157	26.3234	30.7694	29.1254	26.3111	31.4102	32.1839	29.6918	33.2569	61.7981	67.4909	49.8867	85.1958	94.2103	82.4376	41.6932	47.0266	86.586	ENSSSCG00000010957	ENSSSCT00000011993	AGTPBP1
ENSSSCG00000024022	0.746373	0.937078	1.0285	0.485423	0.919969	1.15976	0.917158	1.13195	0.516947	1.87979	2.07209	1.41666	2.14522	2.45572	2.28167	3.35358	1.96285	2.40774	ENSSSCG00000024022	ENSSSCT00000024893	TRPC6
ENSSSCG00000017199	3.98066	2.21491	6.25673	3.30088	3.58788	4.15581	3.83539	3.83121	3.96326	12.6886	9.57108	10.5238	7.35504	8.70664	8.92826	9.78884	7.27889	6.8528	ENSSSCG00000017199	ENSSSCT00000018724	TRIM47
ENSSSCG00000020783	14.6787	15.8451	12.942	14.4656	14.1675	13.3372	13.674	17.5887	13.1821	35.0111	28.3186	30.357	36.4687	40.2961	41.4668	30.2729	22.9817	32.6897	ENSSSCG00000020783	ENSSSCT00000028316	SLC41A1
ENSSSCG00000003147	8.37597	6.47436	6.17102	6.79593	9.56768	9.08478	7.92091	7.74949	6.89262	17.0356	16.5767	14.5714	15.1187	16.1854	17.2613	19.6683	25.1081	19.3545	ENSSSCG00000003147	ENSSSCT00000050150	CA11
ENSSSCG00000028964	11.6932	13.8006	12.1706	14.951	10.5796	16.14	12.1732	12.8868	15.5946	28.1968	32.4628	40.8808	38.9204	38.3985	38.1931	18.3994	15.2939	34.264	ENSSSCG00000028964	ENSSSCT00000024309	PIM2
ENSSSCG00000022490	0.746373	0.7667	0.771377	0.388339	0.919969	0.28994	1.16729	0.696583	1.637	1.87979	1.67741	1.21428	2.55383	2.12085	1.38884	2.44721	2.94427	2.12992	ENSSSCG00000022490	ENSSSCT00000029658	GPR83
ENSSSCG00000009011	9.61992	10.9894	10.7993	10.6793	9.65968	9.18143	11.0893	14.1058	10.0805	35.3635	23.385	27.9285	21.8608	29.4686	22.1223	19.6683	16.2753	28.6151	ENSSSCG00000009011	ENSSSCT00000039703	FHDC1
[truncated: 927 more rows]

## Sheet: logCPM_DE genes
	03-htseq-SS/P8192-25DC-E1-M_sorted_pos	03-htseq-SS/P8192-25DC-E5-M_sorted_pos	03-htseq-SS/P8206-25DC-E1-M_sorted_pos	03-htseq-SS/P8285-25DC-E2-M_sorted_pos	03-htseq-SS/P8285-25DC-E5-M_sorted_pos	03-htseq-SS/P8192-25DC-E2-F_sorted_pos	03-htseq-SS/P8206-25DC-E2-F_sorted_pos	03-htseq-SS/P8206-25DC-E5-F_sorted_pos	03-htseq-SS/P8285-25DC-E1-F_sorted_pos	03-htseq-SS/P8209-35DC-E1-M_sorted_pos	03-htseq-SS/P8209-35DC-E2-F_sorted_pos	03-htseq-SS/P8209-35DC-E5-F_sorted_pos	03-htseq-SS/P8218-35DC-E1-M_sorted_pos	03-htseq-SS/P8218-35DC-E2-F_sorted_pos	03-htseq-SS/P8218-35DC-E5-M_sorted_pos	03-htseq-SS/P8274-35DC-E1-F_sorted_pos	03-htseq-SS/P8274-35DC-E2-F_sorted_pos	03-htseq-SS/P8274-35DC-E5-M_sorted_pos	Gene.name
[truncated: 1,706 more rows]

[truncated: 2 more sheets: Biological processes, Pathways]
